# Supplementary material for: Pine‐fungal co‐invasion alters whole‐ecosystem properties of a native eucalypt forest
Source: New Phytol. 2025 Jul 7;247(5):2342–56. doi: 10.1111/nph.70363 (PMC12329200; doi:10.1111/nph.70363)
Supplement: Supplementary file 1 — Dataset S1 An Excel Workbook containing metabarcoding PCR cycles, microbial taxonomy, microbial feature tables, diameter at breast height regressions, spatial autocorrelation results, and top microbial taxa. [file NPH-247-2342-s002.xlsx]

## Sheet: Title Page
New Phytologist Supporting Information
Article title: Pine-fungal co-invasion alters whole-ecosystem properties of a native eucalypt forest
Authors: Corinne R. Vietorisz, Jake A. Nash, J. Alexander Siggers, Elena J. Leander, Beatrice M. Bock, Lennel A. Camuy-Vélez, Allie Jasmine Hall, Joseph E. Jaros, Kevin A. Kuehn, Edith Y. Lai, Ian R. Mounts, Ivory J. Bacy, Caitlin E. Dagg, Ian C. Anderson, Angus J. Carnegie, Jeff R. Powell, John Stephen Brewer, Carla M. D’Antonio, Nicole A. Hynson, Rytas J. Vilgalys, Jason D. Hoeksema
Article Acceptance Date: 24 May 2025
Dataset S1
18S PCR Cycle. Cycle conditions and mastermix recipes for the 18S metabarcoding used to target arbuscular mycorrhizal fungi
ITS PCR Cycle. Cycle conditions and mastermix recipes for the ITS metabarcoding used to target general fungi
16S PCR Cycle. Cycle conditions and mastermix recipes for the 16S metabarcoding used to target bacteria
18S Feature Table. Table of sequence counts for the ITS2 amplicon operational taxonomic units. Taxonomy for each OTU is listed in the ITS Taxonomic Assignments Tab
ITS Feature Table. Table of sequence counts for the ITS2 amplicon operational taxonomic units. Taxonomy for each OTU is listed in the ITS Taxonomic Assignments Tab
16S Feature Table. Table of sequence counts for the ITS2 amplicon operational taxonomic units. Taxonomy for each OTU is listed in the ITS Taxonomic Assignments Tab
18S Taxonomic Assignments. Taxonomic assignments and representative sequences for 18S bacterial ASVs generated in QIIME2 against the MaarjAM database
ITS Taxonomic Assignments. Taxonomic assignments and representative sequences for ITS fungal OTUs generated in QIIME2 against the UNITE database. Some OTUs had their taxonomic assignments manually edited based on BLAST results which is indicated by an x in the "edited" column. The "Plotted" column indicates native Australian and introduced OTUs that were plotted in the boxplots in main Figure 5 a…
16S Taxonomic Assignments. Taxonomic assignments and representative sequences for 16S bacterial ASVs generated in QIIME2 against the SILVA database
Effect_Size_Summary. Effect sizes of tree species (pine vs. eucalyptus) on all measured environmental variables including soil properties, litter properties, and microbial diversity metrics. Positive effect sizes indicate higher values of that variable in pine samples. P-values were generated from t-tests
DBH Regresssions. Results of regressions testing for the effect of DBH, tree species and the DBH:tree species interaction on various response variables
Spatial autocorrelation. Results of spatial autocorrelation analyses (Moran's I and regression analyses).
Top Eucalypt Root ITS taxa. The top 20 fungal OTUs in Eucalypt Root samples with mean relative abundances in the four treatments (eucalypt root, eucalypt soil, pine root, pine soil) and taxonomic information.
Top Eucalypt Soil ITS taxa. The top 20 fungal OTUs in Eucalypt Soil samples with mean relative abundances in the four treatments (eucalypt root, eucalypt soil, pine root, pine soil) and taxonomic information
Top Pine Root ITS taxa. The top 20 fungal OTUs in Pine Root samples with mean relative abundances in the four treatments (eucalypt root, eucalypt soil, pine root, pine soil) and taxonomic information
Top Pine Soil ITS taxa. The top 20 fungal OTUs in Pine Soil samples with mean relative abundances in the four treatments (eucalypt root, eucalypt soil, pine root, pine soil) and taxonomic information
Top Eucalypt Root 16S taxa. The top 20 bacterial ASVs in Eucalypt Root samples with mean relative abundances in the four treatments (eucalypt root, eucalypt soil, pine root, pine soil) and taxonomic information.
Top Eucalypt Soil 16S taxa. The top 20 bacterial ASVs in Eucalypt Soil samples with mean relative abundances in the four treatments (eucalypt root, eucalypt soil, pine root, pine soil) and taxonomic information
Top Pine Root 16S taxa. The top 20 bacterial ASVs in Pine Root samples with mean relative abundances in the four treatments (eucalypt root, eucalypt soil, pine root, pine soil) and taxonomic information
Top Pine Soil 16S taxa. The top 20 bacterial ASVs in Pine Soil samples with mean relative abundances in the four treatments (eucalypt root, eucalypt soil, pine root, pine soil) and taxonomic information
Top Eucalypt Root 18S taxa. The top 20 arbuscular mycorrhizal ASVs in Eucalypt Root samples with mean relative abundances in the four treatments (eucalypt root, eucalypt soil, pine root, pine soil) and taxonomic information.
Top Eucalypt Soil 18S taxa. The top 20 arbuscular mycorrhizal ASVs in Eucalypt Soil samples with mean relative abundances in the four treatments (eucalypt root, eucalypt soil, pine root, pine soil) and taxonomic information
Top Pine Root 18S taxa. The top 20 arbuscular mycorrhizal ASVs in Pine Root samples with mean relative abundances in the four treatments (eucalypt root, eucalypt soil, pine root, pine soil) and taxonomic information
Top Pine Soil 18S taxa. The top 20 arbuscular mycorrhizal ASVs in Pine Soil samples with mean relative abundances in the four treatments (eucalypt root, eucalypt soil, pine root, pine soil) and taxonomic information

## Sheet: 18S PCR Cycle
1st Cycle				2nd Cycle				3rd Cycle
Mastermix Recipe				Mastermix Recipe				Mastermix Recipe
	µL/reaction				µL/reaction				µL/reaction
Phusion Hot Start II High-Fidelity PCR Master Mix	10			Phusion Hot Start II High-Fidelity PCR Master Mix	10			Phusion Hot Start II High-Fidelity PCR Master Mix	10
10 µM WANDA Primer	0.5			10 µM WANDA Primer w/ adapter	0.5			10 µM universal for primer	0.5
10 µM AML2 Primer	0.5			10 µM AML2 Primer w/ adapter	0.5			10 µM barcoded rev primer	0.5
Water	8			Water	6			Water	6
DNA Template	1			DNA amplicon from step 1	3			DNA amplicon from step 2	3
Cycle Conditions				Cycle Conditions				Cycle Conditions
Temp	Time			Temp	Time			Temp	Time
98°C	03:00:00			98°C	03:00:00			98°C	03:00:00
98°C	00:15:00			98°C	00:15:00			98°C	00:15:00
60°C	00:15:00	15x		60°C	00:15:00	10x		67°C	00:15:00	10x
72°C	00:15:00			72°C	00:15:00			72°C	00:15:00
72°C	10:00:00			72°C	10:00:00			72°C	10:00:00

## Sheet: ITS PCR Cycle
1st Cycle				2nd Cycle				3rd Cycle
Mastermix Recipe				Mastermix Recipe				Mastermix Recipe
	µL/reaction				µL/reaction				µL/reaction
Phusion Hot Start II High-Fidelity PCR Master Mix	10			Phusion Hot Start II High-Fidelity PCR Master Mix	10			Phusion Hot Start II High-Fidelity PCR Master Mix	10
10 µM ITS3NGS Primer	0.5			10 µM ITS3NGS Primer w/ adapter	0.5			10 µM universal for primer	0.5
10 µM ITS4NGR Primer	0.5			10 µM ITS4NGR Primer w/ adapter	0.5			10 µM barcoded rev primer	0.5
50 µM ITS PNA	1			Water	6			Water	6
Water	7			DNA amplicon from step 1	3			DNA amplicon from step 2	3
DNA Template	1
Cycle Conditions				Cycle Conditions				Cycle Conditions
Temp	Time			Temp	Time			Temp	Time
98°C	03:00:00			98°C	03:00:00			98°C	03:00:00
98°C	00:15:00			98°C	00:15:00			98°C	00:15:00
60°C	00:15:00	10x		60°C	00:15:00	10x		67°C	00:15:00	10x
72°C	00:15:00			72°C	00:15:00			72°C	00:15:00
72°C	10:00:00			72°C	10:00:00			72°C	10:00:00

## Sheet: 16S PCR Cycle
1st Cycle				2nd Cycle				3rd Cycle
Mastermix Recipe				Mastermix Recipe				Mastermix Recipe
	µL/reaction				µL/reaction				µL/reaction
Phusion Hot Start II High-Fidelity PCR Master Mix	10			Phusion Hot Start II High-Fidelity PCR Master Mix	10			Phusion Hot Start II High-Fidelity PCR Master Mix	10
10 µM 515F Primer	0.5			10 µM 515F Primer w/ adapter	0.5			10 µM universal for primer	0.5
10 µM 806R Primer	0.5			10 µM 806R Primer w/ adapter	0.5			10 µM barcoded rev primer	0.5
50 µM plastid PNA	1			Water	6			Water	6
50 µM mito PNA	1			DNA amplicon from step 1	3			DNA amplicon from step 2	3
Water	6
DNA Template	1
Cycle Conditions				Cycle Conditions				Cycle Conditions
Temp	Time			Temp	Time			Temp	Time
98°C	03:00:00			98°C	03:00:00			98°C	03:00:00
98°C	00:15:00			98°C	00:15:00			98°C	00:15:00
58°C	00:15:00	10x		58°C	00:15:00	10x		67°C	00:15:00	10x
72°C	00:15:00			72°C	00:15:00			72°C	00:15:00
72°C	10:00:00			72°C	10:00:00			72°C	10:00:00

## Sheet: ITS Feature Table
Feature ID	E1-1_Root	E1-2_Root	E1-N_Soil	E1-S_Soil	E2-1_Root	E2-2_Root	E2-N_Soil	E2-S_Soil	E3-1_Root	E3-2_Root	E3-N_Soil	E3-S_Soil	E4-1_Root	E4-2_Root	E4-N_Soil	E4-S_Soil	E5-1_Root	E5-2_Root	E5-N_Soil	E5-S_Soil	E6-1_Root	E6-2_Root	E6-N_Soil	E6-S_Soil	E7-1_Root	E7-2_Root	E7-N_Soil	E7-S_Soil	E8-1_Root	E8-2_Root	E8-N_Soil	E8-S_Soil	E9-1_Root	E9-2_Root	E9-N_Soil	E9-S_Soil	Neg_Control	P1-1_Root	P1-2_Root	P1-N_Soil	P1-S_Soil	P2-1_Root	P2-2_Root	P2-N_Soil	P2-S_Soil	P3-1_Root	P3-2_Root	P3-N_Soil	P3-S_Soil
dc1054a38cbcc63bc2818262e6f31d7c	3092	2687	1531	4803	4532	2453	2023	709	7683	10024	750	1018	9250	5559	740	4953	1167	1407	1064	1327	13926	8449	1867	3588	6813	7313	5969	1552	2859	3739	1753	3106	10770	9443	6091	3902	17	11343	6636	7387	401	11365	12913	3363	3492	13802	27765	3042	1810
9d3c579db3c8df75af777a71fa6ed12f	776	391	47	7	20270	19473	10	14957	131	0	3	5	9400	14190	20	0	0	0	4	4	16	19	4	0	7870	5728	2134	14	42734	35584	497	8540	55	0	9	5	0	27074	29570	2358	40801	9155	7460	13	0	2	0	0	8
21873b7b56c952ed741a081d3a7a1b94	10	0	125	190	0	13	97	936	0	0	1304	44	0	0	43	151	0	0	314	211	254	2885	20	653	276	706	131	23	8437	5456	227	168	49097	50518	483	1357	40	457	82	9	15	0	3	217	46	21548	4333	237	98
262cd43cc41baed60df6455a9992ce89	36	36	1875	5331	28	25	4222	850	8	28	3326	4073	27	7	8111	6172	33	25	4008	6915	36	112	13285	5752	75	75	12920	8188	114	128	5800	8541	69	37	4752	3600	2	25	33	233	85	91	68	1081	3659	29	50	4278	7200
81d3dcfc54248f44259ac5cbfe83a00a	127	100	4731	2458	15	15	3525	1335	68	64	2027	3261	34	31	1473	4492	50	47	1077	3372	38	59	3469	702	26	29	3051	1021	70	117	8672	6593	158	138	14087	11911	0	119	142	460	1292	35	40	207	1355	7	15	865	2191
220271e2d4c7e007b7de9ce632279e23	76	42	691	165	65	112	430	27	7789	1003	29169	178	0	0	155	57	1794	166	9579	5092	0	0	59	72	551	1244	187	1072	126	75	1234	540	1371	2371	337	88	0	22	34	1344	3	943	2659	1945	3386	1100	616	14	3921
b86fef94ffcdabd13898a01cb63a7150	127	112	2477	1587	121	165	3444	2508	85	107	7811	3785	20	30	696	2063	43	46	1539	2358	119	290	1879	868	96	145	4650	3762	104	141	5801	5590	396	308	12940	8797	0	136	159	285	414	246	313	700	1297	71	163	6643	6752
2264634df832ba4fb7622ea34161c3c2	113	82	3265	2278	15	10	1581	771	21	15	1152	2098	59	29	3430	5122	14	13	1561	3165	127	181	6604	1151	74	69	6565	2107	56	85	2767	3325	40	46	5490	3179	0	276	396	542	386	112	147	900	2934	92	163	2939	2781
a4b86e0ee49393577571aea404dd638e	3147	2925	889	2191	3467	2128	2540	1751	362	415	41	219	675	333	25	13	7342	9059	5883	1207	3535	2584	529	18	1638	2151	2031	1530	945	1686	1021	1969	1255	1044	1033	1006	0	2087	1064	1048	227	2465	3091	1541	4099	2297	4702	1373	3192
ad55e0ff7a0a3ca44b034e6f7a50519e	4059	4428	2741	676	555	510	1307	2490	3461	4702	3682	4483	855	852	431	2122	384	403	203	2073	1699	2558	519	3787	1407	1638	1582	716	987	1443	4971	5846	1021	924	1531	1591	0	1399	1265	445	1765	392	500	1792	1467	966	1827	1232	1878
e214390832268b18b48f38870aa70e19	52	69	2369	2066	5	6	1850	534	15	11	924	873	28	15	2182	13410	6	7	911	1982	106	224	7717	2872	28	22	4204	2318	13	31	1427	649	28	33	5385	3618	0	60	70	6226	197	37	57	395	1835	53	96	5888	2418
0159b818ddff01432531c9e9fe3d4996	43	20	0	79	133	108	4	0	26	14	0	0	0	0	0	0	0	0	48	0	113	87	0	0	0	0	0	2	0	0	0	0	87	61	0	6	0	15769	7806	47	21	0	0	0	15	372	645	7	54
5570b37b2c75265886f1551f9f50d98c	2582	2096	7887	701	47	72	3506	1604	17	33	276	311	62	72	315	544	179	232	1186	1877	141	90	2720	428	78	95	3118	12092	111	206	1561	1052	79	62	4734	3918	0	861	1069	6200	641	508	636	3092	1396	1159	2757	18517	9277
40169b10cf6c1856428ea7afe6153393	38013	32450	16572	0	4	0	0	0	25	0	0	7	0	5	0	0	0	0	0	0	0	0	0	0	0	0	0	0	0	0	0	0	0	0	0	0	0	0	0	0	0	0	0	0	0	0	0	0	0
9f6da1b007f7cf7f06dcd760257d1180	739	714	0	0	0	0	0	0	0	0	0	0	46395	28585	0	0	0	0	0	0	0	0	0	0	0	0	0	0	0	0	0	0	0	0	0	0	0	0	0	0	0	3916	4015	0	0	0	0	0	0
eb5c4c5f97bdb87f442e1526cd01a4df	0	0	0	0	22832	22436	26026	0	0	0	4	0	0	0	0	0	2	0	3	0	0	0	0	0	0	0	0	0	0	0	0	0	0	0	0	0	0	0	0	0	0	0	0	0	0	0	0	0	0
9a83eb5bd8e5d2e40a1697e6e4728df8	34	40	1455	3448	0	0	12	0	0	0	30	62	7	2	402	2360	13	0	4465	2589	3	16	357	9369	0	0	274	25	0	0	147	0	62	36	6436	7518	0	6	5	8684	32	0	0	10	6463	0	0	7	1417
30ef926c4d2c6d5445600cd87960fca7	1459	1755	2809	394	397	474	669	1923	370	612	569	2018	146	132	173	452	13	13	60	665	319	367	488	385	25	27	152	494	193	290	1675	634	17	15	32	212	0	1568	1322	6044	1215	42	76	285	476	191	327	114	7505
bd28ee6e3b3641c03332a3903a9019eb	5119	4986	803	886	307	167	190	135	1380	2047	273	3691	1980	1047	1057	2138	2679	3637	1851	481	1085	821	3234	3072	1497	1520	676	375	577	1011	1720	330	283	274	209	164	0	4378	2563	259	22	437	519	69	390	1799	4166	3635	307
27344cc623be329a7f6b1c0f42c27140	256	254	397	88	330	330	26	87	0	0	0	0	101	40	67	395	0	0	69	117	117	66	188	0	0	0	0	53	69	15	34	8	58	60	248	45	27	1952	1800	1262	26	3180	3296	18	33394	197	643	45	116
d04a1e4073b07e6591b1ee41061f135d	556	411	62	0	791	373	0	113	1219	1417	54	155	113	113	200	9	11001	6776	0	106	9716	6304	47	91	2756	2729	10	0	4559	3808	5	40	7426	6148	1005	338	0	1086	396	13	101	2260	3035	7	147	28	48	0	16
2289222e4657fc1b53f0a26d8e66f7d3	0	0	0	0	1910	724	33	0	4608	5692	2	27	25	41	0	3	128	21	620	0	0	0	0	0	644	1619	16	6	1305	960	0	844	1210	912	334	312	7	1965	1155	0	0	2735	3935	2163	17	0	0	0	0
825a46f1f5a8472cc0c66aa1c6ba2576	543	678	153	17	354	260	86	18	0	0	0	0	256	254	6	0	378	194	908	42	290	511	513	7	0	0	0	24	0	7	82	6	1585	1741	18	790	0	1748	1721	613	171	210	323	163	15	291	377	110	116
b7d26965c00476a45608473ec2b629e4	0	0	0	0	21	6	0	3	0	0	0	0	0	0	0	0	0	0	6	0	0	0	0	0	0	0	0	0	0	0	0	0	43	35	0	0	0	2200	1820	0	72	0	0	0	0	26	53	0	37
c640a092adfcf84aeecd604599e48099	0	0	0	26	1340	830	890	1789	0	0	4	5	718	391	413	0	862	537	4137	0	33	150	440	27	0	0	0	3791	0	0	4	0	885	851	7236	2470	0	8886	6249	57	397	5205	5561	468	10747	1233	2573	2444	10037
c3548275d90af738478bf4c3989b0be4	0	0	0	0	104	114	0	0	834	1272	0	97	486	558	0	0	0	33	0	34	0	0	0	0	0	0	0	0	2	6	4	15778	511	580	5	0	0	7535	5314	0	0	0	0	0	0	117	637	0	0
8e0f978791a95d8879b69d87d21beedf	2	0	0	0	0	0	0	0	0	0	0	0	0	0	0	0	0	0	0	0	0	0	0	0	0	0	0	0	0	0	5	0	0	0	3	0	0	0	0	0	0	0	0	4	0	0	0	0	0
09f5ddb283ff93c86ecedbc9aa03af93	0	0	0	123	0	6	0	20	0	8	173	515	12	0	294	170	0	0	0	966	439	718	12275	791	0	0	17	1616	0	14	2634	38	4	0	117	764	0	0	0	0	0	45	59	601	35	65	86	0	1957
7001f57a94e1ebbb4f783db17704cb1e	7	6	0	222	3992	1784	0	0	130	207	0	20	13	4	0	124	5948	3183	7	3	8266	8605	0	81	595	418	3	13	9	5	0	0	365	305	35	0	0	19	9	0	0	0	0	0	5	0	3	0	32
33126c4c53d281993dce9c30541b7c35	0	0	0	0	0	0	0	0	0	0	0	0	4347	1710	0	0	46861	33394	0	0	2233	2198	0	0	0	0	0	0	0	0	0	0	0	41	0	0	0	0	0	0	0	0	0	0	0	0	0	0	0
d1356890da3888a304c2752bdb37d4a5	796	620	834	471	116	168	508	1034	1938	1894	2373	1682	78	63	150	871	125	90	1496	923	453	1204	33	406	320	392	1333	1304	632	836	2830	607	317	310	3421	2026	0	708	504	1471	3132	690	954	6621	706	444	1195	336	735
9a0ba0380d45a4baa6d98595de0eab2e	1280	752	3780	245	189	200	9129	0	7	0	11	112	316	253	2262	10691	0	0	0	3	0	0	0	0	0	0	0	0	0	0	0	0	2	0	0	0	0	10	4	0	0	0	0	0	0	0	0	0	0
4a48dcd68455d237d3154fedd4880621	0	0	0	0	31	10	0	627	0	0	0	0	0	0	0	0	228	241	32	2261	228	202	462	0	0	0	0	0	1825	2197	2104	4215	0	0	0	0	0	0	0	0	0	467	116	6	7	102	266	1745	0
b1d559d7b45814f28f232e86e2ef4b50	400	7	140	0	0	0	0	35249	8	0	8	67	0	0	12	5	24	8	47	0	0	0	10	0	0	17	57	0	0	0	27	0	0	0	123	7	0	0	0	0	7	0	0	0	7	0	0	0	0
92d276092d8d322080ffd78020b85ead	4719	3106	0	0	318	297	0	0	29008	18712	0	0	0	0	0	0	0	0	0	0	0	0	0	0	0	0	0	0	11075	9741	0	0	10	0	0	0	0	39	398	0	0	0	0	0	0	0	0	0	0
10ebefc48a11d62a78b22ff6fffdd6de	0	4	17	218	1269	273	3	49	408	292	57	0	0	0	0	4	322	475	24286	5	62	291	37	3	12	8	3	0	236	129	0	0	7	15	14	3	0	5	0	0	171	110	134	654	0	5	4	0	30
1b3753029acde9bf8c79555f4589fcb0	29	0	3	0	11	9	7	18	9502	11079	1099	2822	127	101	298	365	98	82	19	192	418	496	6	44	170	673	7	0	0	0	4	0	0	0	0	15	0	0	0	0	0	0	0	0	0	0	0	0	0
7ad71cbb47cf0cf56c528091a58290e1	0	0	0	0	0	0	0	0	0	0	0	0	0	0	0	0	0	0	0	0	0	0	0	0	7062	6001	23371	0	0	0	0	0	0	0	0	0	0	0	0	0	0	0	0	0	0	0	0	0	0
692645085887ea1131e21f11e3b4dabb	0	0	11	158	0	0	0	0	0	0	7	56	0	0	0	0	0	0	53	0	1228	595	14	29489	0	0	4	30	0	0	4	0	0	0	0	6	0	0	0	6	0	0	0	0	24	0	0	7	20
df7d6544dc10170a1add9f238e11c0e8	0	0	0	0	0	0	10	16	0	0	0	0	0	0	0	0	0	0	0	0	0	0	0	0	344	716	17	7	0	0	0	0	0	0	0	0	0	0	0	0	6	0	0	0	55	0	0	0	0
808baa2d59c91fce59a9f23b3e7dd006	0	0	0	0	0	0	0	0	0	0	0	0	0	0	0	0	0	0	0	0	0	0	0	0	16284	13297	704	0	0	0	0	0	0	0	0	0	0	0	0	0	0	0	0	0	0	0	0	0	0
6edcbb67e4ed03feede997d98643b184	0	0	0	0	0	0	0	0	0	0	0	0	0	0	0	26	0	0	5	0	0	26	9812	212	0	0	0	0	0	0	0	0	0	0	200	0	0	3	16	0	30	0	0	0	0	144	95	0	17228
6e5f85d95eb1ae9d2fec06081ed1f629	330	237	586	0	16	20	1494	18	0	0	26	29	0	0	0	0	0	0	0	35	76	37	514	35	63	41	471	710	0	28	66	223	21	0	717	320	0	1726	2233	6963	236	32	60	379	187	85	182	788	129
b67e5366bb86d4f6e7a03b94a0ddca71	0	0	0	0	0	0	0	0	0	0	0	0	0	0	0	0	0	4	0	0	2818	1479	0	20566	0	0	0	10	0	0	0	0	0	0	0	0	0	0	0	0	0	0	0	0	0	294	396	0	0
3813abdd4a308c0afcac77c3ef273648	34	51	9	0	18931	9583	10	4	6	0	0	4	0	0	18	0	0	0	0	11	0	0	0	0	0	0	9	7	18	13	0	50	0	0	0	0	0	0	0	0	0	0	0	0	0	0	0	0	0
9e5e5865b2c7fc31638667ff87599a03	0	0	0	2	0	0	0	0	60	30	0	0	0	0	0	0	0	0	0	0	0	0	0	0	0	0	0	0	0	0	87	0	14659	13617	0	104	0	0	0	0	0	4	0	0	7	0	0	0	0
1d14634da8a0198280011acdbae200b3	949	666	1065	139	49	43	1369	682	0	0	0	0	0	0	0	0	160	149	33	106	104	411	1298	0	5	0	222	17328	0	0	116	25	0	0	0	0	0	0	0	45	8	32	21	580	93	6	21	1671	128
933cd423139e139a3249c2615214c21f	0	0	0	0	0	0	0	0	0	0	0	0	0	0	0	0	0	0	0	0	2	0	0	0	0	0	0	0	0	0	0	0	0	0	0	0	0	8	0	0	3	0	0	0	0	0	0	0	0
b77f399678d0001c5a42fa1d68d276d4	7082	4251	40	17	19	23	0	70	212	145	0	0	0	0	0	0	138	188	2447	1390	3058	2539	69	0	1720	1720	323	0	4044	3935	0	542	182	191	0	0	0	105	365	0	24	5476	6319	43597	219	194	413	0	0
4b31fb4fcb71b9395b333cbdda40629a	126	88	66	0	0	0	0	0	1645	1252	5	167	0	0	0	10	0	0	0	7505	0	0	0	0	1272	1251	856	0	0	0	0	0	0	0	0	229	0	17	15	497	0	0	0	0	0	0	0	0	0
107e8be0ada543ca1b1657cc0e33a03e	17	13	618	369	0	0	353	222	0	0	0	0	0	0	236	868	0	0	227	164	6	36	493	1666	0	0	329	784	0	0	142	93	8	0	1725	980	0	17	25	2912	25	25	19	256	644	4	0	334	521
b62fb46757562c456ddc3f0c9de2ccfc	5	3	85	28	0	0	66	297	69	137	421	1362	4	0	8	315	18	37	155	276	0	0	12	14	8602	9267	126	0	4	10	462	28	0	3	1632	1184	0	0	0	0	87	0	0	18	3	0	6	74	34
74dff2c5b1050e17ac1cf1f093960b2e	0	0	0	8	0	0	8	0	24	50	1861	0	0	0	0	8	0	0	0	0	0	0	16	0	0	0	0	0	0	0	0	0	0	0	0	0	0	0	0	0	0	0	0	0	0	0	0	0	0
4fa1090b5a65f249ca544a5b5c5c0e86	157	149	393	402	13	15	892	2252	623	959	1678	3292	78	41	330	514	833	1006	1431	2295	197	180	384	389	77	131	511	559	310	617	5256	1032	37	16	2310	1073	0	11	4	85	138	47	103	2251	299	45	96	46	993
7f24a5a5fcf5a461429bf42b935a3a87	0	0	0	0	0	0	0	0	0	0	0	0	0	0	0	0	0	0	0	2	0	0	0	0	0	0	0	0	0	0	10	0	0	0	8	0	0	207	115	11420	13	0	0	0	2	0	0	0	0
a8e7e9dced8b34ddec80063a783b86a5	26	14	1095	263	0	0	402	44	44	18	469	443	0	0	251	863	3	0	566	1195	0	0	76	244	3	6	1183	64	18	14	4145	2354	175	144	5130	1775	0	14	16	1686	25	0	0	34	1122	9	7	0	2655
6dcf5f0446ae4ae3a5baf640c2a14ea5	0	0	0	0	0	0	0	2	0	0	0	0	0	0	0	0	0	0	0	3	0	0	0	0	0	0	0	0	0	0	0	0	0	0	0	0	0	0	0	0	0	0	0	0	0	0	0	0	0
0f2eb9cb1ac802447d2299773abd7006	0	0	0	21591	0	0	0	0	2	0	0	0	0	0	0	0	0	0	0	0	0	0	0	0	0	0	0	0	2	0	0	0	0	0	0	0	0	0	0	0	0	0	0	0	0	0	0	0	0
c98b18d5c17981be2100fb084ebd31ec	0	0	0	0	0	0	0	0	0	0	0	4	199	73	20087	0	0	0	5	0	0	0	0	1031	0	0	0	0	0	0	0	0	0	0	0	0	0	0	0	0	0	0	0	0	0	0	0	0	0
de944fa822f18228f9c67a65a4c6094a	0	0	0	0	0	0	0	0	0	0	0	0	0	0	0	0	0	0	0	0	13190	7436	0	0	0	0	0	0	0	0	0	0	0	0	0	0	0	0	0	0	0	0	0	0	0	0	0	0	0
671cb2d7b3e96e871ee24a61f11a2e9b	0	0	0	0	0	0	0	0	2	0	0	0	0	0	0	0	0	0	0	0	133	441	739	0	0	0	0	0	0	0	0	0	0	0	0	0	0	0	0	0	0	6	0	0	0	13624	13916	7375	1277
f9d1f7bab96c0ca75e710a87ce13683a	0	0	0	0	0	0	0	0	0	0	0	0	0	0	0	0	0	0	0	0	0	0	556	0	0	0	4	0	0	0	0	0	0	0	0	0	0	0	3	0	0	0	0	0	0	0	0	0	0
908b036c95c37fd538a6a7fe8a5ad702	37	16	8	45	109	119	299	29	0	0	0	6	417	615	26	9398	12	0	0	194	42	134	3	187	253	453	117	51	0	0	69	0	244	273	81	126	0	49	38	752	162	353	337	371	160	34	19	5	121
443619f3e874cd5ee360e7966db3b9dd	31	31	0	0	851	436	19	0	3169	4212	83	95	777	441	22	28	113	123	0	4	911	308	0	536	1026	1128	24	7	163	201	25	0	275	305	0	0	0	311	187	0	2	203	187	0	22	145	173	0	16
860679501bb9e4c074f48be8712f39ae	13	6	5	106	884	490	10	0	0	0	0	0	479	290	16	613	62	91	0	49	409	238	0	0	225	239	29	12	0	0	9	4	2407	2312	35	183	0	186	89	0	13	95	133	7	23	62	184	10	7
a27d255b407201512e9792a5c0f2d53a	0	0	0	0	0	0	0	0	0	0	0	0	0	0	0	0	0	0	0	0	0	0	0	0	0	0	0	0	0	0	0	0	0	0	0	0	0	0	0	0	0	0	0	0	0	0	0	0	0
c31fb458f566c38cb40f98d3c47cddf7	0	0	0	0	0	0	0	0	0	0	0	0	0	0	0	0	0	0	0	0	0	0	0	0	0	0	0	0	177	135	129	0	0	0	0	0	0	16	27	9	250	0	11	0	11	0	7	0	0
998b1969d6719c8411bb51fd6e477cbe	320	250	88	304	95	28	4	107	202	208	9	22	387	276	351	362	2945	1190	34	223	430	544	67	85	765	1056	418	6028	712	918	1751	31	835	734	173	222	0	6	16	37	59	88	116	140	217	88	238	3	85
3ec6ad1daa56260899124bb55a4d1121	0	0	86	1398	0	0	561	141	0	0	321	768	7	0	1709	748	0	0	275	884	8	0	2573	1813	0	0	740	300	0	10	3965	965	0	0	439	259	0	4	0	59	58	0	0	75	255	0	0	166	96
6ac6db51b13557163b54d6f66028c911	0	0	0	0	57	34	0	0	0	0	0	0	8	0	0	0	180	277	15	0	58	43	0	0	132	124	0	0	7	16	0	12	54	62	0	0	0	59	28	0	0	381	361	0	0	12	10	3	0
58ca0cfe5215ca947b7e586056070cd8	350	383	164	291	273	217	310	276	3	7	102	97	176	67	165	333	34	22	204	345	167	154	535	443	297	213	808	933	127	166	549	495	20	32	220	158	0	1176	949	136	16	556	603	363	294	622	937	294	632
12cf3e9d1abf30bd2aef2b7aabeba457	84	92	3306	59	0	0	271	102	6	0	406	5	28	6	307	97	0	0	18	230	29	20	156	546	0	9	467	1087	0	0	480	44	22	4	1206	1144	0	12	27	927	296	7	21	262	273	0	7	68	2487
e858a5010637ee177026c268acf1a7f7	28	21	129	0	0	0	0	0	0	0	55	0	24	12	56	4	0	0	0	12	73	235	40	19	6	7	205	0	0	0	16	0	335	293	6337	2901	0	0	0	118	0	0	0	0	0	0	0	0	0
c7148f82bdb8a00a40bb5a2fe32117ac	346	233	0	0	0	0	0	0	2927	3908	851	0	2520	1062	28	0	0	0	0	0	1261	585	0	0	5121	4823	183	0	51	42	0	0	4	0	0	0	0	0	0	0	0	0	0	28	0	15	19	0	0
eaa8b56f453015e528464c7a5090691f	0	0	0	0	0	0	0	0	0	0	0	0	0	0	0	0	0	0	0	0	0	0	0	0	0	0	0	0	0	0	0	0	0	0	0	0	0	0	0	0	0	0	0	0	0	0	0	0	0
048788576075817f078fb6e7a5e713b2	0	0	0	0	0	0	0	0	0	0	0	0	0	0	0	0	0	0	7	0	0	0	0	0	0	0	30	39	0	0	0	0	0	0	0	0	0	0	0	13360	0	0	0	14	0	6	4	1036	23
a2a4055d317e87c9bc0151406a854995	0	0	0	0	0	0	133	0	0	0	0	0	342	347	10387	1912	0	0	0	0	0	0	0	0	0	0	0	0	0	0	0	0	0	0	0	0	0	0	0	0	0	0	0	0	0	0	0	0	0
8bc8c77d20a88584ffadca169e3364ac	0	0	0	0	0	0	0	0	6918	9110	0	0	0	0	0	0	0	0	0	35	0	0	0	0	0	0	0	0	0	0	0	0	0	0	0	0	0	72	33	0	0	0	0	0	10	0	0	0	0
4c201720c10716d5161bae8a0028cca8	51	24	960	106	0	0	686	198	0	39	859	875	0	0	43	139	15	9	728	975	0	28	495	0	0	0	364	1165	15	19	641	467	20	33	806	1194	0	37	62	187	197	0	15	260	175	19	47	623	2801
5c838277963e05400e31700e06cafb71	150	124	1471	475	16	9	286	320	0	11	477	269	30	27	190	31	0	0	121	388	21	23	2013	233	0	7	472	493	0	13	460	218	0	0	90	75	0	0	0	0	0	48	59	226	375	511	1076	13196	670
cbfdf124460244c656e370813d5f2e98	265	175	101	114	241	140	229	151	75	116	26	42	1154	734	46	1279	514	449	53	151	856	616	169	86	35	25	15	0	71	50	213	10	342	361	154	107	0	1171	700	4	6	156	169	153	383	91	246	44	26
1b737533481a0c911fbd337952983983	0	0	0	0	0	0	0	0	0	0	0	0	0	0	0	0	0	0	0	0	0	0	0	0	0	0	0	0	0	0	0	0	0	0	0	0	0	0	0	0	0	5753	9926	60	0	0	0	0	0
c25ed7a899a5615738f2c092f1119264	103	115	456	163	42	19	2527	537	103	139	319	747	13	16	90	213	29	17	93	427	42	72	129	74	75	107	632	465	57	79	1073	4360	29	13	396	275	0	83	134	602	549	48	59	921	342	20	53	68	89
b460d646e1f035818a1939e52c908a9b	172	144	0	0	0	0	0	0	0	0	0	13	0	0	0	0	0	0	0	0	0	0	0	0	0	0	0	0	1233	2174	616	0	0	0	0	0	0	41	28	0	17	7	12	56	0	72	194	3	0
2d98738f7630f20ee0b945d417e4c11e	241	221	3187	242	65	20	536	271	204	179	749	1372	58	63	362	733	0	22	296	2847	84	140	558	136	64	51	1004	533	53	65	2171	909	62	44	905	757	0	112	124	393	214	23	14	56	139	14	53	147	386
9eb053351790feeeb61bdfa8e8ddc4aa	0	0	0	517	0	0	0	0	0	5	0	0	0	0	0	0	0	0	0	0	0	0	0	0	0	0	0	0	0	0	0	0	0	0	0	0	0	0	0	0	0	0	0	0	0	0	0	0	0
3326f31ed50e2aeb682b767c405c2feb	0	0	0	0	0	0	0	0	0	0	0	0	0	0	0	0	0	0	0	0	0	0	0	0	5430	9007	7	87	0	0	0	0	0	0	0	0	0	0	0	0	0	0	0	0	0	0	0	0	0
043e05bd37748ce0c2f9d1b20b6ec9dd	0	0	5	3	0	0	2	0	0	0	0	16	0	0	0	0	0	0	0	4	0	0	0	2	0	0	28	3	0	0	0	0	0	0	0	2	0	0	0	0	0	0	0	12	0	9	81	0	0
f90e77a4f856e45f07957b2b61ef8ef3	11	5	182	0	0	0	5	0	0	5	11	7	0	0	0	4	0	0	0	9	208	738	9367	0	0	0	49	5	0	0	10	7	0	0	47	9	0	0	0	0	0	0	0	3	7	13	9	0	529
6919f027fea3e78be427e5df65e1d19a	258	302	471	69	59	28	528	99	40	52	328	435	77	39	140	192	0	26	139	590	164	87	589	614	269	210	1283	1000	66	73	650	2285	70	47	306	343	0	189	114	31	272	115	130	336	213	72	191	56	1408
0f9b0522a06a2fda84a20456535676bb	0	0	0	0	0	0	0	0	0	0	0	0	0	0	0	0	0	0	0	0	0	0	0	0	0	0	0	0	0	0	0	0	0	0	0	0	0	74	88	0	0	8969	12122	101	0	814	1897	0	0
4d85e6f236e3ebf04356773056052c4c	0	0	0	0	0	0	0	0	0	0	0	0	0	0	0	0	0	0	0	0	0	0	0	0	0	0	0	0	0	0	0	0	0	0	0	0	0	24	16	13242	48	0	0	0	0	0	0	0	0
606c6780abd58ccff687f796963ca124	0	0	0	0	0	0	0	0	0	0	0	0	0	0	0	0	7082	6095	0	0	0	0	0	0	0	0	0	5	16	15	0	0	0	0	0	0	0	0	0	0	0	0	0	0	0	0	0	0	0
2846489a105efd04e38d49d2ef3c8a06	0	0	0	0	0	0	0	0	1028	1264	406	2	10618	9031	24	0	0	0	0	0	0	0	0	0	0	0	0	0	0	0	0	0	386	180	450	0	0	0	0	0	0	0	0	0	0	0	35	0	28
f52b44a820e0f77d96f30227401bc07c	102	60	0	0	0	0	0	0	1689	1909	0	2	201	102	54	0	20	21	0	0	2662	793	129	0	0	0	154	0	29	22	0	0	0	0	0	0	0	0	3	0	0	56	25	0	3	4067	7536	61	281
fe78437dc35a8fb82723db4a90f00983	133	62	560	40	10	0	195	82	22	38	653	3497	4	0	84	1014	11	7	219	1137	17	44	163	0	18	24	1985	164	10	22	1007	958	6	0	578	1439	0	13	16	0	101	0	2	21	37	0	11	31	218
7d348fa2d93f750664b2b2e80687dc88	0	0	0	0	0	0	0	0	0	0	0	0	0	0	0	0	0	0	0	0	0	0	0	0	0	0	0	0	0	0	0	0	0	0	0	0	0	70	50	0	1590	0	0	0	0	0	0	0	0
e0a7ad8f2eb0e20b95330b6a0cadc0d4	110	121	168	53	0	0	50	19	0	0	27	0	0	7	27	40	0	0	28	109	84	43	237	24	222	199	314	672	15	50	219	976	14	15	362	297	0	109	66	47	92	41	77	66	90	18	66	53	120
b1d7b0a13a2cc66d3e233c942e52bdd2	0	0	0	0	0	0	0	0	0	0	0	3	0	0	0	0	0	0	0	0	10	8	0	851	0	0	0	2	0	0	0	0	130	126	9689	4403	0	0	0	0	0	0	0	0	0	0	0	0	0
41f48938c8bb07d9c42976bc7eaa1b87	75	69	372	57	15	28	907	104	0	0	0	0	0	0	0	0	0	9	560	114	12	19	370	5049	0	0	249	6693	14	14	401	111	0	0	12	17	0	0	0	74	0	8	34	1315	79	33	119	2596	169
cf28c88cc0e7c68251e3421aeef25a79	0	0	0	0	0	0	0	0	2156	2305	0	31	0	0	0	0	0	0	0	0	7	17	0	0	22	5	0	0	0	4	0	0	0	0	0	0	0	0	0	0	0	0	0	0	0	0	0	0	2
01a323ed34bbd3833954d976aeaa16b6	0	0	4	8	2	0	223	0	0	0	0	69	0	0	0	19	3	3	45	936	0	0	0	0	0	0	0	0	7	0	56	158	6	18	2343	425	0	0	12	0	47	0	0	28	0	0	0	0	30
f7665e1932323867a2ecd7ed7263f584	40	66	103	0	12	27	226	542	552	338	1291	6253	0	0	11	511	118	67	117	71	55	71	0	4	0	0	0	30	48	270	575	13	0	0	0	0	0	0	0	0	0	0	0	0	142	10	130	0	0
67b53084cd50c8ac4e66300296287e7b	224	144	245	227	106	54	1146	141	8	14	130	261	61	38	102	66	31	0	69	542	358	173	402	190	350	387	916	726	21	0	179	2358	63	38	429	224	25	312	220	312	264	188	300	126	184	45	111	0	383
d7a1e85e789401871698126f8b15c068	0	0	0	0	0	0	0	0	0	0	0	0	2	0	46	0	0	0	0	2	928	1059	0	2069	0	0	0	6	0	0	10	0	9	11	243	47	0	0	0	0	0	0	0	0	0	0	0	0	0
e4ce5568ac6fb0333a17949d45ec1437	15	14	417	235	0	4	468	343	18	24	419	848	0	0	21	88	6	2	67	593	0	0	86	0	6	18	541	972	18	11	743	626	8	0	451	204	0	5	17	0	48	6	6	138	11	0	0	53	137
e1b05c04bb10bf5cd3b204769a1f59bf	3	0	13	0	0	0	0	20	0	0	0	0	0	0	188	0	0	0	0	0	0	0	0	0	6	13	1967	1483	0	0	0	0	0	0	0	0	0	0	0	2009	0	19	20	302	0	0	0	31	149
bc82c0969b896f1b21df9c0b0411e529	0	0	0	0	0	0	0	0	0	0	0	0	0	0	0	0	0	0	0	0	0	0	0	0	0	0	80	9577	0	0	0	0	0	0	0	4686	0	0	0	0	0	0	0	0	4	0	0	0	0
42e0670d0414795ff2720bc0c1bcdd81	9	0	254	117	0	0	32	175	0	0	33	191	0	0	7	307	155	110	20	209	0	0	45	234	15	35	157	22	0	21	104	0	0	0	519	399	0	0	0	0	2973	23	81	2226	111	0	0	0	0
d873b04179d299fdd9aebb7177ba17ba	84	84	0	0	9	7	18	0	0	0	0	0	0	0	0	12	21	12	15	0	0	0	0	0	0	0	0	0	22	62	0	147	0	0	0	21	0	0	0	0	0	985	1308	42	0	1577	3692	1564	0
aeb3c0baf6dca06150e0e0bdb493b29c	0	0	0	46	0	0	0	0	5	0	0	329	0	0	0	0	0	0	0	0	0	0	0	0	0	0	0	0	0	0	0	0	52	60	0	5920	0	0	0	0	0	0	0	0	0	0	0	0	0
2f60b93c3683972c3213093e9592f851	238	670	359	6	0	3	0	10	22	29	0	153	22	8	2	148	2	0	0	15	57	83	11	26	59	67	4	0	176	396	103	115	16	0	179	196	0	63	18	0	1601	87	238	1114	1019	27	92	6	205
4f961a06757f41abb9def97e533bb9f6	0	0	0	0	0	0	0	9	0	0	30	0	0	0	3	33	8	6	0	0	0	10	0	0	0	0	0	34	0	6	28	6	0	0	5	0	0	0	0	5	44	0	0	80	0	0	0	0	4
12803130cbf8a708ac968ff0a98afed8	108	59	118	20	0	8	19	2374	66	78	70	284	0	0	18	148	19	17	39	127	150	244	12	115	28	29	28	0	130	174	564	185	231	193	2422	602	0	105	44	0	356	136	98	442	75	34	98	0	113
888300daf7000ed122079785b86f590a	22	21	412	182	15	15	529	148	0	4	18	80	0	0	21	100	0	0	63	187	0	0	98	46	3	0	11	17	10	16	715	1011	24	19	1461	1023	0	55	51	71	100	9	6	51	162	0	0	62	465
706ec3b1afe7f45549cc90137f1ab54c	0	0	0	0	0	0	0	0	0	0	0	0	110	221	8458	0	0	0	0	0	0	0	0	0	0	0	0	0	0	0	0	0	0	0	0	0	0	0	0	0	0	0	0	0	0	0	0	0	0
fa92d384ef5951f40f275b14d9f98e06	8	0	16	1179	0	0	10	212	0	0	88	12	0	9	2260	234	42	39	35	48	0	0	69	1357	0	0	19	211	8	17	0	10	3	0	19	107	0	0	0	0	22	0	0	114	26	0	0	0	0
b6952d90440c1dbc9e607237c3282a14	23	23	4	30	49	33	8	3	14	6	0	86	162	28	4	107	49	49	0	8	6	2	0	0	89	58	0	17	323	618	0	45	2275	1957	3	0	0	0	0	0	0	508	453	9	13	125	318	0	2
453aa1445528e8b70206bc3592197e45	0	0	0	0	860	259	0	158	0	0	0	0	0	0	0	852	0	0	0	0	2023	2527	3253	0	0	0	0	0	0	0	0	0	0	0	0	0	0	24	28	0	5	0	0	0	0	0	0	0	2
07077acfb5e4ebc009cbdf3535a7a2bc	0	0	0	0	0	0	0	0	0	0	0	0	0	0	0	0	0	0	0	0	0	0	0	0	0	0	0	0	0	0	0	0	0	0	0	8424	0	0	0	0	0	0	0	0	0	0	0	0	0
af5c9e0a16f45b4413c72d5236c14df0	176	198	432	662	96	44	1188	460	0	16	478	1134	86	23	411	675	0	0	471	894	83	99	1257	229	33	51	1308	1047	28	51	1728	1271	13	29	317	639	0	82	113	10	18	169	117	204	411	303	1002	985	2013
dee728b3a04867e38cf5a9421bede419	0	0	0	0	0	0	0	0	0	0	0	0	0	0	0	0	323	302	0	0	6788	5274	0	0	0	0	0	0	218	160	0	0	0	0	0	0	0	0	0	0	0	286	416	0	0	0	6	0	0
de45e50a26b0372a36297c2b6749bb8f	8	0	34	0	0	0	0	0	192	297	9	0	0	0	0	0	3836	4122	0	114	0	0	0	0	0	0	0	0	0	0	0	0	0	0	0	0	0	0	0	0	0	0	0	0	0	0	0	0	0
795cef770cc72f0f59277f301e4941b6	0	0	0	0	93	18	1454	0	2243	2404	1779	3920	0	0	0	0	0	0	0	298	0	0	0	0	0	0	0	0	0	0	4	0	0	0	0	0	0	4	6	0	114	0	0	0	0	0	0	0	0
4b047d1750369092b264d291a8ce1a91	39	4	0	51	454	247	0	0	0	0	0	0	6	0	0	9	0	0	0	0	407	220	0	0	0	0	0	0	58	130	0	0	2827	2429	0	0	0	0	0	0	0	334	565	0	0	0	0	0	0
9fd94f30d5ec6ef02835f603829ee8ab	1159	1052	32	0	253	146	0	0	67	106	0	0	384	220	0	0	0	0	0	0	413	774	0	0	763	1119	0	0	837	870	0	0	38	61	18	0	0	0	0	0	0	246	295	6	0	284	337	0	0
943404fdf4ffa7325b8cbe3c11d080be	0	0	0	0	0	0	0	0	2718	2901	79	2283	0	0	0	0	0	0	0	0	0	0	0	0	0	0	0	0	0	0	0	0	0	0	0	0	0	0	0	0	0	0	0	0	0	0	0	0	0
584130df03de5fe02b73910e5a1a4eab	0	0	0	121	390	113	0	0	0	0	0	0	1293	6520	0	0	0	0	0	0	0	27	0	0	39	246	0	0	0	0	0	0	859	677	0	0	0	0	0	0	0	10	8	0	0	0	0	0	0
49abf7d7201129b26332b82e43de3587	0	0	0	0	0	0	0	0	0	0	0	0	0	0	0	0	0	0	0	0	0	0	0	0	2377	5359	0	0	122	174	6	0	0	0	0	0	0	0	0	0	4	0	0	0	0	0	0	0	0
e0905ae9105710e664836cbf377110fe	0	0	0	2492	0	0	0	0	0	0	0	0	344	132	84	0	0	0	0	0	0	0	0	0	0	0	0	0	0	0	0	0	0	0	0	0	0	0	0	0	0	0	0	0	0	0	0	0	0
2fb161fe8a6325ad951cb2c0768ba483	70	53	205	6	64	6	18	52	59	326	0	773	0	0	0	148	33	30	578	143	139	148	83	4	12	9	298	58	11	6	33	8	0	0	53	150	0	0	0	0	0	0	11	11	0	20	76	250	187
0b9fa7c47a2c3289a2dd3078c0ea07df	0	0	4	2690	0	0	0	0	0	0	0	0	0	0	0	0	0	0	0	0	0	0	0	0	1037	1129	5423	3	0	0	0	0	5	4	66	38	0	0	0	0	0	0	0	0	44	0	0	0	0
4ea6ecbc883153c1327d58b7daa60241	6	0	105	0	0	5	100	0	0	25	93	8	126	168	45	0	0	0	0	0	1415	1659	0	6366	31	11	0	6	0	5	0	0	0	0	0	0	0	0	0	30	0	884	1182	250	3	0	0	0	0
fc011c1f4acc56b6c920fe96171b9376	12	0	56	185	25	12	1098	168	10	0	96	29	6	0	0	41	0	0	42	2113	0	0	322	37	11	5	133	190	20	27	292	585	28	21	422	232	0	49	35	7	27	42	84	140	234	0	25	62	161
57da8aeb7f3507877fd681eaf775afd5	0	0	0	0	0	0	0	0	0	0	0	0	0	0	0	0	0	0	0	0	3937	2370	844	0	0	0	0	0	0	0	0	0	0	0	0	0	0	0	0	0	0	0	0	0	0	0	0	0	0
e82bdc82c7bb1cb130b8e86f0a1585a7	0	0	0	0	0	0	0	0	0	0	0	0	8	0	0	13630	0	0	0	0	0	0	0	0	0	0	0	0	0	0	0	0	0	0	0	0	0	0	0	0	0	0	0	0	0	0	0	0	0
f0d76d759ccb89c00235d6441bd4b262	0	0	10	0	0	0	0	0	0	0	2	0	2	0	28	7	68	56	3	1577	0	0	3	0	0	0	92	90	0	0	12	0	108	78	5	66	0	0	0	36	0	29	14	119	14	0	0	0	25
7dee3aab9934ad84f52ed4e7df696acb	400	873	0	0	0	0	0	0	628	1028	0	0	0	0	0	0	440	290	0	0	0	0	0	0	1967	2630	0	0	0	0	0	0	0	0	0	0	0	0	5	0	32	0	0	0	0	67	157	0	0
7ba6b49dd2fe7d3eac75aa41c79bd92d	0	0	0	0	0	0	0	0	0	0	0	0	0	0	0	0	0	0	0	0	0	0	0	0	3270	2847	0	0	0	0	0	0	0	0	0	0	0	0	0	0	0	0	0	0	0	2577	5716	667	0
4e8defd8a30192824290dbe81117cb45	0	0	0	0	0	0	0	0	0	0	0	0	0	0	0	0	0	0	0	2	0	0	0	0	0	0	0	0	2273	4477	26	0	0	0	0	0	0	0	0	0	0	0	0	0	0	0	0	0	0
4e51b19ba04e9fbab95abd10b9b1b25e	0	0	0	0	0	0	0	0	4	0	0	0	0	0	0	0	8939	1558	0	0	0	0	0	0	0	0	0	0	0	0	0	0	0	0	0	0	0	0	0	0	0	0	2	0	0	0	0	0	0
2194d059ed535f73f3cfcbb60e6c7452	0	0	0	0	0	0	0	0	0	0	119	0	0	4	17	80	0	0	9	0	0	0	0	0	0	0	0	0	430	837	104	19	0	0	19	21	0	0	0	0	0	79	80	6702	12	0	0	0	5
2f683cfc43e26a4f4362cd7e49638b27	158	37	258	0	0	0	0	0	0	0	0	0	62	85	4142	0	0	0	0	0	0	0	0	0	0	0	0	0	9	7	50	6	0	0	0	0	0	57	31	0	981	0	0	0	0	0	0	0	0
fe9101c122fdffb4d5decb34b7e7f326	56	41	118	17	0	0	28	50	28	27	130	318	13	0	19	72	3	10	25	146	36	17	11	91	26	21	189	79	10	14	300	56	4	0	14	13	0	251	205	11	354	15	18	50	63	11	20	0	495
e6103e7d45ab3ac4e67f6dae18eed7f6	0	0	0	0	0	0	0	0	0	0	0	0	3	0	0	0	0	0	6	0	0	0	0	0	0	0	0	0	0	0	0	0	0	0	0	0	0	0	0	0	0	112	183	4730	221	0	0	0	0
3ae1bc425866f133df8cbc4bb47a5c5c	0	0	0	0	0	0	0	0	0	0	0	0	0	0	0	0	0	0	0	0	3175	3118	0	0	0	0	0	0	0	0	0	0	0	0	0	0	0	0	0	0	0	0	0	0	0	0	0	0	0
293da8c14d7be5a8056560ae92084d7f	0	0	0	6265	0	0	0	0	0	0	0	0	0	0	5	0	0	0	0	0	0	0	0	0	0	0	0	0	0	0	0	0	0	0	0	0	0	0	0	0	0	0	0	0	0	0	0	0	0
27fde0fa3a80ffcc3c4e31359398f2b4	2	0	0	0	0	0	25	60	0	0	0	0	2	0	0	0	4	0	3	0	0	0	0	0	0	0	7	210	9	8	20	77	356	277	12	125	0	59	29	0	0	23	19	148	27	0	0	0	18
9338c3e1ed9dcf6815e81f4a588a199d	77	38	8	35	110	30	0	0	0	0	0	0	0	0	0	0	1041	369	0	0	0	35	0	0	0	0	0	0	148	257	0	0	42	42	86	2	0	173	176	0	2116	8	9	187	0	0	5	0	0
8312cbfb688f2bbad3d4655924817ea9	11	0	76	46	18	17	21	61	42	71	93	73	0	0	37	15	90	17	132	623	6	19	47	116	16	15	96	262	18	7	84	48	7	0	494	86	0	25	20	5	15	0	5	28	7	16	32	86	114
a36fa5ad5f9456062b4ec900a334193c	0	0	44	118	11	8	1243	88	0	0	88	10	0	0	18	0	0	0	68	1491	6	6	122	7	0	0	116	121	17	42	634	866	0	0	48	48	0	0	0	0	5	0	0	45	17	14	17	37	38
98e972bdf15260e08cbd1a5a30a56bee	0	0	0	0	10	14	11503	0	0	0	0	0	0	0	5	20	0	0	0	0	0	0	0	0	0	0	0	0	0	0	0	0	0	0	0	0	0	0	0	0	0	0	0	0	0	0	0	0	0
41e6b3e3fbb409191813c5d89c4896d6	11	6	7	29	733	268	0	4	0	0	0	0	86	42	0	7	51	69	0	18	103	27	0	0	391	323	22	16	9	19	12	11	1561	1511	0	14	0	522	259	0	0	701	927	62	48	42	80	0	0
53dc60d8301251959f3034d3e722975e	624	555	134	18	0	3	0	4	0	0	15	23	0	0	0	0	669	803	1564	191	40	84	11	3	131	207	20	0	57	112	33	0	6	6	74	57	0	0	0	11	0	8	0	184	0	0	5	5	5
830259f521837a1211226b28e274366d	306	207	56	0	0	0	11	750	0	14	130	562	22	27	77	121	20	6	0	395	0	0	24	0	32	30	635	496	5	14	505	92	0	0	73	6	0	8	8	0	32	0	0	8	19	7	9	23	14
389174378a6bf3a82b3a4f6cc3a94c85	50	51	3	0	0	0	0	0	0	0	0	40	345	179	0	0	11	18	2	10	0	0	0	0	0	0	0	3	99	176	15	87	0	0	32	0	0	28	13	6	443	0	0	204	0	0	0	0	4
8065321516ee351e5cb5ea13331c6074	0	0	0	13	0	0	0	0	0	0	0	0	0	0	0	0	0	0	0	0	0	0	0	0	0	0	0	0	0	0	0	0	0	0	139	0	0	0	0	0	0	0	0	0	0	0	0	0	0
76805a54652b3c8254763168154c48b8	7	5	75	168	0	0	123	56	0	0	44	313	5	0	81	339	0	0	172	445	0	0	40	43	6	8	353	218	0	0	78	300	0	0	104	66	0	0	15	6	10	14	46	37	115	8	0	61	184
6b91f749a0cb98cb16ac0b523f2eab84	0	0	0	0	37	24	0	0	368	264	3	0	45	46	0	0	0	0	0	0	71	55	0	0	0	0	0	0	0	0	0	0	157	143	0	0	0	0	0	0	0	0	0	0	4	42	38	0	0
160f71e801880b9ec517b4726140a323	0	0	0	0	0	0	2	0	0	0	0	0	0	0	0	0	0	0	0	0	0	0	0	0	0	0	0	0	0	0	0	0	0	0	2	0	0	0	0	0	0	0	0	0	0	0	0	0	0
86e6a8ecb61cb309fa52203829c7dc09	352	220	469	0	0	0	78	65	22	18	76	449	0	6	263	691	0	0	12	391	0	28	16	8	85	114	145	25	0	4	206	26	8	12	45	233	0	94	73	0	0	0	5	0	24	18	34	814	203
ecc4f7cda7e00cb4cc22110bf6c7f39b	0	0	0	0	0	0	7	0	62	52	1934	4693	0	0	1908	0	0	0	0	0	0	12	0	1074	0	0	4	0	0	0	0	0	0	0	0	0	0	0	0	0	0	0	0	0	0	0	0	0	0
4ef3ac982c0708178e86bde57233203e	27	8	42	112	118	47	403	5	11	8	39	14	52	165	11	54	14	0	160	33	11	25	61	254	90	237	133	0	24	22	93	246	19	20	709	121	0	34	23	0	56	129	197	49	23	33	31	44	23
b668102a090a5068e7f8e844efba533e	0	0	0	1275	0	0	0	0	0	0	0	0	0	0	0	19	0	0	0	0	483	2366	0	0	1067	78	0	0	0	0	0	0	0	0	5	4	0	0	0	0	0	0	0	0	0	2	0	23	0
b643702bfd7354d8059091f54a83baac	3	0	0	11	9	3	8	4	405	273	121	246	26	72	111	269	60	22	0	146	65	155	74	5	20	20	36	534	39	32	1311	8	0	0	34	15	0	0	2	0	0	0	0	0	188	0	0	0	4
e55462139474e08f0513821f43180bb5	9	0	47	66	22	4	70	14	9	0	22	105	0	0	95	312	0	0	60	152	0	0	34	60	15	29	817	423	5	0	60	88	0	0	189	108	0	14	9	277	0	80	112	37	78	7	0	47	48
fbb517b3cc415ca57a18fbf834826fa6	0	0	0	0	0	0	0	0	296	477	279	125	328	384	27	224	0	0	0	0	261	472	64	610	833	1316	80	0	0	0	55	0	102	71	0	0	0	22	30	0	0	0	0	0	0	55	93	0	371
f84717880f100a02cad3737b78aeb482	0	0	0	0	0	0	0	0	0	0	0	0	0	0	0	0	0	0	0	0	0	0	0	0	38	29	0	0	0	15	0	7	0	0	0	2	0	5	3	0	272	0	0	0	0	0	0	0	0
82df690172a21746cd1de557a43a9c9b	0	0	0	0	0	0	0	0	0	0	0	0	0	0	299	24	0	0	0	8298	6	8	0	0	0	0	0	0	0	0	0	0	0	0	0	0	0	0	0	0	0	0	0	0	823	0	0	0	0
dcade0d9299e31230163f6f89df75036	0	0	0	0	0	0	0	0	0	0	0	5	0	0	0	0	124	92	10	7	0	0	0	0	2584	2476	0	0	0	0	14	0	0	0	5	0	0	0	5	0	0	0	0	3	4	0	4	0	0
ffdead88abf79d647dee99ae72d008df	1834	1320	625	0	0	0	299	154	154	16	0	232	83	75	171	258	51	48	0	88	0	41	0	14	150	151	75	147	211	464	439	198	142	118	0	63	0	326	213	0	18	35	47	0	66	498	973	2846	35
c73e1d6aed4aee99076bcbd2f02260f6	7	2	164	0	3	0	264	67	10	14	73	174	0	0	29	33	0	4	60	112	0	0	119	10	13	19	295	29	7	6	278	233	6	2	370	398	0	9	14	13	221	5	5	24	35	0	0	15	93
ce12ad6cffad30751864de02cb497a49	8	11	213	37	0	0	173	33	0	0	0	0	0	0	15	39	0	0	9	107	0	0	190	356	0	0	0	17	0	0	104	142	0	0	134	83	0	17	16	0	33	0	0	18	70	183	96	64	334
d524b1ba909148e2e0df281da9580394	0	8	39	431	0	0	16	0	20	34	38	389	0	0	0	0	0	0	0	96	9	11	14	0	68	93	40	10	18	33	42	20	22	12	262	111	0	0	0	0	40	87	98	114	14	0	11	5	12
757e175e5150a5d0fa7d567dc52f6c89	0	0	0	0	0	0	125	65	0	0	0	21	0	0	0	8	0	0	14	23	0	0	0	0	0	0	137	320	0	0	117	155	32	49	237	435	0	0	0	0	0	0	14	69	64	35	68	1578	32
b8637e6aa56400331577719e117459ca	0	0	0	5	19	17	86	9	0	0	0	0	0	0	0	0	0	0	0	0	0	0	0	0	7	16	5	0	123	541	0	639	0	0	0	0	0	0	0	0	0	24	20	891	0	0	0	0	19
60f7c7b5fbb1f8531044ad711dcd41ae	0	0	0	0	0	0	0	0	60	58	158	8777	12	0	263	0	0	0	0	0	0	0	0	0	18	73	724	0	0	0	0	0	0	0	0	0	0	0	0	0	0	0	0	0	0	0	0	0	0
53f5e3c6f6e0a8b0ad2c35381f848d86	0	0	0	10	938	1215	337	0	0	0	0	0	0	0	0	0	0	0	0	4	0	0	0	0	0	2	4	0	0	0	5	0	0	0	7	6	0	0	0	0	0	4555	3731	80	0	0	0	0	3
b2b7fb1efc3da7d5c71f94961d6ef7fb	11	21	88	274	0	0	307	22	30	42	964	34	0	0	15	69	0	0	87	289	22	19	108	0	0	5	237	52	0	22	706	258	84	180	2516	1893	0	0	0	0	11	5	3	74	19	0	0	14	72
7d93f04ba4be79a53447f36d38853abb	20	39	248	32	0	15	212	107	88	56	208	171	0	0	47	87	10	11	47	296	0	16	137	4	4	0	53	32	15	15	267	189	11	17	76	151	0	24	19	11	51	0	0	21	23	0	14	22	30
aa19cca0e37c30f30cd94afe9f91086d	0	0	69	0	0	0	45	13	0	0	27	131	0	0	761	35	0	3	9	127	0	0	459	5	8	3	287	105	0	4	369	94	0	0	6	30	0	0	0	116	13	0	0	10	8	3	9	21	34
953a2c42a7a12c4164a38bb2a7d7b00d	0	0	0	45	0	0	0	0	22	119	329	625	0	0	0	0	0	0	0	0	0	0	0	0	0	0	0	0	0	0	0	0	0	0	0	22	0	0	0	0	0	0	0	0	0	0	0	0	0
9015feaa621362881b96b9b1d5c0d2f1	0	0	0	28	0	0	18	0	10	11	4170	310	0	0	7	168	0	0	0	0	0	0	0	503	0	0	0	0	0	0	4	0	0	0	48	89	0	0	0	0	0	0	0	0	0	0	0	0	0
9252d5b319e0f3daea89b636a90685ba	0	3	13	122	14	22	163	9	6	6	37	253	57	25	110	74	16	12	131	194	17	22	15	223	61	64	234	89	0	0	76	42	0	0	21	29	0	22	23	0	0	58	77	9	18	20	24	930	89
c3dd6b26bcb1a9e3fb31ec523ff4efa1	3	0	37	196	0	0	38	19	0	0	48	40	0	6	520	599	0	0	0	216	0	0	132	27	0	0	177	148	0	0	27	42	6	4	138	218	0	0	0	13	0	4	4	210	24	0	0	10	8
e0ae336218959502ae263b0579b2a9a9	0	0	0	0	0	0	0	0	0	0	0	0	0	0	0	0	0	0	0	0	0	0	0	0	0	0	0	0	0	0	0	0	0	0	0	0	0	0	0	0	0	0	0	0	0	0	0	0	3
9abfe50f578bc33eed47685b3054afec	32	22	43	37	529	334	8	24	30	18	9	24	278	300	140	272	23	18	10	0	19	54	0	0	68	125	9	28	89	183	57	0	515	430	49	124	0	72	88	96	0	16	27	20	89	57	112	18	66
c323d2734316cc7763a0c8879617ec73	0	0	0	0	0	0	4	0	0	0	0	0	0	0	0	9	0	0	0	29	0	0	0	0	2248	2135	15	0	3	2	9	0	0	0	0	0	0	0	0	0	0	0	0	0	0	0	0	0	0
e54e4bf33488b606255aea6acc76f26a	326	253	0	0	0	0	0	0	0	0	0	0	0	0	0	0	0	0	0	0	9	36	0	0	0	0	0	0	0	0	0	0	0	0	0	0	0	0	0	0	0	0	0	0	0	1057	2529	172	0
75402be41f01aba7f84026b367f0de15	0	0	1692	0	0	0	0	0	0	4	0	577	0	0	13	0	0	0	8	49	0	0	0	0	0	7	95	28	0	0	0	0	0	0	73	0	0	0	0	0	0	0	0	5	0	0	0	4	0
c45644bd9167b8f20a214da2a64dd80e	0	0	0	0	0	0	0	0	0	0	10	0	0	0	0	0	0	0	0	16	0	0	0	0	0	0	79	0	0	0	0	0	0	0	17	0	0	0	0	0	0	0	0	0	14	259	495	3747	0
09ab6f35af7f415c2296d7e5e62ebdb5	0	0	0	109	0	0	0	0	0	0	0	0	179	1066	0	0	0	0	0	0	0	24	0	0	20	197	0	0	0	0	0	0	261	235	0	0	0	0	0	0	0	0	0	0	0	0	0	0	0
104b7d9f0652882a24bd7cbe12e5548a	0	0	0	0	0	0	15	0	0	0	3	0	0	0	0	0	0	0	0	0	0	0	0	0	0	0	0	0	0	0	0	0	0	0	0	0	0	5	66	0	4113	0	0	0	0	0	0	0	0
c50ea92c52461309b3205f7bc26f80f6	0	0	0	0	0	0	0	0	112	83	23	7455	0	0	0	0	0	0	0	0	0	0	0	0	0	0	0	0	0	0	0	0	0	0	0	0	0	0	0	0	0	0	0	0	0	0	0	0	2
8029a84ab5d5c6246514bac3430fda01	8	3	0	0	0	0	0	0	0	0	0	78	0	0	0	18	0	0	0	0	0	0	0	0	0	0	8	0	9	25	0	470	0	0	12	0	0	9	4	0	148	0	6	828	0	0	0	0	3
f1f6b29c4330376385f0274602e64dc3	2	2	113	42	6	5	218	69	0	0	57	66	0	0	85	125	0	0	68	204	0	0	86	18	0	9	453	57	4	0	516	155	0	3	445	381	0	9	5	15	33	0	0	18	88	0	0	12	158
a58d79872a6f5e77eb943433369a7962	70	312	408	41	0	0	361	80	0	0	16	88	0	0	16	22	10	5	824	479	0	0	110	0	0	0	608	0	0	2	19	95	0	0	102	14	0	0	0	26	38	10	0	110	491	0	0	54	223
8d4df72838e0bc5c93b961b382a4ea68	0	0	0	9	0	0	177	4	0	0	33	3	0	0	158	6	0	0	0	102	0	0	0	0	0	0	0	0	0	0	65	0	0	0	0	41	0	0	0	0	0	0	0	0	88	0	0	9	0
6a36f5803feca932c95d60ff966c4da2	0	0	0	0	0	0	0	0	0	0	0	0	0	0	0	0	0	0	0	0	0	0	0	0	0	0	0	0	268	168	4134	0	0	0	0	0	0	0	0	0	0	0	0	0	0	0	0	0	0
c4e17f0dfeb41c8771e7558ec281bb9c	4	0	17	47	0	0	0	2	4	13	276	191	38	25	1027	67	0	4	14	6	28	0	29	111	102	69	611	0	0	3	0	77	0	0	0	33	0	0	0	0	0	0	0	6	116	0	0	12	0
767400cfab24fb6ebbb4931692a922a9	0	0	0	0	0	0	49	3713	0	0	0	0	0	0	0	0	0	0	0	0	0	0	13	0	0	0	47	70	0	0	207	0	0	0	0	0	0	0	0	0	0	0	0	0	0	0	0	0	6
43d2be76ef955b0f0c06096572cff99d	49	34	29	9	0	4	10	0	8	5	16	96	19	7	18	33	0	0	0	101	162	84	14	100	9	0	8	18	0	0	14	9	22	10	180	146	0	85	106	6	383	20	16	60	75	3	0	24	0
c7ca414cce5e0a25cc06bf9170d4febc	22	10	0	0	0	0	0	0	0	0	0	0	0	0	0	0	1766	2033	0	0	8	5	0	0	0	0	0	0	48	106	0	0	0	0	0	0	0	0	0	0	0	0	0	0	0	0	0	0	0
7ae694cdaf746822437bc676472de055	0	0	0	0	0	0	0	0	0	0	0	0	0	0	0	0	0	0	0	0	1170	904	0	0	17	8	0	0	226	196	0	0	0	0	0	6	0	870	247	0	0	0	0	0	0	0	0	0	0
123b4361e9f69b492fa250af37809b1e	247	191	416	170	0	0	213	322	0	0	0	42	0	0	13	33	13	17	962	525	12	10	740	7	0	18	760	844	3	0	122	88	0	0	68	32	0	0	0	20	7	15	13	374	82	0	14	254	483
a292a37dd08174b9bf8a2e1c45482ebd	0	3	64	25	0	0	68	26	3	3	119	19	0	0	8	50	6	0	57	183	0	0	47	59	3	0	188	58	4	8	251	306	0	4	116	101	0	0	0	34	27	0	3	28	20	0	0	21	30
b419a0bb72a6c0748ba66f6c9acaaf80	0	0	0	3	0	0	0	0	0	0	0	0	0	0	0	4	0	0	0	0	0	5	0	0	53	236	0	0	577	687	1916	0	7	0	0	626	0	0	0	0	14	0	0	0	62	0	0	0	0
28ba80f09c5a931cfb7ca16593510eed	0	0	0	0	73	64	0	0	10	24	7	0	0	0	0	0	25	54	0	0	0	0	0	0	0	0	0	0	828	735	0	16	48	70	9	0	0	469	299	176	2	118	149	0	0	148	72	8	0
041f1bb43cf62ac93c510a6d0d3d20b6	0	0	101	525	9	3	81	107	9	9	151	254	20	13	383	312	0	0	106	192	35	66	183	303	40	26	511	282	0	0	239	42	0	7	414	163	0	0	7	111	20	33	37	164	328	0	10	133	97
6595515b791e19bb205378481eb6fbef	37	30	472	269	0	0	43	62	0	0	0	0	0	0	16	19	0	0	5	37	0	0	54	123	0	0	85	54	0	0	70	15	7	0	264	84	0	0	0	140	13	7	9	74	173	0	0	11	232
1f65e63541993738d939ec0e5233202b	0	0	0	0	0	0	0	0	0	0	0	0	0	0	0	2259	0	0	0	0	0	0	0	0	0	0	0	0	0	0	0	0	0	0	0	0	0	0	0	0	0	0	0	0	0	0	0	0	0
791667a35f5cc955b3a5fc285bba7705	37	33	0	125	0	0	0	0	63	53	16	5	138	39	55	1104	12	0	0	101	377	197	0	198	216	154	96	11	31	66	132	161	0	0	0	0	0	59	47	212	0	6	0	5	177	0	15	0	0
61c2432fa743df9acf70ceac7c174cba	0	0	7	25	0	0	0	0	0	0	0	0	0	0	0	0	0	0	0	0	0	21	0	28	7	0	0	22	0	0	0	0	62	28	284	199	0	146	142	2846	471	0	11	156	287	0	0	10	9
7c5b4838fb6ad1a7db62bf922a8be262	0	0	12	111	0	0	19	60	2	0	50	37	0	0	76	125	0	0	8	83	2	335	207	8	7	23	22	13	0	0	51	29	0	0	116	67	0	0	0	0	5	0	0	9	21	6	0	16	22
a6ffa8afafd08ceb03e1cdadbb5fb79a	0	0	0	0	0	0	2	0	3	0	75	0	0	0	10	0	0	2	0	14	2	0	0	0	0	4	17	1297	26	61	1805	0	0	0	5	0	0	0	0	5	0	0	0	2	172	0	0	0	0
d973e277c97d727e7e4d4d233c6f6ebb	0	19	34	54	13	12	40	23	272	390	151	354	0	0	0	42	136	144	930	78	19	16	126	0	93	95	23	42	49	103	115	25	37	0	140	194	0	9	6	0	50	15	0	152	0	0	38	0	51
8f34608d8c1669619e6a478b585dff3f	2	2	21	20	0	0	69	9	0	0	25	9	0	0	25	24	0	0	18	119	0	0	29	1087	0	0	37	934	0	0	121	36	0	0	9	10	0	0	0	8	0	0	6	15	20	0	2	239	13
8d717f501c5c78238d12a405e60aaf8a	0	0	0	351	11	8	63	0	0	0	24	239	0	0	47	168	0	6	25	28	0	0	0	6	0	0	23	60	0	0	140	0	22	10	571	258	0	0	0	15	0	0	0	0	44	0	0	0	0
2cfae7d935edf57df1fe6d661a150acc	78	70	187	105	31	16	19	110	245	282	321	163	71	19	11	274	0	0	0	57	19	39	0	0	27	43	15	25	33	38	74	24	45	10	130	72	0	49	69	31	139	17	37	84	30	0	0	39	0
0d1023f8ce1b815fba1614c74e7c4eec	18	18	15	3	9	18	44	0	203	292	25	18	0	4	0	3	59	39	0	174	12	31	0	0	0	0	0	0	337	433	147	4	12	8	25	7	0	38	12	0	0	50	59	646	0	0	0	0	7
2ae440b6dbe5b253c0f1258400c2af2b	0	0	0	0	0	0	0	0	0	3	6	5	0	0	0	0	0	0	0	13	0	10	70	0	0	0	0	0	0	0	0	0	0	13	599	4	0	0	0	0	0	0	0	0	128	185	103	1033	10
2ead682742b5dde7d2abb0551d97b363	0	0	0	9	0	0	63	8	0	0	0	0	0	0	26	110	0	0	8	0	4	0	47	1079	0	0	0	0	0	0	0	2	2	0	56	724	0	2	3	34	0	0	0	0	70	0	0	60	2
1266d990b8a5e5046ccf1b987404987b	0	9	272	57	0	0	24	29	0	0	30	11	0	0	58	606	0	0	20	317	0	0	515	0	5	5	528	548	0	0	68	23	0	6	467	884	0	0	11	13	38	0	0	15	41	0	0	104	120
51b3631a3c3f616266ede6e5d4abead5	0	0	80	64	0	0	17	0	0	0	20	19	0	0	33	11	0	0	47	60	0	0	37	0	0	8	825	61	6	0	207	178	0	0	14	51	0	0	0	0	0	0	0	33	132	0	0	24	0
a9e6a457da6b9b093cb2208d1bba5952	0	0	0	0	0	0	2	0	0	0	0	28	0	0	0	0	0	0	0	0	0	0	0	0	0	0	0	0	0	0	9	0	0	0	0	0	0	0	0	1514	0	0	0	0	0	0	0	0	0
bd6cc1d9e68f4ad0aa22b6b68b4a8b0b	551	467	0	0	194	118	2	0	133	114	0	0	0	0	0	0	224	161	0	187	0	0	0	0	0	0	0	0	0	0	0	0	24	26	0	0	0	0	0	0	0	0	0	0	87	63	43	0	0
54b9c020796a30094c888fca60f6e79b	57	56	6	10	0	0	0	0	17	26	0	0	718	272	342	165	44	62	0	108	314	193	35	106	4	0	22	0	9	0	7	66	0	0	0	0	0	104	102	0	0	6	14	0	1369	0	0	0	6
db11551722f4776dd738109ac2f78cbc	0	0	0	0	0	0	0	0	0	0	0	0	0	0	48	6	0	0	0	0	22	17	0	100	0	0	0	0	0	0	0	0	0	0	53	0	0	0	0	0	0	0	0	0	0	0	0	0	0
8db34e6ce0cb08adfa0914fb59214ce3	3	0	6	19	0	0	0	0	0	0	0	0	0	0	0	7	0	0	4	27	0	5	0	0	0	0	17	0	54	36	114	32	0	0	115	38	0	4	5	0	100	2	0	88	29	0	0	0	78
4fdabc2187e40177e9d481e58e6f8e65	0	0	37	12	0	0	60	0	0	0	25	44	0	0	45	56	0	0	65	159	0	0	43	0	0	11	162	443	0	0	93	116	6	0	257	114	0	15	0	62	23	0	0	24	44	0	0	28	60
4f675dfc36b1b5c1f23f3235ec879d3e	0	0	0	5617	0	0	0	0	0	0	2	0	0	0	0	0	0	0	0	0	66	42	0	133	0	0	0	0	0	0	0	0	0	0	403	2	0	0	0	0	0	0	0	0	0	0	0	0	0
4cb73cd306fc54b87246a883c2222b4e	0	0	60	109	0	0	286	5	46	62	185	652	0	0	7	114	6	2	18	146	0	0	6	0	53	40	25	20	33	30	505	132	0	0	145	21	0	0	0	0	0	0	0	21	16	0	0	0	11
444d20a33646cf4a35bfaae8a3c22afa	0	0	93	0	0	0	39	8	0	0	2	0	0	0	0	0	0	0	0	72	0	0	0	0	0	0	73	6	0	0	0	0	0	0	4	51	0	0	0	0	0	0	0	9	3	0	0	46	0
76e5545f2cc843a63723ef0894d57b64	0	0	0	0	0	0	0	0	0	0	0	0	0	0	0	0	0	0	0	0	0	0	0	0	279	318	5078	0	0	0	0	0	0	0	0	0	0	0	0	0	0	0	0	0	0	0	0	0	0
5102ec7ef898a56d52747dc22aa567b5	0	0	0	0	0	0	0	0	0	0	0	0	0	0	0	0	0	0	0	0	0	0	0	0	0	0	0	0	0	0	0	0	25	575	14	0	0	0	0	0	0	0	0	0	4753	0	0	0	0
73eef8b23564fdca12672fc470e3fdd7	39	43	34	69	0	0	35	0	71	72	37	302	12	16	0	11	706	563	140	54	0	9	0	0	14	58	0	0	107	89	51	0	0	0	37	20	0	0	0	0	0	0	0	46	12	0	8	0	14
0c59d58532162f348ae3e934c6123e47	0	0	69	76	0	0	83	4	0	0	0	0	0	0	4	9	0	0	0	135	0	0	0	0	0	0	0	0	0	0	71	130	0	0	26	39	0	7	8	7	5	0	0	0	6	0	0	0	41
2c728ecde3af5177b5ce43c3ac160376	0	0	16	63	0	0	0	76	13	143	226	408	0	0	39	224	12	10	152	940	0	0	51	70	0	0	93	0	0	0	247	43	0	0	30	77	0	0	0	0	0	0	0	0	49	0	0	0	11
2c564bda7aca0c8dd90dcd1a0d901fa2	0	0	0	0	0	0	0	0	0	0	2	0	0	0	496	148	0	0	0	675	4	71	48	565	0	0	0	0	0	0	0	0	0	0	0	0	0	0	0	0	0	54	48	346	0	0	0	0	114
0c5bb2e4b46f6cfb15355967df54e466	191	176	301	23	0	0	124	0	0	0	0	0	12	0	0	0	0	0	0	38	0	0	249	0	0	0	0	0	0	0	0	0	0	0	178	0	0	32	23	109	45	0	0	110	36	27	143	396	98
49078fede1e382f10d37c65cc3feaf63	0	0	0	0	0	0	0	0	0	0	0	0	0	0	0	0	0	0	0	0	0	0	0	0	0	0	121	2163	0	3	0	0	0	0	0	0	0	0	0	0	0	0	0	5	0	0	0	0	0
8320a3d8c7fbb7c9a61df5d827a2d6e6	0	0	0	0	0	0	0	0	0	0	0	2731	0	0	0	0	0	0	0	0	0	0	0	0	0	0	0	0	0	0	0	0	0	0	0	0	0	0	0	0	0	0	0	0	0	0	0	0	0
06f8fed73740e94ba39eddba05fa4f9c	0	0	0	0	0	0	0	0	1213	1265	41	11	0	0	0	0	0	0	0	0	0	0	0	0	0	0	0	0	0	0	0	0	0	0	0	0	0	0	0	0	0	0	0	0	0	0	0	0	0
32e47f0cb5a95475e57e579c6e7c2247	0	0	0	0	22	11	0	0	629	1234	85	131	0	0	0	0	9	18	0	47	32	33	0	0	23	29	0	0	200	247	247	0	0	0	0	0	0	0	0	0	0	0	0	0	0	0	0	0	0
07f23a2dd6e4bf4c624d5bae73be2d3c	0	0	14	0	0	0	23	0	5	3	29	129	0	0	0	0	2	0	0	5	0	0	0	0	23	21	3	0	11	8	85	342	0	0	139	19	0	0	0	0	20	0	0	83	4	0	0	0	5
43117d8d3a9a578a629f7cdbeee109db	0	0	0	0	0	0	0	0	0	0	0	0	0	0	0	0	0	0	0	0	0	0	0	0	0	0	0	0	0	0	0	0	7	9	0	283	0	227	144	0	17	0	0	0	3	8	5	0	0
b3b570ee5c84789fe4ff538f6ba35b97	0	0	0	0	0	0	0	0	0	0	0	0	0	0	0	0	0	0	0	0	0	0	0	0	0	0	0	0	0	0	0	0	0	0	0	0	0	0	0	0	0	0	0	0	0	0	0	0	0
3ba98118ac50a3ca40ac634e897b90b0	0	0	0	0	0	0	0	0	7	9	17	0	39	0	29	35	0	0	0	7	71	250	2	773	10	3	2	649	0	0	4	0	0	0	0	26	0	0	0	0	4	0	0	0	2	0	0	0	0
01a059d60852df6f251aae76789f7d08	0	0	0	2	0	0	0	0	0	0	0	0	0	0	0	0	985	1333	268	0	0	0	0	0	0	0	5	0	0	0	12	0	0	0	0	0	0	0	0	0	0	0	0	2	0	0	0	0	0
b3fba8710eb9b8a77c74560d283c91eb	0	0	0	0	0	0	0	0	0	0	0	0	0	0	0	0	0	0	7	0	0	0	0	0	0	0	0	0	0	0	0	0	0	0	0	0	0	0	0	0	0	0	0	0	0	0	0	0	0
8fed7bc24b04268c4daf32ba7fb2797b	36	19	127	0	0	0	0	42	0	0	0	0	0	0	48	40	0	0	0	24	2	4	236	123	0	0	0	24	0	0	20	0	0	0	205	65	0	0	0	398	13	0	0	13	142	3	0	0	117
de320b41fb2d305dc4564996d332186d	0	0	0	0	0	0	3	0	0	0	0	0	0	0	0	0	0	0	0	0	0	0	0	0	0	0	0	0	0	0	0	0	0	0	0	0	0	0	0	0	0	0	0	0	0	3476	1128	0	579
b35a1213dbf6ec58cfcf6005b8f7f69a	15	12	52	67	28	7	36	815	3	2	19	19	0	0	26	68	198	174	136	853	0	0	12	7	0	4	43	0	10	23	57	11	2	0	196	49	0	0	0	0	49	86	134	547	7	0	0	0	16
657b214a9a5f2bae1ae6bd9179ddfcae	0	0	4	94	0	0	0	0	0	0	0	0	17	5	15	164	0	0	0	8	1368	871	121	0	4	4	23	0	0	0	0	0	3	9	3	0	0	0	0	0	0	0	0	0	9	0	0	0	0
979671f0f11b0f9181a8b385db3dee8a	0	0	3	0	0	0	0	0	0	0	50	15	0	0	5	176	0	0	0	47	0	0	0	0	13	13	328	12	0	0	48	18	0	0	23	918	0	0	0	0	0	0	0	3	0	0	0	18	3
be950baae4977e5347df5ddad1254775	23	47	0	0	0	0	0	0	244	237	182	1641	0	0	0	0	0	0	0	7	0	0	0	0	0	0	0	0	0	0	0	0	0	0	0	0	0	0	0	7	0	0	0	0	0	3	7	0	19
b8cbeb0f6d30929c19322aa964b6c554	0	0	59	85	0	0	5	16	0	0	0	0	0	0	0	25	7	4	0	28	7	25	3	0	27	43	0	0	7	5	1832	0	0	0	0	39	0	0	0	0	0	3	0	0	13	0	0	0	0
d86233aff7633bc2fe78f7148951da61	24	31	18	108	537	415	13	8	0	8	0	4	29	17	4	179	42	53	6	0	49	83	0	3	0	0	2	3	40	66	21	7	260	184	301	275	0	23	36	0	0	19	28	446	34	10	19	0	15
8bd335bc628a1175ce21cd0b3d4e1023	2	4	11	6	0	0	0	0	823	808	20	303	0	0	21	0	0	0	0	25	8	11	0	0	0	0	0	4	0	0	0	0	0	0	10	0	0	0	0	0	0	60	63	143	22	10	0	0	49
bdd84cfa61b2c6ed03ba5363ea12ba35	0	0	23	29	0	0	92	57	0	0	5	41	0	0	5	88	0	0	29	20	0	3	36	22	4	10	4	7	2	0	131	81	3	2	343	251	0	3	0	0	4	0	0	7	64	0	0	26	18
14d43ce708f0393fc2ef868ed6984280	0	0	47	164	0	11	30	62	0	0	118	65	0	0	97	41	0	0	7	74	0	0	272	61	0	10	564	0	0	0	76	133	0	0	49	53	0	0	0	0	0	0	0	73	48	98	168	744	16
32a332e320296614b38bad305f807d02	0	0	0	0	0	0	0	0	0	0	0	0	0	0	0	0	0	0	0	0	0	0	0	0	0	0	0	0	0	0	0	0	0	0	0	0	0	0	0	0	0	0	0	0	0	0	0	0	0
14f053f6858b73ba7c4de186a12f5708	681	387	163	106	0	0	63	0	0	0	0	0	0	0	0	116	27	0	14	0	0	0	0	0	0	0	0	0	8	0	293	0	0	37	132	0	0	0	0	0	0	0	0	0	0	9	0	23	222
b38b0bb5791ce6ed172777cf2c4979a5	6	8	24	34	0	0	167	29	3	2	0	39	0	0	370	27	9	14	68	30	0	16	54	416	0	12	150	120	0	0	0	0	0	7	60	10	0	0	0	0	0	45	35	33	65	0	0	33	33
75bbaaa92cb646812bed56117405825a	0	0	0	2969	0	0	0	0	124	209	212	297	0	0	0	14	0	0	0	0	0	0	0	0	20	36	279	0	0	0	0	2	0	0	0	15	0	0	0	0	0	0	0	0	0	0	0	0	0
4c522f733f5340222411010d40352835	0	0	0	2	0	0	0	0	0	0	26	0	6	29	41	0	0	0	0	0	9	4	0	33	0	0	0	0	0	0	0	0	0	0	1684	72	0	0	0	0	0	0	0	0	0	0	0	0	0
4ce75ca893e50fd34b38ca113a90ecb0	0	0	0	0	0	0	0	0	0	0	141	185	11	0	26	10	0	0	0	0	0	0	185	10	0	11	345	472	0	0	69	20	0	0	818	300	0	0	0	0	0	0	0	0	0	0	15	92	82
71964e053f8dcfd68c785ef0530b3da7	0	0	0	0	0	0	5	0	0	0	0	0	0	0	2	0	0	0	0	0	0	0	0	0	0	0	0	0	0	0	0	0	0	0	0	0	0	0	0	0	0	0	0	0	0	0	0	0	0
9d9c5eada72350f42fda587ee50553dd	26	10	27	0	0	0	0	15	0	0	0	0	0	0	0	0	0	0	5	0	1926	687	4	0	18	0	0	23	0	0	0	0	0	0	0	0	0	0	0	0	0	0	0	76	0	0	0	0	0
b9251398b7d07b70326b84b0c38c5203	2758	53	225	0	0	0	0	0	0	0	3	0	8	52	0	0	0	0	0	17	0	0	0	0	0	0	0	0	0	0	4	2	0	0	54	0	0	0	0	0	0	0	0	4	6	0	0	0	0
98a2edb0a2b5170d5f62b1df04d55530	0	4	170	4	0	0	0	0	0	4	0	5	0	12	0	11	60	23	1016	5	0	0	0	0	0	0	0	0	0	0	90	0	0	0	0	0	0	0	0	0	0	5	0	106	0	0	0	0	0
a4e6c0716f1ce0095ad27cf26619306b	0	5	156	3	0	0	170	0	0	0	0	12	0	0	0	0	0	0	11	0	0	0	11	0	0	0	47	146	0	0	9	0	15	12	28	41	0	0	0	0	0	0	6	6	33	0	0	0	16
bc554c27324950e4bf2f8d0e6d33faa7	0	0	0	0	0	0	0	0	0	0	0	0	0	0	0	0	0	0	0	0	0	2281	0	0	0	0	0	0	0	0	0	0	0	0	0	0	0	0	0	0	0	0	0	0	0	0	0	0	0
8567e6a0fa309882b567080c94630d34	47	57	344	0	0	0	4	0	0	0	0	0	0	0	0	0	0	0	0	3	0	0	46	15	2	0	0	0	5	18	842	0	0	0	0	0	0	0	0	1741	0	8	2	54	2	7	3	0	7
0c6088616338840dac8c86ee0bb4d16f	0	0	17	200	0	0	259	0	0	0	12	22	0	0	101	19	0	0	0	123	0	0	138	57	0	0	92	0	0	0	91	0	0	0	118	71	0	0	0	6	0	0	0	0	25	0	0	35	20
69f6e70f415da444e247ff013251e653	13	3	23	12	0	0	5	9	10	3	238	139	0	0	25	28	0	0	0	167	0	0	4	2	4	14	47	0	4	2	114	61	0	0	73	8	0	7	0	0	9	0	0	15	24	0	0	0	20
6ec8ad4be0bb47cf41358c0b5ed1e27e	41	20	4	7	20	0	7	0	0	0	0	37	0	0	8	29	12	0	0	4	18	11	0	132	15	12	0	0	0	0	0	24	35	25	655	257	0	29	16	0	0	79	76	13	0	6	6	0	5
e0636098c76660fb04136b34e167ca4a	0	0	0	0	0	0	0	0	1137	896	10	0	0	0	0	0	0	0	0	0	0	0	0	0	0	0	0	0	0	0	0	0	97	68	0	0	0	0	0	0	0	0	0	0	0	0	0	0	0
709d888f57306b0eec08bcea7a2c345d	0	0	0	0	0	0	6	6	0	0	0	0	0	0	0	0	0	0	0	0	0	0	0	0	1049	1136	9	0	5	5	248	0	5	0	10	0	0	0	0	0	0	0	0	0	0	40	80	0	0
13d655180c0e3de3883053e7825b532f	0	0	0	158	0	0	13	15	0	0	14	18	0	0	44	13	0	0	0	79	0	0	64	32	0	0	322	159	0	0	14	0	10	0	364	216	0	0	0	8	0	0	0	17	37	0	12	72	24
a269b2b645227f05bcf901fc6a9eac19	0	0	0	0	0	0	0	0	0	0	0	0	0	0	0	0	0	0	0	0	0	0	0	0	0	0	0	0	0	0	0	0	0	0	44	0	0	0	0	0	0	0	0	0	0	0	0	0	0
e2083a68ea149d9f7f6c50c7ce67b5e3	0	0	0	0	0	0	0	0	0	0	0	0	0	0	0	0	0	0	0	0	0	0	0	0	0	0	9	6	0	0	158	2	0	0	0	0	0	8	25	0	0	0	0	0	0	0	0	13	20
b836e664db967289bf494dad59b3de24	0	0	0	0	11	0	105	0	0	0	55	200	0	0	0	0	0	0	0	127	0	0	0	0	0	0	157	74	7	7	510	20	0	0	138	162	0	0	17	0	0	0	0	10	0	0	0	0	0
d0baa0a669d29d1eb6791c86fcbfd07a	0	0	0	0	0	0	0	0	0	0	0	0	0	0	0	0	0	0	0	0	141	62	0	5	0	0	0	0	0	0	0	0	23	14	6	0	0	32	30	0	0	0	0	0	0	0	2	0	0
26b80c46a8e2c1440b4053a5288cbc07	17	11	8	0	0	0	23	22	0	17	9	30	0	0	0	6	0	0	0	47	0	0	6	0	0	0	36	24	10	8	40	65	12	0	16	25	0	25	18	0	28	0	19	35	0	0	8	0	67
ec3a0971f6dc59ac8400ac9274f3b9ec	0	0	0	0	0	0	0	0	0	0	0	0	0	0	0	0	0	0	0	0	877	1198	0	8	0	0	0	50	0	4	0	0	0	0	0	0	0	0	0	0	0	0	0	0	0	0	0	0	0
4c151ff914f94a48d9038dd18e90130e	0	0	0	0	0	0	237	48	0	0	87	0	0	0	53	0	0	0	0	0	0	0	0	0	0	0	0	0	0	0	0	0	0	0	156	0	0	0	0	0	0	0	0	0	0	0	0	0	0
d07882e8a6e4ee3889d73315e96a0bc1	0	0	0	98	0	0	6	0	30	34	21	99	0	0	0	49	0	0	0	16	31	28	133	8	0	0	32	14	0	0	21	0	8	11	3	4	0	0	0	0	0	5	16	0	0	312	714	222	0
0de0b659fd7022dc803a0de5be7204c2	0	0	0	0	0	0	0	0	0	0	0	0	0	0	0	0	0	0	0	3978	0	0	0	0	0	0	0	0	0	0	0	0	0	0	0	0	0	0	0	0	0	0	0	0	0	0	0	0	0
3e60798594d125c93178fa6c3d8c613d	0	0	0	0	0	0	0	0	0	0	0	0	0	0	0	4	0	0	0	5	0	0	0	0	938	1019	83	0	6	0	7	0	0	0	0	0	0	0	0	0	0	0	0	0	0	0	7	0	0
e029df17d9c54ccc84aa0e7591018551	0	0	0	0	0	0	0	0	0	0	0	0	0	0	0	0	0	0	2	0	0	0	0	2110	0	0	0	2	0	0	0	0	0	0	0	0	0	0	0	96	0	0	0	0	0	0	0	0	4
90e57ff1ccbcac9313b0d0d3b463a539	53	73	128	48	0	0	22	0	0	5	89	133	0	7	96	50	0	2	13	296	13	18	11	5	0	0	16	13	0	0	34	0	0	0	104	31	0	10	8	0	7	0	0	0	64	2	8	22	0
9b75e4f32f8f7d75aab3022a55ad151f	0	0	0	0	0	0	0	0	0	0	0	0	0	0	0	2054	0	0	0	0	0	0	0	0	0	0	0	0	0	0	0	0	0	0	0	0	0	0	0	0	0	0	0	0	0	0	0	0	0
aa52e53101323b1d05f8c4c6834dd1e2	0	0	0	0	0	0	2	2	311	798	94	5	0	0	0	28	0	0	9	14	0	0	0	8	0	0	0	3	0	0	71	0	0	0	46	105	0	0	0	0	0	0	0	0	4	0	0	0	0
693144984377cb4b1af1010b94053230	0	0	0	258	13	8	0	0	9	18	0	9	18	11	0	379	0	0	0	0	22	17	0	8	655	544	55	0	5	11	47	0	0	0	0	0	0	0	0	0	0	0	0	0	0	6	0	0	0
3ea27d0ffce242601eed73b133bcd5f2	5	0	24	20	0	0	79	6	0	0	35	59	0	0	21	255	0	2	30	40	0	4	22	6	19	25	186	200	0	0	68	11	0	0	94	29	0	17	20	8	0	8	38	26	23	20	27	365	40
df1d0967db4a8678fa00387368946b67	0	0	0	10	0	0	3	0	0	0	0	13	0	0	0	8	14	16	683	0	0	0	0	0	47	46	0	0	29	63	441	0	0	0	0	15	0	56	0	0	14	0	0	50	40	0	11	0	0
57cfac07243f9586e7fab65e506643f7	0	0	0	2256	0	0	3	0	0	0	0	0	0	3	163	12	0	0	0	5	6	9	9	0	0	0	0	0	0	0	12	0	0	0	0	0	0	0	0	0	0	0	3	0	0	19	8	0	10
8b72bec36124b82d45509d07f0c101b1	0	0	0	15	440	209	0	11	0	4	0	0	139	133	11	99	18	19	0	0	46	71	28	17	227	224	123	0	7	7	5	37	0	0	21	5	0	37	29	0	0	193	283	108	0	8	7	0	10
4c2ade2c70d2b1339ef2a840f3d0c8ca	0	0	0	15	8	15	0	451	0	0	0	0	0	0	0	0	0	0	1865	0	0	0	0	0	0	0	0	0	291	759	0	0	0	0	0	0	0	0	0	0	0	3	0	0	0	0	0	0	0
6b042c5d612dc80a23e435306e16a282	0	0	0	0	0	5	25	1827	0	0	0	0	0	0	0	0	0	0	0	0	0	0	0	0	0	0	0	0	0	0	0	0	0	0	0	0	0	0	0	0	0	0	0	0	0	3	0	0	6
1e87ba1faf722008ffe5117f98d22c66	29	43	65	12	0	0	14	24	15	5	18	33	9	0	20	85	0	5	0	56	61	34	22	54	16	23	51	51	0	16	123	38	0	0	10	0	0	143	102	0	137	0	12	17	37	0	7	0	50
bf4fd261265e5963aa97cb764923f27d	0	0	4	47	0	0	20	0	2	10	144	424	0	0	77	97	0	0	0	27	0	0	16	5	0	0	265	225	0	0	321	146	0	0	22	9	0	0	0	5	0	0	0	5	14	0	0	0	0
02aca7b2ba23705383a06c5ae082467f	48	26	7	109	178	93	80	2	72	50	3	44	0	0	0	28	0	0	23	52	8	7	0	0	83	142	16	0	23	18	123	83	24	24	160	147	0	8	14	0	41	0	5	0	0	0	0	0	11
ab0474b683a8ee49133b61ff5f0f9c82	0	0	0	0	0	0	14	0	0	0	10	0	0	0	10	77	0	0	0	93	0	0	37	0	0	0	92	5	0	0	463	38	0	0	0	0	0	0	0	0	0	0	0	0	0	0	0	0	27
cce0251c89ba088b41e573c8d0d6fd77	0	0	0	111	0	0	0	0	0	0	0	0	0	0	0	0	0	0	0	0	0	0	0	0	0	0	0	644	0	0	66	0	0	16	0	183	0	0	0	0	0	0	0	0	0	0	0	0	0
cd945283cf3db158736e368005d3595a	0	0	60	41	0	0	107	0	0	0	35	258	0	0	10	0	7	0	186	119	0	0	51	0	13	259	71	67	0	0	64	24	0	0	379	50	0	0	0	0	104	11	0	32	62	0	0	0	47
ad765e6d39aa1c7a3811388dd6c850c6	0	0	13	40	0	0	10	20	2	0	19	82	0	0	0	45	0	0	17	42	0	0	0	19	0	0	19	8	0	2	206	389	0	0	52	44	0	0	0	0	10	0	0	5	15	0	0	0	14
069b13af686b809de7edabcb4e1e6338	9	0	55	0	0	50	29	0	69	71	227	0	0	5	68	126	15	12	181	369	0	5	0	25	0	0	0	41	17	41	311	36	0	0	0	0	0	0	4	0	0	0	0	0	82	9	15	39	0
8c1d0f56c53011b41f6ed7042130b19e	265	151	170	0	2	0	0	106	2	0	0	0	0	0	45	0	0	0	0	56	0	0	0	33	0	12	60	59	40	50	277	284	0	0	54	21	0	0	0	37	18	12	0	432	0	6	22	7	420
5da7cc01890ec32cb342e84e9bd74578	0	0	19	0	0	0	0	0	5	0	106	20	0	0	0	0	0	0	0	0	0	0	15	29	0	0	31	115	0	0	20	51	0	0	0	19	0	0	0	106	0	0	0	0	0	0	10	128	81
6c5d4d14e343ad07406bca1b22fc682a	21	68	45	0	0	0	0	103	0	4	12	26	0	0	0	9	41	48	129	9	0	7	0	2	84	57	14	3	68	161	49	3	3	0	87	27	0	3	0	0	46	16	10	29	21	0	0	0	8
bdd171b981da2175ef59e2c68e2a5245	0	0	8	0	0	0	9	0	0	0	0	0	0	0	0	0	0	0	0	0	0	3	0	0	0	0	0	0	0	0	0	0	0	0	66	0	0	6	4	21	0	0	0	0	0	0	0	0	185
396d391a409e4f0c4e8cbac5bef93762	0	0	0	0	0	0	0	0	0	0	0	0	0	0	0	0	0	0	0	0	0	4	0	5	0	0	0	0	0	0	0	0	0	0	5	0	0	0	0	0	0	0	0	0	3	0	0	0	0
3fe0d62f3c649de11cefb1a75de616f9	0	0	0	0	0	0	0	0	0	0	0	0	0	0	0	0	0	0	0	0	0	0	0	0	0	0	47	1738	0	0	0	0	0	0	0	0	0	0	0	0	0	0	0	0	0	0	0	0	0
56c48fe3be95f79c9f550ee8e7453a77	17	0	0	0	0	0	0	50	1105	621	12	54	0	0	0	0	26	0	7	0	73	146	0	0	0	0	0	0	0	26	0	0	0	0	14	0	0	0	0	0	35	0	0	8	0	0	0	0	0
3a50c2cc72c8e55ee63c9d37d5e2d199	8	0	3	0	0	0	0	44	0	0	59	10	0	0	0	0	10	6	0	15	17	6	0	0	0	0	0	0	12	100	6	2	0	0	667	0	0	0	0	38	138	0	0	0	0	0	0	0	2
5c1f65ec0d5a686a456b63332bdadb6e	44	14	0	0	0	0	0	0	0	59	15	44	0	0	0	0	204	213	48	7	11	0	0	0	106	123	17	8	0	0	487	0	0	0	10	33	0	0	0	0	0	0	0	101	8	0	0	0	0
62489b6c1918bcc581302bacb1e28873	378	210	13	0	0	8	0	10	0	0	0	0	0	0	0	0	0	0	0	0	35	72	0	0	0	0	2	0	185	361	13	0	0	0	0	0	0	0	0	0	0	0	0	79	0	7	42	0	0
7f5448483b6cc5a7be9790227018bc9d	0	0	10	5	13	41	0	15	0	0	40	28	11	0	109	122	0	0	34	384	0	0	0	95	0	0	0	17	71	99	923	19	0	0	5	136	0	0	0	0	0	0	0	0	75	0	0	0	32
938995c2e201a92bd508e2b320705560	2	8	44	16	2	0	65	144	30	14	81	163	0	0	3	37	0	4	56	21	0	0	24	0	0	0	7	7	2	0	37	20	0	0	134	14	0	5	0	0	62	2	5	12	9	2	0	5	56
46da9f6a00f04725b3f04b442b990ed1	0	0	0	5	0	0	0	0	0	0	0	0	12	6	0	0	0	0	0	0	0	0	0	0	0	0	0	0	0	0	0	0	0	0	0	0	0	0	0	0	0	0	0	0	0	0	0	0	0
05ffae90e51c75a0e4d4ccc2e51beb8c	20	32	7	59	0	0	0	0	0	4	15	55	0	0	0	61	0	0	0	0	0	0	0	0	0	0	0	34	0	0	17	0	16	13	1997	94	0	0	0	0	3	0	0	0	9	0	0	0	17
12db5a81804cb3a984b4dba39c809c91	0	0	0	0	0	0	0	0	0	0	0	0	0	0	0	0	0	0	0	0	853	1726	0	0	0	0	0	0	0	0	0	0	0	0	0	0	0	0	0	0	0	0	0	0	0	0	0	0	0
8de1e4da68b363d2047c475a88b70c8a	0	0	0	0	0	0	0	0	0	0	0	0	0	0	0	0	0	0	0	0	0	0	0	0	0	0	0	0	0	0	0	0	0	0	0	0	0	0	0	0	0	0	0	0	0	12	2	1645	0
31fc33373c62a6fb0975f5aeabe1f735	0	0	0	787	0	0	0	0	0	0	0	0	0	0	0	0	129	111	601	13	0	0	0	0	0	0	0	0	0	0	0	0	0	0	0	0	0	0	0	0	0	0	0	68	764	0	0	0	0
a2e0882e5b3aab78071fb0c4927ea201	1541	1550	83	0	0	0	0	0	0	0	0	0	0	0	0	0	0	0	0	0	0	0	0	0	0	0	0	0	0	0	0	0	0	0	0	0	0	0	0	0	0	0	0	0	0	0	0	0	0
cf06dc74d4fbe679f50add27a9128cfc	0	0	11	40	20	35	0	49	0	0	0	0	0	0	13	0	0	0	4	0	0	0	0	0	0	0	0	0	16	7	37	19	0	0	23	22	0	0	0	0	0	538	564	276	16	0	0	0	0
16b203d557b2fa6800c0acd6d1dfe65b	0	0	0	0	0	0	0	0	0	0	0	0	0	0	17	6	0	0	0	3	0	0	0	0	0	0	5	0	0	0	0	0	0	0	15	30	0	0	0	0	0	0	0	0	0	0	0	0	0
7a06c3d6b5eb5e5e7972ed6c3de2f37d	0	0	0	3	15	19	0	3	9	29	0	132	0	0	0	0	117	377	466	0	0	0	0	0	50	42	0	0	101	128	0	0	3	0	0	0	0	6	0	0	0	2	0	39	0	0	0	0	0
de66b542d79d778291e4098e25fcaa19	0	0	0	0	0	0	0	0	0	0	0	0	0	0	0	0	0	0	0	0	43	38	0	28	0	0	32	13	0	0	12	0	0	0	42	34	0	0	0	0	0	0	0	0	0	0	0	0	0
6691b2cc0642a4bc6b405d7dd96bb665	0	0	0	0	0	0	0	0	0	0	0	0	0	0	5	0	0	0	0	0	0	0	0	0	0	0	0	28	0	0	0	0	16	0	418	358	0	0	0	0	0	12	9	0	42	0	0	0	0
7d028f1886d634349badbc4f1a8fb460	0	0	20	0	0	0	24	0	0	0	0	0	0	0	0	0	0	0	0	0	0	0	0	0	0	0	0	4	0	0	0	0	0	0	0	0	0	0	0	0	0	0	0	0	0	0	0	0	0
8e082517ec652e160074e83efb2e68bd	0	0	0	0	0	0	0	0	0	0	0	0	0	0	0	28	0	0	0	0	0	0	0	0	0	0	0	0	0	0	19	0	0	0	0	0	0	0	0	0	0	0	0	0	0	0	0	0	6
08c118907ad86bd058dda51ece9b2889	0	0	0	0	0	0	0	486	0	0	0	0	0	0	0	0	0	0	0	0	0	0	13	0	0	3	13	4	9	17	312	0	0	0	6	0	0	0	0	0	585	0	0	0	29	0	0	3	0
f6d79496c53c4d83d6b571fa17c5ae09	0	0	0	0	0	0	0	0	2	7	0	0	0	0	0	0	0	0	0	6	133	75	0	0	0	0	0	0	0	0	0	0	0	0	0	0	0	0	0	0	0	0	0	19	3	0	0	0	0
5e6679ee7fb9d437dd301b2f57fbd438	0	0	0	0	0	0	0	0	264	424	0	49	748	531	0	0	0	0	0	0	0	0	0	0	41	41	86	11	0	0	4	0	9	8	0	0	0	0	0	0	0	52	36	0	5	0	0	0	0
b319738f6a74039385451c3c9373a09e	6	5	29	90	0	0	7	425	0	12	0	0	0	0	0	26	6	0	34	207	30	29	22	8	0	0	25	927	7	6	295	0	2	0	33	34	0	0	0	8	71	9	0	12	17	6	9	20	9
213b7dde1a273d56d1cbd7ad403807a8	64	36	49	6	0	0	6	74	0	0	8	26	0	0	12	9	2	0	0	13	5	24	12	29	0	2	34	0	0	0	56	10	0	2	36	37	0	0	0	0	45	0	0	49	0	0	0	2	0
189fb52256e3b8d6ed08ce4fc0f58b41	6	0	24	55	0	0	27	6	0	0	19	30	0	0	15	11	0	0	12	17	0	6	22	0	0	5	141	53	0	0	26	14	7	9	127	44	0	21	27	7	0	29	28	27	24	54	7	17	230
cf68cb2e631dd3a6c2f730720fec138e	0	0	0	0	0	0	0	19	10	0	280	119	0	0	9	80	0	0	209	332	0	0	12	73	0	0	0	13	4	0	49	63	0	0	17	0	0	0	0	0	0	0	0	0	0	0	0	0	0
eb670717b37d19679ee0b09ebb31e320	14	15	0	0	0	0	0	9	0	0	0	0	0	0	0	0	0	0	0	0	0	0	0	0	0	0	0	0	0	0	0	0	0	0	0	0	0	0	0	0	0	208	930	316	0	0	0	0	0
00fce4dba106337944457652959daee6	0	0	0	0	0	0	0	0	0	0	0	0	0	0	0	0	0	0	0	0	0	0	0	0	0	0	0	0	0	0	0	0	0	0	0	0	0	0	0	0	1452	0	0	0	0	0	0	0	0
88bab6104fe01ecc860b3839902efc5e	0	0	0	493	0	0	0	0	0	0	0	4	5	0	406	74	0	0	0	0	0	0	0	0	0	0	0	0	0	0	0	0	0	0	0	0	0	0	0	0	0	0	0	0	10	0	0	0	0
158e34f51c4f590cb7715582de17e1e2	0	0	0	0	0	0	0	0	0	0	0	0	0	0	0	0	0	0	0	0	0	0	0	0	0	0	0	0	38	49	41	0	0	0	0	0	0	3	0	0	34	0	0	0	0	0	0	0	0
f75cdd75f29c57d98ced5d5f8a7d0526	15	11	0	0	0	0	0	0	0	0	0	0	0	0	0	0	0	0	3	7	0	0	0	0	4	6	0	0	43	82	62	6	0	0	0	0	0	0	0	0	0	219	343	73	0	0	0	0	0
be704d8aba743b27f28350abb28c9881	0	0	0	0	0	0	2	0	0	0	52	1203	0	0	0	47	0	0	0	0	0	0	0	5	0	0	0	0	0	0	0	0	0	0	0	0	0	0	0	0	0	0	0	20	0	0	0	0	0
23686e18d2506784b07d2eca664ce0b1	26	19	5	0	11	12	0	6	0	9	168	29	0	0	0	38	57	117	0	3	6	6	0	0	0	0	0	0	24	41	147	17	0	0	77	37	0	0	0	0	0	0	0	234	4	0	0	0	0
e5e9c5ab535426e3b608027d623fdf76	74	58	8	3	0	0	0	0	108	33	2	0	0	0	0	0	0	0	0	0	246	323	0	0	0	0	0	5	203	315	9	0	0	0	0	0	0	0	0	4	0	0	9	21	14	5	29	0	0
d97927577054486f77a513070c060b06	4	2	14	0	3	5	2	63	0	12	34	4	0	0	24	0	0	0	0	0	0	0	0	38	0	0	64	11	0	2	0	0	3	0	81	108	0	0	4	53	0	12	18	11	4	0	0	0	0
1febb970cfbe13e30e5b3ef1dda7fdab	0	0	0	10	0	0	0	0	0	0	0	0	0	0	0	0	0	0	6	0	0	0	0	0	3	0	11	0	0	0	0	0	40	59	0	0	0	0	0	2	0	0	0	0	0	0	31	0	0
4b54ea7a20bc39985e12652e16052adc	0	0	26	8	0	0	21	0	0	0	15	47	0	0	33	71	0	0	33	17	6	0	60	8	17	0	265	59	5	0	43	69	0	0	20	0	0	9	0	0	0	0	0	13	8	0	18	26	38
2c9eb9f9d33af38d202cffea3fc7fe5a	55	77	37	0	0	0	0	0	0	0	0	0	0	0	0	0	23	0	0	0	13	23	0	29	164	200	0	0	0	0	0	0	0	0	0	0	0	0	0	0	0	18	14	0	0	47	192	34	0
b4fadd77572d8fbcb1f3391e999b2aa7	0	0	0	11	0	0	0	6	0	0	517	60	0	0	0	0	0	0	8	26	0	0	18	0	0	0	0	6	0	0	212	0	0	0	7	35	0	0	0	0	5	0	0	0	0	0	0	0	7
86517dc2a8b0649a9887b661d16e3b51	18	0	137	66	14	0	5	22	16	0	20	37	41	14	300	299	0	0	17	35	0	9	168	27	0	0	42	73	0	0	0	0	0	0	0	21	0	7	24	0	0	78	115	90	241	10	17	90	153
87d833a728230f3e36e55bdc17af5dc9	0	3	0	11	0	0	3	60	0	0	187	186	0	0	5	8	0	0	0	7	0	0	14	0	0	0	23	0	0	0	0	4	28	8	1152	11	0	0	0	0	3	2	6	24	0	0	0	0	7
0fc9a0b78817d3af4dca085c939cedd1	0	0	0	3	0	0	0	0	0	0	8	8	0	0	5	25	0	0	0	0	0	0	0	0	0	0	11	0	0	0	67	0	0	0	18	12	0	0	0	0	0	0	0	0	0	0	0	0	0
4c7268ef53e3634b86e7410c926633f0	0	0	0	0	0	0	0	3	33	33	136	109	0	0	0	39	27	26	0	0	0	0	0	0	0	0	0	0	51	89	69	5	0	0	0	0	0	0	0	0	0	0	0	0	0	0	0	0	0
5ffd5ed11c4bd600058a570f4a20508a	0	0	0	0	0	0	0	0	43	20	6	0	0	0	0	24	107	98	583	0	0	0	0	0	16	25	0	0	17	36	1164	0	0	0	26	29	0	72	20	0	0	0	0	0	10	0	0	0	0
2b56e38e7d4b81cbebad95328b1bbcca	0	0	0	0	0	0	0	0	0	0	0	0	0	0	0	0	0	0	0	0	0	0	0	0	0	0	0	1217	0	0	0	0	0	0	0	31	0	0	0	0	0	0	0	0	0	0	0	0	0
3e5455312c945328e16409ea33b831d8	0	0	35	7	0	0	55	22	0	0	82	12	0	0	14	63	0	0	0	43	0	0	22	22	0	0	31	0	0	0	194	21	0	0	20	241	0	0	0	66	0	0	0	0	33	0	0	60	11
c2df2c44e223a956a3f3155e0edc170c	0	0	0	0	0	0	0	0	0	0	0	0	0	0	0	0	0	0	0	0	0	0	0	0	0	0	0	0	333	899	0	0	0	0	0	0	0	0	0	0	0	0	0	0	0	0	0	0	0
009ee1efe585e6e69c2530d0a19840d1	0	0	0	0	0	0	0	0	0	0	0	0	0	0	0	0	0	0	0	0	0	135	0	0	0	0	0	0	0	0	0	0	45	0	0	0	0	0	0	0	0	0	0	0	0	0	0	0	0
29cd25402b54fb1769389e773aa10243	0	0	0	0	33	13	0	0	280	270	0	0	0	0	0	0	0	0	0	0	0	0	0	0	0	0	0	0	102	54	76	0	0	0	0	0	0	0	0	0	0	0	0	0	0	0	0	0	0
c521a3ae4ca9a14e9401b364e0c82b98	0	0	13	428	0	0	8	19	0	0	5	70	0	0	3	0	0	0	9	0	0	0	0	0	0	0	0	0	48	59	276	102	0	0	0	0	0	0	0	0	0	0	0	0	4	2	0	0	68
2eebc39b1feead4d717ae43da87d4f7f	0	0	0	7	0	0	0	0	0	0	0	0	0	0	0	0	0	0	1199	0	0	0	0	0	0	0	0	0	0	0	0	0	0	0	0	0	0	0	0	0	0	0	0	0	0	0	0	87	0
388f4eb48d42254549b49cacdfd6f36a	0	0	0	0	0	0	0	0	0	0	0	0	0	0	0	0	0	0	0	0	0	0	0	0	7	6	0	0	0	3	0	0	0	0	0	0	0	0	0	0	0	0	0	0	0	0	0	0	0
fa85600046006a4b4ded4a86e7cc815d	0	0	0	0	0	0	0	0	0	0	0	0	0	0	0	27	0	0	0	0	0	0	0	0	0	0	0	0	0	0	129	11	0	0	0	0	0	2	12	0	0	0	0	0	0	0	0	0	0
539964bf5e9830cc15c5512e7f7482cb	0	0	36	119	0	0	23	10	0	0	3	24	0	0	17	130	0	0	15	0	0	0	90	62	0	0	41	0	0	0	20	8	0	0	70	10	0	0	0	0	0	0	0	6	34	0	0	19	15
e444a3ac7e6c325f6d11c69aa160b4b5	0	0	0	0	5	8	171	0	0	0	0	0	0	0	0	0	0	0	0	305	0	0	0	0	0	0	0	38	10	0	79	0	0	0	0	0	0	20	14	0	5	0	0	0	0	33	48	19	0
d189bec5058c29f0cbc09fcd8c37a24d	0	0	0	2	0	0	0	0	0	0	0	0	0	0	0	0	292	108	465	242	0	0	3	0	3	0	0	0	0	0	19	0	0	0	0	2	0	0	0	9	0	0	0	7	0	5	0	0	2
1cece9dc7417923e0f94804e20f9cc83	0	0	0	0	0	0	0	0	0	0	0	0	0	0	0	0	0	0	0	0	0	0	0	0	0	0	0	0	0	0	0	0	0	0	0	0	0	0	0	0	0	0	0	0	0	0	0	0	0
8014dcaee42c73440765c87dffd21716	390	381	0	0	0	0	0	0	0	0	0	0	0	0	0	0	0	0	0	0	0	0	0	0	851	429	0	0	0	0	0	0	0	0	0	0	0	0	0	0	0	0	0	0	0	0	0	0	0
c0980f71a960fc832ad9c5c17f9efe63	0	0	0	0	0	0	0	0	0	0	0	0	0	0	0	0	0	0	0	0	0	0	0	0	0	0	2	0	0	0	0	0	0	0	0	0	0	0	0	0	0	425	286	457	0	0	0	0	0
ab4e400224288e7bf340df7ae8c2cb6d	0	0	5	0	49	28	0	0	0	0	17	36	0	0	0	8	0	0	0	0	0	0	0	0	0	0	0	0	0	0	0	7	0	0	0	0	0	40	55	0	0	0	0	0	0	0	0	0	0
c3bd84e54f71ab688e65dc6af0edb36d	0	0	0	0	0	0	0	0	0	0	0	0	0	0	0	0	0	0	0	0	0	0	1134	0	0	0	0	0	0	0	0	0	0	0	0	0	0	0	0	0	0	0	0	0	0	0	0	0	25
d5fc5509b831197bbdea1ec139fd6ed7	1008	640	2	21	0	0	4	0	0	10	67	47	0	0	11	29	0	0	0	4	0	0	5	7	0	0	8	0	0	0	0	0	0	0	0	0	0	0	0	0	0	0	0	48	0	0	0	0	6
c36161fc3761a3b95676f29d2d168d9f	0	0	135	0	39	15	58	179	0	0	43	143	0	0	0	0	0	2	11	0	0	0	0	0	9	3	19	5	0	0	253	0	0	0	0	76	0	0	0	0	2	0	0	96	0	0	0	0	0
8b4f6b4cf09e8094c4bf20c048dfe1d2	0	0	0	1443	0	0	0	0	5	0	0	0	0	0	3	0	0	0	0	0	0	0	0	0	0	0	0	0	0	0	0	0	0	0	0	0	0	0	0	0	0	0	0	0	20	0	0	0	0
8681be750b3ec8ecce2f88b06cd550e8	14	15	0	10	8	3	12	0	0	0	0	0	0	0	4	14	51	68	0	19	39	37	0	87	123	83	5	0	46	121	5	0	0	3	141	16	0	10	8	0	384	8	0	287	0	0	0	0	0
d4a4d52da8191bd807850cbe5498f665	0	0	0	380	3	0	0	0	0	0	0	9	257	139	3	78	0	0	64	195	0	0	0	3	0	5	0	0	0	0	0	0	0	2	0	0	0	0	0	0	0	0	0	0	0	0	0	0	0
0e9d383ec27a69e378252b093a7b64dc	0	0	8	15	24	12	0	0	0	0	0	0	0	0	0	0	0	0	0	0	6	5	0	9	0	0	0	0	0	10	0	0	626	635	0	0	0	143	64	0	0	0	0	0	0	5	21	0	6
b3ff77ab773fbcec2d1d90300b06364b	0	0	35	347	0	0	50	12	0	0	110	207	0	0	74	335	0	0	0	107	0	3	136	100	0	3	28	104	9	10	21	256	0	0	0	43	0	0	5	0	0	0	0	29	0	399	879	164	14
d158aabc9a82419354f549c8056405d0	3	4	6	3	0	0	0	0	0	0	0	0	0	0	0	0	4	0	0	0	0	2	0	33	0	0	0	0	97	97	28	0	5	0	3	15	0	0	0	6	7	72	7	28	0	0	0	0	4
525016c836079031ca142942373a4b24	0	0	0	460	0	0	0	0	0	0	0	0	0	0	0	0	0	0	0	0	0	0	0	0	0	0	0	0	70	178	1911	0	0	0	0	0	0	0	0	0	0	0	0	0	0	0	0	0	0
3e6aa313bbb5d5bf893e9b2915e29604	18	11	32	0	0	0	5	4	2	0	27	9	0	0	6	10	135	184	2	18	13	2	10	0	3	0	11	0	9	24	18	0	0	0	51	20	0	0	0	0	0	13	24	259	0	0	4	4	0
0090ccdb891b4447b1d0fd7dc75a1c06	0	4	0	0	0	0	0	0	8	5	178	0	0	0	10	0	0	0	0	149	258	319	0	0	0	0	0	0	0	0	0	0	0	0	199	11	0	0	0	279	154	0	0	0	0	0	0	0	0
1ea71239bc7def936847ace36216f92d	63	63	62	13	9	4	252	5	0	0	0	0	0	0	0	0	0	0	0	26	6	12	182	0	0	0	23	81	0	0	14	18	0	0	0	0	0	0	0	89	0	0	0	16	0	0	2	177	9
a2cbdd129ce25df800d8cde6e3c4859c	4	16	223	5	0	2	149	20	0	0	5	0	0	5	0	0	0	0	12	98	4	8	34	13	0	0	195	28	0	0	11	26	0	0	0	0	0	0	0	0	0	7	7	87	0	9	35	178	62
4125e58ae2c9a368b5b153c0264f621a	0	0	0	0	0	0	0	0	0	28	508	452	0	0	30	53	0	0	0	0	0	0	0	28	0	0	0	27	0	0	0	0	0	0	0	0	0	0	0	0	0	0	0	0	0	0	0	0	0
9212f1d32f1e44d81d6ea0a0fd6803fc	0	0	7	246	193	55	0	0	0	0	0	0	5	5	0	7	0	0	0	0	0	0	0	0	3	0	0	0	0	0	0	0	8	11	19	16	0	0	0	0	0	0	0	0	0	0	0	0	0
47972b225553c569bb3d4bc3a353fae0	0	0	0	0	0	0	0	0	0	0	0	0	0	0	0	0	0	0	0	0	0	0	1070	0	0	0	0	0	0	0	0	0	0	0	0	0	0	0	0	0	0	0	0	0	0	0	0	0	0
d1b94fec96e2296b99d3a675b4d750be	0	0	0	6	0	0	0	0	0	0	26	0	0	0	0	0	17	11	930	0	0	0	0	13	0	0	0	0	0	0	0	0	0	0	0	0	0	0	0	0	0	0	0	0	0	0	0	0	31
255e9543c7137b2287af6e30849287c1	0	0	0	0	0	0	0	35	0	0	0	0	0	0	0	0	0	0	0	0	0	0	0	0	0	0	0	0	0	0	0	0	0	0	0	0	0	37	340	0	56	16	23	563	0	0	0	0	0
2c59d646ed183926dc5105c08535b4e6	0	0	12	0	0	0	0	0	0	0	0	0	0	0	0	0	0	0	0	0	0	0	0	0	478	568	0	0	0	0	0	0	0	0	0	0	0	0	0	0	0	0	0	0	0	0	0	0	0
1e8267810c1f72ed3725a5f3e094b0fb	0	0	5	0	0	0	0	0	0	0	0	0	0	0	0	0	0	0	0	0	0	0	0	0	0	0	4	0	2	2	419	626	5	8	3	15	0	0	0	0	0	0	0	0	0	0	0	0	0
111ce53bf6b02a05bfddc818826ca89e	0	0	0	0	0	0	0	3	0	0	4	3	0	0	0	8	0	0	0	0	0	0	0	0	0	0	4	0	0	0	3	845	0	0	0	0	0	0	0	0	0	0	0	20	3	0	0	0	0
b203cf45fa85367f5f61a97d20228828	0	0	2	0	0	0	0	0	0	0	0	28	0	0	0	0	0	0	0	5	0	0	0	0	4	0	34	12	0	0	14	16	11	3	0	29	0	21	7	0	8	0	0	4	4	0	3	0	10
9110254091bd49a07fb047691a378043	0	0	52	0	0	0	14	3	0	0	106	20	0	0	41	16	5	0	105	42	0	0	0	0	0	0	31	4	0	0	10	34	0	0	7	8	0	0	0	0	6	0	0	48	0	4	0	0	10
90c41d085c7e1d5ec7043e5ab37ffa0e	0	0	31	0	0	0	0	0	0	0	0	0	0	0	0	0	0	0	0	7	0	0	0	0	0	0	0	0	0	0	0	0	0	0	0	0	0	0	0	0	0	0	0	0	0	28	24	996	13
e399dc7c0823811b06f9eea10fa4ea6c	2	0	8	27	0	0	5	5	4	4	6	89	0	0	2	8	0	8	15	20	56	72	0	11	0	0	7	27	5	2	19	5	0	0	115	22	0	0	0	62	36	0	0	8	2	4	0	0	0
9e2b2d6e587ed061b7f451eb0bfabc04	811	726	0	0	0	0	0	0	0	0	0	0	0	0	0	0	0	0	0	0	0	0	0	0	0	0	0	0	0	0	0	0	0	0	0	0	0	0	0	0	0	0	0	0	0	311	293	0	0
16aa4229b157684226f92be7b9aed147	0	0	0	0	0	0	11	0	0	0	0	0	0	0	0	0	460	554	0	0	0	0	0	0	0	0	0	0	0	0	0	0	0	0	0	0	0	0	0	0	0	0	0	0	0	0	0	0	0
aea20b46378c3e488c12027a4399944b	0	0	0	0	9	7	0	0	6	0	0	0	0	0	0	0	0	0	0	0	4	32	0	0	0	0	0	0	14	5	2	0	0	0	0	0	0	0	0	0	0	0	0	0	0	444	225	1226	0
3ffef418b0c818ce9291c846644f47cc	0	0	31	19	0	0	5	0	0	0	3	6	0	0	9	32	0	0	0	0	0	0	24	0	0	0	0	0	0	0	111	35	6	0	165	154	0	0	0	0	0	0	0	0	6	0	0	0	21
fcdb5b53b7e849c0dc71c2eb99038868	0	0	0	0	0	0	0	0	53	65	0	0	0	0	0	19	0	0	0	0	0	0	0	0	27	22	12	0	0	0	7	0	0	0	0	0	0	0	0	0	0	0	0	0	0	54	437	0	0
f2ec5572f26ff1d958dbfc4fb1adb9b3	0	0	0	0	0	0	0	0	0	0	0	0	0	0	0	0	0	0	0	0	0	0	0	0	0	0	0	0	0	0	0	0	0	0	0	0	0	0	0	0	0	0	0	0	0	0	0	0	0
99c2985ed1b97ba667a1c8ad9147cc57	0	0	9	0	0	0	0	0	0	0	17	0	0	0	16	21	0	0	0	278	0	0	0	0	0	0	82	0	0	0	0	28	0	0	31	29	0	9	4	0	0	0	0	0	0	0	0	0	0
e3fe0e0c8600dd0d0f64645ee782ca90	0	0	0	0	0	0	0	0	0	0	0	0	0	0	0	0	0	0	0	0	0	0	0	0	0	0	0	0	0	6	111	0	0	0	0	0	0	0	0	0	0	0	0	0	0	0	0	0	0
30639c1c23fa14633d8194a48e8c0931	13	0	0	0	0	0	0	0	0	0	0	0	0	0	0	0	0	0	0	0	0	0	0	0	0	0	0	0	0	0	0	0	0	0	44	25	0	32	31	417	115	7	141	5	24	0	0	0	0
5595effb34c094f19d0249dd261d3d99	5	0	3	113	0	0	0	0	0	0	0	0	0	0	0	0	0	0	0	0	0	0	0	0	0	0	0	0	0	0	0	0	12	20	7	50	0	27	9	0	0	0	0	0	4	0	0	0	0
7e124ba877708adf1670d5d6358a4048	0	0	0	7	0	0	0	0	0	0	4	0	0	0	0	23	0	0	0	17	50	32	0	30	0	0	0	4	0	0	0	0	0	0	18	143	0	0	0	0	80	0	7	2	0	0	0	0	0
83cabef0f1ea414580dc38f47e17bbf0	0	0	0	0	0	0	0	0	0	0	0	0	0	0	0	0	0	0	0	0	0	0	0	0	0	0	0	0	0	0	0	0	0	0	0	0	0	0	0	0	5	0	0	0	0	0	0	0	0
96b2ae1c0a7de6579182bb95e74fa210	0	0	0	0	0	0	0	0	0	0	0	0	0	0	0	0	0	0	0	0	61	116	803	0	0	0	0	0	0	0	0	0	0	0	0	0	0	0	0	0	0	0	0	0	0	0	0	0	0
dfa6029bf288f28b0157895d0ce1e937	5	0	21	212	0	0	109	125	0	0	0	0	0	0	0	0	0	0	30	35	33	33	276	0	0	4	87	55	0	0	27	21	0	0	0	0	0	0	0	0	0	2	0	203	402	0	2	12	56
7825a4c76403b4aaf54b4ba5faf9a1cd	0	0	45	0	0	0	0	0	0	0	0	0	0	0	0	66	0	0	0	55	0	0	84	0	0	0	60	0	0	0	43	77	0	0	0	0	0	0	0	30	0	0	0	0	66	0	0	0	63
2c0b94d63f3e7864f586101bba3d8241	23	12	37	0	0	0	20	0	0	0	0	0	0	0	0	0	0	0	0	0	0	0	45	172	26	22	28	81	0	0	36	14	0	0	0	0	0	0	0	8	0	0	0	0	29	0	0	8	17
7b3859a02c40cfac79f8ad6a70e11cc6	0	0	0	0	0	0	2	0	0	0	179	0	0	0	77	0	0	0	88	0	0	0	0	0	0	0	0	0	0	0	0	0	0	0	0	0	0	0	0	0	0	0	0	0	0	0	0	0	0
73433f997c9c3bfe492de3a0b2510300	0	0	0	0	0	0	78	0	0	0	0	0	0	0	0	0	0	0	58	0	0	0	33	0	0	0	0	0	0	0	0	72	0	0	96	0	0	0	0	0	0	0	0	0	0	0	0	65	230
01f9161bdcfae96e6b76a2bca374e256	0	0	0	0	0	0	0	0	0	0	0	0	0	0	0	0	0	0	0	0	0	0	0	0	0	0	0	0	0	0	0	0	144	98	0	248	0	0	0	0	0	177	195	110	0	0	0	0	0
39afa5fd4ed6f63e4b422b4384c775f3	0	6	13	17	3	4	34	175	17	21	46	159	0	0	31	147	24	13	35	30	10	0	11	0	0	0	117	81	10	0	60	7	0	0	36	34	0	0	0	0	16	0	0	27	14	0	0	0	0
e94d2c07a3bef975f13f53ba7467a48b	12	6	57	7	0	3	3	44	0	0	15	56	0	0	3	0	5	10	26	21	0	0	0	0	3	2	0	0	86	124	7	162	0	0	22	2	0	0	0	0	0	14	7	20	9	0	0	0	2
4052e716547bce046c35d8f9513fd87a	6	5	3	0	2	0	3	0	0	0	19	9	0	0	6	11	0	0	0	7	4	8	0	0	0	0	0	0	0	5	61	4	32	30	19	15	0	13	5	0	19	7	10	42	0	0	0	0	0
4c638c2703928ffca7f5fa064eaee212	0	0	0	5	0	0	10	0	0	0	4	12	0	0	16	24	39	30	295	49	0	0	0	0	14	28	14	6	0	4	275	0	0	0	21	24	0	0	0	0	0	0	0	14	61	0	0	0	0
69853c9bbfaaa0465a81eabdfd41bcc5	0	0	0	0	0	0	0	0	14	9	0	0	0	0	0	0	0	0	988	5	0	0	0	0	0	0	0	0	0	0	0	0	0	0	0	0	0	0	23	0	0	0	0	0	0	0	0	0	20
dbe6db6f377b99c89b142e89043247c1	0	0	10	0	13	4	28	0	4	4	3	9	3	3	0	0	0	9	2	195	18	16	25	0	0	0	0	0	171	193	80	24	0	0	0	0	0	0	0	0	0	0	0	0	0	0	2	2	3
734e9c08bbb1078bb1128d725b53a219	14	8	21	0	0	0	0	0	454	653	42	741	0	0	5	0	5	6	0	0	0	10	0	0	0	0	0	0	0	0	0	0	0	0	4	125	0	0	0	0	0	0	0	0	17	0	0	0	2
2a8474fe11db8b9c4482d527b5b32028	0	0	0	0	0	0	0	0	0	0	0	0	0	0	0	0	0	0	0	0	0	0	0	0	0	0	0	0	0	0	0	0	0	0	0	0	0	0	0	0	0	0	0	0	1362	0	0	0	0
ef0786c5e460e22697b5e9ea1932072e	0	0	21	43	0	0	26	6	0	0	19	0	0	0	22	31	0	0	10	167	0	0	0	0	0	0	80	7	0	0	64	17	0	0	50	12	0	0	0	0	0	0	0	0	0	0	0	0	8
fd7b643dc7c4a60da25fe7302ba8cd4b	0	0	0	0	0	0	0	0	0	0	4	0	0	0	0	0	0	0	0	0	0	0	0	0	0	0	0	0	10	30	0	1259	0	0	0	0	0	0	0	0	0	0	0	0	0	0	0	0	0
7cb20999c93dad3bd9db97731d38c1e5	0	0	0	0	0	0	0	0	0	0	0	0	0	0	0	0	0	0	0	0	0	0	0	0	0	0	0	0	0	0	0	0	0	0	0	0	0	0	0	0	0	0	0	0	0	0	0	0	0
2f5894cbd8b4dfa1f03da5428c01b7dc	0	0	6	66	0	0	0	0	0	0	0	0	0	0	9	0	3	0	20	19	4	6	44	18	0	0	247	0	0	0	19	7	0	0	279	62	0	0	0	0	0	9	14	40	91	17	0	427	0
250284e1f31e776f8a273ab48ced2414	16	8	0	0	0	0	0	0	0	0	0	0	26	0	0	0	0	17	0	8	10	17	0	0	0	0	0	0	0	0	0	0	284	319	145	0	0	189	77	0	0	9	0	0	27	24	55	0	0
1d5b6855272dd66023eb5b8217c11d4c	15	6	64	0	0	0	5	2	0	0	0	0	0	0	0	0	0	0	0	3	0	0	27	0	0	0	6	0	0	0	0	0	4	0	130	0	0	5	0	628	22	0	0	0	0	0	0	10	0
71edba4a0b0ae3405b728d9b28c2d139	0	0	0	0	0	0	0	0	0	0	0	5	0	0	0	0	0	9	0	0	0	0	0	0	0	0	0	0	0	0	12	0	0	0	0	0	0	0	0	0	875	0	0	0	0	0	0	0	0
c889767f5013f34994c1d0ee8e396458	0	0	0	0	0	0	0	0	0	0	0	0	0	0	0	0	0	0	0	0	0	0	0	0	0	0	0	0	0	0	0	0	0	0	0	0	0	0	0	0	0	0	0	0	0	0	0	0	0
42c9e58ca7f36bbea2ef78f0888a7577	4	3	25	17	0	0	29	44	5	0	80	300	0	0	12	71	8	0	54	44	0	0	0	31	0	0	28	0	3	0	37	20	0	0	145	132	0	0	0	0	0	0	0	9	0	0	0	0	69
54fe1f86aa5497a172c9ac4d3c30a7c8	0	0	17	0	0	0	18	0	0	0	4	7	0	0	3	0	0	0	0	0	0	0	3	0	0	0	0	0	0	0	57	11	0	0	12	4	0	13	3	0	16	0	0	0	0	0	0	0	78
941b6151d9fe7946175f03ccb3dd25c9	0	7	47	0	0	0	11	4	0	0	0	0	0	0	6	0	0	2	0	0	0	0	0	5	0	0	0	12	27	20	7	0	0	0	0	153	0	0	0	0	38	71	48	39	9	0	0	0	0
f107174cd7e6dc1c60cf73c9d7075f75	0	0	0	12	0	0	838	0	0	0	0	0	0	0	17	0	0	0	0	17	0	0	0	6	0	0	15	8	0	0	62	0	0	0	0	0	0	0	0	0	0	0	0	0	0	0	0	9	15
88dfb22722c261dadcde1221c500b193	0	0	0	0	0	0	0	0	0	0	0	0	0	0	0	0	0	0	0	0	49	92	0	725	0	0	0	3	0	0	0	0	0	0	0	81	0	0	0	0	0	0	0	0	0	0	0	0	0
42245921f15348d2a79fe40433246939	0	0	0	0	0	0	0	0	0	0	0	0	0	0	185	5	0	0	0	0	2	0	0	270	0	0	0	0	0	0	0	0	0	0	36	0	0	0	0	0	0	0	0	0	4	0	0	0	0
9ac251790227c63b0719554d737f8b11	0	0	0	0	0	0	0	0	2	0	0	0	0	0	0	0	8	27	5	280	12	7	0	0	0	0	0	0	0	0	0	0	243	245	11	64	0	0	0	0	0	0	0	0	0	0	0	0	0
8a14b018e315c180eb39b6c771165053	0	3	0	0	0	0	0	456	4	0	0	0	0	0	0	0	4	4	0	4	43	24	0	0	0	0	0	0	28	79	2	0	3	0	8	0	0	3	0	0	35	3	0	48	0	0	4	0	0
6e64a22a5c088ba9c9c9f77e8c1ef2a9	0	0	10	0	0	0	45	0	0	0	0	11	0	0	0	0	0	0	19	69	0	0	0	0	0	0	37	4	0	0	47	70	0	7	0	0	0	0	0	0	32	0	0	0	0	0	0	0	10
2f75f08398eb35dcc71293c098885b27	0	0	0	318	0	0	0	39	0	0	13	0	0	0	55	84	0	0	9	55	0	0	22	117	0	0	24	0	0	0	56	3	0	0	203	27	0	0	0	18	9	7	2	27	123	0	0	9	4
5e39f8c11da526984c932baaffd8025a	0	4	3	0	0	0	0	0	0	0	0	0	0	0	0	0	0	0	0	0	0	0	0	0	4	5	2	0	0	5	45	0	0	0	4	0	0	54	30	0	175	0	0	0	0	0	0	0	0
e9f3ca3d5f7106483e5119337f872d0d	0	0	0	0	0	0	0	3	2	0	0	3	0	0	7	33	0	0	3	3	14	25	0	5	0	0	2	0	0	0	17	3	0	0	10	9	0	0	0	0	30	0	0	87	0	0	0	0	0
ba3562c6220847a3a672085d8e8192d1	0	0	0	1095	0	0	0	0	0	0	2	0	0	0	0	0	0	0	0	0	2	0	0	0	0	0	0	0	0	0	0	0	0	0	0	0	0	0	0	0	0	0	0	0	0	0	0	0	0
375c54045319cd89ec69b05597abdbd0	0	0	0	0	0	0	0	0	0	0	0	0	0	0	0	0	0	0	0	0	0	0	0	0	0	0	0	0	177	663	30	6	0	0	0	0	0	0	0	0	0	0	4	16	0	0	0	0	0
1228aefea63ba862dbf7f28e86557870	33	82	16	0	0	0	0	0	0	13	0	0	0	0	0	34	0	0	0	0	0	0	0	0	0	0	0	0	0	0	0	0	0	9	3	16	0	0	0	0	39	0	0	0	0	0	0	0	7
7a6de88978733db665bf7876314b334a	0	0	0	0	0	0	0	0	11	0	0	0	0	0	0	0	0	0	0	0	543	286	0	0	0	0	9	0	0	0	0	0	0	0	0	0	0	0	0	0	0	0	0	0	0	0	0	0	0
77f9d171321fd1a66a3d7c9227e7ede4	0	0	0	0	0	0	0	0	0	0	0	0	9	0	0	0	11	11	0	0	0	0	0	0	7	11	109	0	0	0	0	0	97	154	0	87	0	0	6	0	0	28	29	0	0	0	0	0	0
2e8f92761471e6f97fe03cccff3879cb	0	0	0	825	0	0	0	0	0	0	0	0	0	0	0	0	0	0	0	0	0	0	0	0	0	0	0	0	0	0	0	0	0	0	0	0	0	0	0	0	0	0	0	0	0	0	0	0	0
25e0331ddbe4313744a769e98531c47f	0	0	0	0	219	185	43	6	0	0	0	0	0	0	0	0	0	0	0	0	179	120	0	0	5	9	74	0	0	0	0	0	0	0	0	0	0	0	0	7	0	0	0	0	0	0	9	0	0
c13768acaae27cbbbd6def05a37d5a21	0	0	0	0	0	0	0	0	219	251	350	0	0	0	0	0	0	0	0	0	0	0	0	0	0	0	0	0	0	0	0	0	0	0	0	0	0	0	0	0	0	0	0	0	0	0	0	0	0
623a3a4aa7d5c5fcf080b6a5cb3530d8	0	0	0	0	0	0	0	0	0	0	42	17	0	0	325	0	0	0	0	0	0	0	0	654	0	0	0	0	0	0	0	0	0	0	0	0	0	0	0	0	0	0	0	0	0	0	0	0	0
3cac5d2121adddf3176dd9bc8f567987	0	0	4	0	0	0	0	0	0	0	0	0	0	0	0	0	0	0	0	0	150	175	0	0	0	0	0	0	8	0	5	0	91	100	80	50	0	0	0	0	0	0	0	0	0	0	0	0	0
2d12d72c212936a0925e83e29c7f1139	0	0	0	814	0	0	0	0	0	0	0	0	0	0	0	0	0	0	0	0	0	0	0	0	0	0	0	0	0	0	0	0	0	0	0	0	0	0	0	0	0	0	0	0	0	0	0	0	0
d2e8bdfa4f1373d7850f959f6e667197	45	26	50	0	0	0	0	0	3	0	0	2	0	0	0	0	0	0	0	0	0	0	61	0	0	0	0	0	0	0	0	0	0	0	0	0	0	120	68	0	5	0	0	0	0	0	0	0	12
e2f5e14cc9bed085eab30666d8de1c63	0	0	9	102	0	0	22	2	0	0	0	16	0	0	89	12	0	0	35	39	6	29	75	53	0	0	7	6	0	0	67	12	0	0	50	0	0	0	0	0	0	0	0	0	9	0	0	0	3
0e5ebdb4cd426f308dbf1307e041621f	0	0	0	0	0	0	0	0	13	22	145	111	0	0	7	44	0	0	7	17	0	0	10	9	0	0	49	90	0	0	0	0	0	0	66	45	0	0	0	0	0	0	0	0	22	0	0	5	0
9f6479eee9d8c7fff58fd63db0180717	19	10	22	20	0	3	6	0	0	0	0	0	0	0	0	0	35	49	7	13	0	5	5	0	0	0	8	7	11	26	7	0	0	0	0	3	0	0	0	2	274	3	0	185	0	0	0	4	12
2c7db795d08044250439a3489d00308b	0	0	24	0	0	0	0	755	0	0	0	0	0	0	0	0	0	0	90	0	0	0	0	0	0	0	0	0	0	0	0	0	0	0	0	0	0	0	0	0	0	0	0	0	0	0	0	0	0
1b922c9391b2e55d3dbe4479c92e8ea0	0	0	0	0	11	34	0	0	27	38	132	0	0	0	23	33	0	0	88	341	0	0	0	0	0	0	5	7	14	36	352	38	0	0	0	0	0	0	0	0	0	0	0	5	59	0	0	0	10
50320f541e48d4f857c796a44ed6610a	0	0	0	30	0	0	0	0	0	0	17	56	0	0	35	47	0	0	0	3	0	0	0	360	0	0	0	0	0	0	7	0	0	0	0	0	0	0	0	0	0	0	0	0	21	0	0	0	0
417424c2020e0d3efd93100599e40959	0	0	0	0	0	0	0	0	0	0	5	0	0	0	11	5	0	0	0	0	0	0	0	0	0	0	28	9	0	0	6	11	0	0	48	66	0	0	0	0	0	0	0	3	0	0	0	0	0
f8a40465fca530d908f338de8be421a3	0	0	0	0	0	0	0	0	0	0	27	0	0	0	0	0	0	0	0	0	0	0	0	0	0	0	0	0	0	0	73	22	4	12	68	164	0	0	0	0	0	0	0	0	0	0	0	0	0
6e9f3e4a5918a6ae91c45792263d12d0	33	3	0	0	0	0	0	0	0	0	0	0	0	0	0	0	0	0	0	0	0	0	0	0	3	0	0	0	0	0	0	0	0	0	0	0	0	0	0	33	0	0	0	3	0	300	431	12	0
dae8706be3360a05fcf8159c09d36038	10	6	4	0	0	0	15	12	9	4	0	10	0	0	0	21	0	0	0	0	45	26	4	0	0	0	8	0	0	5	0	0	0	0	25	0	0	11	0	0	72	0	0	156	0	0	0	0	3
b2cdb05b785135b407e411d6d6679b24	0	0	0	7	0	0	0	17	5	12	0	0	0	0	0	0	0	0	0	6	30	53	0	3	0	0	0	0	0	0	42	0	0	0	12	4	0	0	0	0	105	0	0	285	8	0	0	0	5
292d704d10b7b73456762b646b52802a	0	0	25	195	0	0	0	2	0	0	0	0	0	0	10	30	0	0	4	49	7	8	23	33	0	0	13	6	0	0	0	0	39	43	293	49	0	0	0	0	0	0	0	0	11	0	0	0	0
04296cf7d269f50594ae4280bcca0a47	4	0	8	0	84	13	0	0	0	0	0	77	0	0	0	27	0	0	2	8	0	3	0	0	20	14	124	24	6	2	0	9	0	0	0	0	0	0	0	0	0	24	10	5	153	28	61	6	39
30a2bddf77659c1459d25e29ddc6f37d	0	0	0	0	0	0	0	0	0	0	0	0	0	0	0	0	0	0	0	0	0	0	0	0	6	2	717	0	0	0	37	0	0	0	0	18	0	0	0	0	0	0	0	0	0	0	0	0	0
40acdc86808199f135300103649cd6e7	0	0	38	28	0	0	0	0	0	0	0	0	8	10	171	337	0	0	6	0	0	0	0	0	0	0	0	6	0	0	0	0	0	0	0	0	0	0	0	11	0	19	18	7	0	0	0	9	0
6e5a4ca7d851e2d48136050988f66393	77	31	57	5	0	0	21	7	0	0	8	0	0	0	8	0	6	0	3	0	45	54	18	0	0	0	0	776	0	0	5	0	0	0	0	0	0	0	0	9	23	3	2	0	0	0	0	20	0
d8c4ffb0073085bb795855b8db7eb468	0	0	0	0	0	0	0	0	0	0	0	0	0	0	0	0	0	0	0	0	0	0	0	0	0	0	0	0	0	0	0	0	0	0	0	0	0	0	0	0	0	0	0	0	0	0	0	0	0
55767b57eb4aa0a195e6ff28f8290c0c	33	0	31	38	0	0	0	0	0	0	0	0	0	0	12	0	0	0	0	0	0	0	0	25	0	0	0	0	0	0	0	0	0	0	0	0	0	0	0	54	0	0	0	0	58	0	0	0	0
577f65097fae9d798e9443c15e5bf61e	0	0	0	0	0	0	0	0	0	0	0	0	0	0	0	0	0	0	0	742	0	0	0	0	0	0	0	0	0	0	0	0	0	0	0	0	0	0	0	0	0	0	0	0	0	0	0	0	0
5510e1125aa1535afd33010adbfdca30	4	3	9	141	6	0	75	0	0	5	24	110	0	0	0	244	14	23	83	0	18	23	29	90	0	0	0	84	0	0	0	0	0	2	80	439	0	0	0	0	0	15	40	303	0	13	62	122	51
58b5707ec25b10cee6b24a9d7618187a	0	0	0	32	0	0	0	0	0	0	0	0	282	275	0	0	16	24	4	19	8	6	0	0	0	0	0	0	0	0	0	0	0	0	0	0	0	0	0	0	0	0	0	0	0	0	0	0	0
83d8bd09ae419d1217dc1c19bffb108b	0	0	0	933	0	0	0	0	4	2	68	27	0	0	24	0	0	0	0	0	0	0	0	0	0	0	0	0	0	0	0	0	0	0	0	0	0	0	0	0	0	0	0	0	10	0	0	0	0
0ca8cf57584fb0fabbeb352ce1d5b45b	0	3	0	0	0	0	0	0	367	317	5	0	0	0	0	0	0	0	0	0	0	0	0	0	0	0	0	0	0	0	0	0	0	0	0	0	0	0	0	0	0	0	0	0	0	0	0	0	0
0bca726c931150f74999f54bffebc34c	0	0	0	0	0	0	0	0	0	0	0	0	0	0	0	0	0	0	0	0	0	0	0	0	0	0	0	0	0	0	0	0	10	11	0	266	0	0	0	0	0	409	551	61	0	0	0	0	0
1f31da5840a521f94681ea87c16ad019	4	0	8	0	0	0	0	0	0	0	13	17	0	0	0	0	0	0	0	15	0	0	0	0	0	0	8	0	0	0	17	2	0	0	0	0	0	0	0	0	0	0	0	0	0	0	0	0	11
23e7171f623257abe4a819bcc1c9d629	0	0	0	0	0	0	0	0	4	4	617	0	0	2	13	54	0	0	0	0	0	0	0	4	0	0	0	0	0	0	0	0	0	0	0	2	0	0	0	0	0	0	0	0	19	0	0	0	0
d753590b485129ddf4c1e24805287937	0	0	0	0	0	0	0	0	0	0	0	0	0	0	0	0	0	0	0	0	0	0	0	0	0	0	0	0	0	0	0	0	0	0	0	0	0	0	11	0	28	0	0	0	0	0	0	0	0
4134f8f71a5c19ade6ec2583d3fcd0fa	0	0	0	78	0	0	0	0	0	0	0	0	4	0	16	0	0	0	0	0	10	18	0	609	0	0	0	0	0	0	0	0	0	0	81	0	0	0	0	0	0	0	0	0	8	0	0	0	0
bda23f2d627c166b3a9680b11a712096	0	0	11	0	0	0	0	0	0	0	17	25	0	3	26	9	0	0	0	0	0	0	15	14	0	0	19	0	0	0	0	0	0	0	62	0	0	0	0	0	0	0	0	0	19	0	33	746	0
fa703e27a7e438ea38ce38a17c756fbd	0	0	0	0	0	3	360	277	0	0	0	0	0	0	0	0	0	0	2	43	0	0	0	0	0	0	0	0	0	0	0	2	0	0	0	0	0	0	0	0	0	0	0	0	0	0	0	0	0
795563857e3e63c1236640d930360025	0	0	0	0	0	0	0	0	0	0	0	0	0	0	0	0	0	0	0	0	0	0	0	0	0	0	0	0	0	0	0	0	0	0	0	0	0	0	0	0	0	0	0	0	766	0	0	0	0
234b3453f4e198781c0208c343a91315	0	0	5	5	43	10	0	508	0	0	0	0	0	0	0	0	0	9	237	0	0	0	0	0	0	0	0	0	0	0	0	0	0	0	0	0	0	0	0	0	0	0	0	0	0	0	0	0	0
ee9de4689296b881c2afa0bf2044a088	0	0	0	35	0	0	7	0	88	112	8	83	7	5	7	0	42	25	42	62	21	22	0	369	0	0	0	0	0	2	15	0	5	5	3	8	0	0	0	0	0	0	0	0	0	0	0	0	0
7e3bf4b3692a5f25bd757c2e1f4ae13f	0	0	0	0	0	0	0	0	0	0	0	0	0	0	0	0	0	0	0	0	0	0	0	0	0	0	0	0	0	0	0	0	0	0	0	0	0	3	0	0	31	0	0	0	0	0	0	0	0
5785f3f3db3e43ca525a0d14368514dc	0	0	0	0	0	0	0	0	0	0	0	0	0	0	0	0	0	0	0	0	0	0	0	0	0	0	0	0	0	0	0	0	0	0	0	0	0	0	0	0	0	0	0	0	0	0	0	0	0
2c8e61739245c609fec56b273fababfd	2	3	3	26	0	0	0	0	0	0	0	0	0	0	0	10	0	0	0	0	0	0	0	9	0	0	0	13	18	23	54	0	0	3	52	30	0	0	0	0	0	0	0	15	0	0	0	0	135
5bac98ec1a83d70981ca783976235747	24	0	0	28	0	0	19	0	0	0	17	0	11	6	0	0	0	0	0	13	39	13	17	0	0	0	0	0	0	0	0	0	0	0	38	38	0	238	238	0	0	0	0	0	142	0	76	0	0
b3b3e40f95b1c96354232ea2b2461c60	0	0	0	0	0	0	0	0	0	0	0	0	90	60	0	0	0	0	0	0	0	0	0	0	0	0	0	0	0	0	0	0	0	0	0	0	0	0	0	0	0	0	0	0	0	0	0	0	0
33ff18c6990668cb0d94480069215606	0	0	0	0	0	0	9	0	0	0	0	0	0	0	0	0	0	0	6	0	0	0	0	0	0	0	0	0	0	0	0	0	0	0	9	0	0	3	4	12	7	0	0	0	2	0	0	0	21
a3a2354c56be7df606387dfa84ab8f46	0	0	0	0	0	0	0	0	0	0	0	0	0	0	0	13	0	0	0	0	0	0	0	0	0	0	0	0	0	0	0	0	0	0	0	0	0	0	0	0	0	160	151	0	128	0	0	0	0
5f156aded97f2360fa90ba02dfda56c9	0	0	0	0	0	0	0	660	0	0	3	0	0	0	0	0	0	0	0	0	0	0	0	0	0	0	0	0	0	0	0	0	0	0	6	0	0	0	0	0	0	0	0	0	0	0	0	0	0
2a1ec2e988c83b89ccf7b8db3247f960	0	0	0	0	0	0	0	0	0	0	0	672	0	0	0	0	0	0	0	0	0	0	0	0	0	0	0	0	0	0	7	0	0	0	0	0	0	0	0	0	0	0	0	0	0	0	0	0	0
9c9eb792fd5f90f323718a95262d019a	0	0	0	0	0	0	0	0	0	0	20	83	0	0	0	0	0	0	0	0	0	0	0	0	0	0	6	0	0	4	490	0	0	0	0	23	0	0	0	0	0	0	0	0	0	0	0	0	0
0e387e3e3df1c927f497914d06f0dee8	0	0	0	0	7	0	136	468	0	0	0	0	0	0	0	0	0	0	0	86	0	0	0	0	0	0	0	0	0	0	0	0	0	0	384	19	0	0	0	0	0	0	0	5	0	0	0	0	0
f7b56bfd9ff8e4a727a1074e5ec342fc	0	0	0	0	0	0	0	675	0	0	0	0	0	0	0	0	0	0	0	0	0	0	0	0	0	0	0	0	0	0	0	0	0	0	0	0	0	0	0	0	0	0	0	0	0	0	0	0	0
d6fbd34259e015d1bdc01129f9e7dced	0	0	0	0	0	0	28	0	0	0	0	7	0	0	0	0	45	17	7	0	0	0	0	0	0	0	0	0	0	3	29	10	0	0	2	0	0	0	0	0	0	0	0	0	0	0	0	0	0
51ceb536412af758f2befa24f8595930	0	0	0	0	0	0	0	0	0	0	0	0	0	0	0	0	0	0	0	0	0	0	0	0	222	330	55	0	0	0	0	0	0	0	0	0	0	0	0	0	0	0	0	0	0	0	0	0	0
0917b5b7a74c8bc8cfcb54bc902cda4e	0	0	0	0	0	0	0	0	0	0	0	0	0	0	0	0	0	0	0	0	0	0	0	0	195	436	44	0	0	0	0	0	0	0	0	0	0	0	0	0	0	0	0	0	0	0	0	0	0
0991f89ee0fb708d8d22b62c1daac229	0	0	0	9	40	13	0	0	0	3	0	6	26	25	0	0	11	4	0	21	0	5	4	0	10	56	89	0	0	0	0	6	10	8	0	3	0	0	0	0	0	0	0	3	0	0	0	0	0
78119a8a5b2abd36d1e7d973bf7f2734	0	0	0	0	0	0	0	0	9	13	264	384	0	0	0	0	0	0	0	0	0	0	0	0	0	0	0	0	0	0	0	0	0	0	0	0	0	0	0	0	0	0	0	0	0	0	0	0	0
8f66cf30b9f621edfbb423c965940f26	0	0	0	4	0	0	17	0	0	4	23	36	0	0	22	2	0	0	4	473	0	0	0	0	2	0	6	0	0	0	9	0	0	0	35	0	0	0	0	0	3	0	0	0	3	0	0	0	4
b7af3227cbf8a9058dbf5da048ad19e6	0	0	0	0	0	0	0	514	0	0	0	0	0	0	0	0	0	0	0	11	0	0	0	0	0	0	0	0	3	0	0	4	0	0	0	14	0	0	0	0	0	0	0	0	0	0	0	0	9
6c212b999d89a079e0902ebade5b4ac8	0	0	38	51	0	0	0	0	0	0	0	0	0	0	9	6	0	0	0	0	11	0	0	0	3	0	4	39	0	0	0	0	0	0	0	14	0	0	0	0	0	0	0	0	0	0	0	0	0
8f983d1d22051f908220058483a952cc	0	0	0	20	0	0	0	0	0	0	0	0	0	0	12	0	0	0	0	0	35	25	0	112	0	0	17	0	0	0	22	0	0	0	188	27	0	0	0	41	0	0	0	0	0	0	0	0	0
767c39179197f28614146dbc9aef4aa4	5	0	9	2	0	0	20	0	32	82	54	24	0	0	0	3	29	26	0	11	4	17	0	0	0	13	11	3	0	5	0	3	4	0	48	45	0	0	0	0	13	0	4	40	6	0	0	0	0
a68e3655529f6fe84d3f53218fa41d96	0	0	0	0	0	0	0	0	0	0	0	0	0	0	0	655	0	0	0	0	0	0	0	0	0	8	66	0	0	0	0	0	0	0	0	0	0	0	0	0	0	0	0	0	0	0	0	0	0
b75256773cfc88e558488feb79cb17bf	10	0	0	0	0	0	0	0	23	50	0	9	0	0	9	0	0	0	0	0	73	24	0	0	122	301	0	0	4	7	0	0	23	14	0	7	0	50	17	0	0	0	0	0	8	0	0	0	0
1991b526ed7441d3cc785c4345d17e07	0	0	0	0	0	0	13	3	92	191	0	6	0	0	0	0	0	0	0	3	8	4	0	0	25	35	2	0	7	27	6	18	0	0	269	0	0	0	0	0	0	0	0	0	0	0	7	0	0
c507420c5299fe4e4c6cbe77042aa517	0	0	0	8	0	0	0	0	0	0	0	0	0	0	0	0	0	5	591	0	0	0	0	16	0	0	0	0	0	0	0	0	0	0	0	0	0	0	0	0	0	0	0	0	0	0	0	0	0
48bbb426431c696619e7f0d0cf049256	5	0	0	0	0	0	19	0	0	0	25	83	0	0	13	39	0	0	10	40	0	0	24	0	4	0	83	41	0	0	31	27	0	0	45	0	0	20	21	72	0	0	0	0	14	0	0	0	0
1bc78693e8e278085274f940a4070f66	0	20	43	41	0	0	55	203	0	0	0	18	0	0	18	0	0	0	0	15	0	0	0	0	0	0	0	0	7	0	38	0	0	0	0	0	0	23	42	0	0	0	0	0	20	0	0	0	0
15e2c32dbd496779d3516aab18bc296d	6	5	20	8	0	0	21	2	7	6	18	102	5	5	25	0	91	16	31	13	15	32	30	0	0	0	0	21	10	9	20	18	0	0	225	22	0	0	0	0	0	0	2	0	7	4	0	2	103
c92e1fff15a89710c5c1d83c6a03e109	43	20	29	0	27	7	7	0	0	0	7	4	26	8	0	13	0	0	0	4	45	82	8	8	0	0	14	26	0	2	16	0	0	0	30	15	0	0	0	0	0	0	0	5	10	81	89	77	209
82653548de5fcb95d506fc00568d8b07	0	0	0	28	0	0	25	0	30	12	13	100	70	29	3	62	13	10	0	7	3	0	0	0	0	6	57	0	24	29	80	13	94	101	8	488	0	0	0	0	0	0	0	0	0	0	0	0	0
32b791e2f8af62f7e65eea39e5a7c47c	0	0	0	0	0	0	0	0	0	0	0	45	0	0	0	0	0	0	0	0	0	0	0	0	0	0	0	0	0	0	0	0	0	0	0	0	0	0	0	0	0	0	0	0	0	0	0	0	0
3731ff1e7866d9ad2bac8b064119b211	0	0	0	618	0	0	0	0	0	0	0	0	0	0	0	0	0	0	0	0	0	0	0	0	0	0	0	0	0	0	0	0	0	0	0	43	0	0	0	0	0	0	0	0	0	0	0	0	0
99f739e35aea661b97f95fcd4ddb1af1	0	0	11	31	0	0	0	0	0	0	5	0	0	0	2	10	0	0	0	7	0	0	0	0	0	18	11	0	42	63	499	5	0	0	56	5	0	0	0	0	0	0	3	4	0	0	0	0	0
0a05814c677c7339f28607bb4fe09e6f	0	0	0	0	0	0	16	4	13	15	23	2	0	0	2	32	0	0	0	23	0	0	24	5	0	0	18	484	0	0	121	0	0	0	7	18	0	2	0	11	2	0	0	0	10	0	0	0	0
3a0d697cf9221caa5bebb1561c323d92	0	0	0	195	14	18	49	0	0	0	0	0	0	0	0	0	0	0	0	91	0	0	0	0	0	0	0	0	0	0	55	22	0	0	0	0	0	5	4	0	10	0	0	0	0	0	0	0	0
c74a718145622247e8196701d4c5a44d	0	0	0	0	0	0	0	0	0	0	0	0	0	0	0	5	10	6	0	0	0	0	0	0	0	0	0	0	0	0	0	0	0	0	0	0	0	0	0	0	87	0	0	0	0	0	0	0	0
8b876dba8f6e9a6cfab0d2f519d19e99	0	0	0	0	0	0	0	0	0	0	0	0	0	0	0	0	0	0	0	0	0	0	0	0	0	0	0	0	0	0	0	0	0	0	0	0	0	0	0	0	0	0	0	0	0	0	0	0	0
cf164cb7e7badb7dffaa8b6a3b2311e4	0	0	0	161	0	0	0	0	0	0	0	6	85	43	0	0	0	0	0	0	0	0	0	0	0	0	0	0	10	7	0	12	0	0	0	0	0	0	0	0	0	0	0	0	606	0	0	0	0
80dc9a563902f6b9793d56ae77320fc6	0	0	0	0	0	0	0	0	0	0	0	0	0	0	0	0	0	0	0	0	0	0	0	0	0	0	0	0	0	0	0	194	0	0	0	0	0	0	0	0	0	0	0	0	0	0	0	0	0
4c39b71bc1e656346880f0b168ec1b56	3	0	155	0	0	0	4	0	14	28	31	289	0	0	0	7	3	0	14	12	0	0	0	4	0	0	0	0	0	0	2	0	0	0	0	0	0	0	0	0	0	0	0	0	0	0	0	0	0
4df19c09db0a60d22fea1934ed93e03f	0	0	0	0	60	22	8	0	0	0	0	0	34	9	0	11	0	0	191	0	0	0	9	0	54	30	34	0	0	0	14	4	0	0	0	0	0	6	0	0	0	11	4	0	0	0	0	0	0
d8d3212decdc67e04aa233b4da967c08	0	0	0	0	0	0	0	0	0	0	0	0	0	0	10	0	0	0	0	12	57	13	0	10	0	0	0	0	0	0	0	0	0	0	19	18	0	31	23	0	28	0	0	11	8	0	0	0	0
460f33d7673d3da15be207f3880bdbb2	0	0	0	1161	0	0	0	0	0	0	0	0	0	0	0	0	0	0	0	0	0	0	0	0	0	0	0	0	0	0	0	0	0	0	0	0	0	0	0	0	0	0	0	0	0	0	0	0	0
f15bdcb7f497f7fa4d1e7b3cb90f3fb6	0	0	0	0	0	0	0	0	0	0	0	0	0	0	0	0	167	179	0	0	0	0	0	0	0	0	0	0	87	129	8	0	0	0	0	0	0	0	0	0	0	0	0	0	0	0	0	0	0
6b20186ccdd9a394075e9a9d0528b0eb	0	0	9	25	0	0	14	0	0	0	0	0	0	0	29	13	0	0	9	0	0	0	4	9	0	0	0	0	0	0	0	0	0	0	18	21	0	0	0	0	0	0	0	0	12	0	0	0	0
b79324d8237ffc2fc264792843b4f08f	0	0	0	0	0	0	0	0	0	0	0	0	0	0	0	423	0	0	0	0	0	0	0	0	0	0	0	0	0	0	0	0	0	0	0	150	0	0	0	0	0	0	0	0	0	0	0	0	0
9e9d50cd4fa1d47b637cf8e0cf0eeb61	0	0	0	0	0	0	0	15	0	0	0	0	0	0	0	0	0	0	180	6	0	0	352	0	0	0	0	0	0	0	0	0	0	0	0	0	0	0	0	0	0	0	0	0	0	0	0	0	0
a12481a68f1a8a56781fcd93c4dd1720	0	0	0	0	0	0	0	0	0	0	0	0	0	0	0	0	0	0	0	0	0	0	0	0	0	0	0	0	0	0	0	0	0	0	0	558	0	0	0	0	0	0	0	0	0	0	0	0	0
7521b7926ec0c8fb84fb4ab2e9b4bc36	0	5	0	8	0	0	22	11	5	0	0	92	0	0	0	17	9	6	0	5	0	0	0	0	0	0	25	6	0	3	8	0	0	0	11	39	0	0	0	17	49	0	0	22	0	0	0	0	0
bcb1396f41541c9ac004af0893d19e9a	0	0	0	0	0	0	0	0	0	0	0	0	0	0	0	0	0	0	0	0	24	8	0	0	0	0	0	0	0	0	0	0	0	0	0	69	0	0	0	0	0	0	0	0	0	0	0	0	0
b99cf09003c264938272df90a6358eee	0	0	0	0	0	0	0	0	0	0	0	0	0	0	0	0	0	0	0	0	0	0	0	0	0	0	0	0	0	0	0	0	0	0	0	14	0	0	0	508	0	0	13	0	0	0	0	28	0
40aa254a009b3ca25ee960c1bcf2128b	0	0	0	0	0	0	0	0	0	0	0	0	0	0	0	0	0	0	0	398	0	0	0	0	0	0	0	0	0	0	0	0	0	0	0	0	0	0	0	0	0	0	0	0	107	0	0	0	0
77b5c0170482f219c3e466778bb9e7eb	0	0	7	0	0	0	0	0	0	0	0	0	0	0	0	36	0	0	0	20	0	0	0	6	0	0	0	0	0	0	0	0	0	0	0	0	0	0	0	0	0	0	0	0	0	29	103	414	2
6176cf2f5c242385ef9278edf16d60c6	0	0	0	0	0	0	0	0	0	0	7	0	0	0	0	14	0	0	0	0	0	0	0	11	0	0	0	0	0	0	0	0	0	0	35	48	0	0	0	160	0	0	0	0	21	0	0	0	0
f9a35fc78f8497b6c4ff4033304c40fe	0	0	0	0	0	0	0	0	0	0	0	87	0	0	0	0	0	0	0	0	0	7	0	0	9	12	77	0	10	12	77	10	0	6	15	20	0	0	0	0	0	0	0	0	4	0	0	0	0
81d57bf2c5dee6369f80f2133920efa2	0	0	0	0	0	0	173	0	0	0	0	0	0	0	0	0	0	0	0	0	0	0	0	0	63	89	238	0	0	0	65	56	0	0	0	0	0	0	0	0	0	0	5	296	0	0	0	2	18
ffb2a4eecb8b53aaae2fe2b4ddb2507c	0	0	2	0	0	0	5	0	0	0	0	0	0	0	0	0	0	0	0	0	0	0	0	0	0	0	0	0	0	0	0	0	0	0	38	4	0	0	0	0	11	0	0	9	0	0	0	0	46
ac784dfa7ccc822c313b246c11cf7289	0	5	0	0	0	0	6	0	0	0	37	23	0	0	0	0	0	0	0	0	0	0	0	0	6	11	41	0	0	0	11	68	0	0	0	10	0	0	0	0	0	0	0	0	0	0	0	0	0
3f32c4ba8c58de2a96bb3cd965079393	0	0	0	0	0	0	0	0	0	0	10	0	0	0	27	58	0	0	0	0	6	19	0	589	0	0	35	0	12	5	6	58	0	0	40	35	0	0	0	0	0	0	0	0	37	0	0	0	0
4eab8b1ee3b3cfc5f0b380378946ef3b	25	17	3	0	0	0	0	0	0	0	0	0	0	0	0	0	0	0	0	0	0	0	0	0	0	0	0	0	125	166	29	0	0	0	0	2	0	2	0	0	79	0	0	117	144	0	2	0	0
6c854e04076810a3eedc46f9583164af	0	0	12	10	0	0	0	0	0	0	0	0	0	0	0	0	0	0	0	9	0	0	0	0	0	6	220	44	0	0	83	61	0	0	0	19	0	0	0	0	0	0	0	0	0	0	9	15	104
174dcf61dbb35abffa6547adbcf33e38	0	0	0	0	0	0	0	0	0	0	0	0	0	0	0	0	0	0	0	0	0	0	0	0	278	244	0	0	0	0	0	0	0	0	0	0	0	0	0	0	0	0	0	0	0	0	0	0	0
f984cc1077851715c29e48c53b466c86	0	0	0	184	0	0	0	0	0	0	0	0	0	0	0	0	0	0	0	0	0	0	0	0	0	0	0	0	0	0	0	0	5	3	0	33	0	0	0	0	0	0	0	0	0	0	0	0	0
7964438d7799b35ae33fa70d5be1eb48	0	0	0	7	0	0	2	2	0	0	3	0	0	0	0	0	0	0	5	3	0	0	0	0	0	0	0	3	0	0	10	0	0	0	0	0	0	0	0	0	0	0	0	0	0	0	0	4	0
5c3820ddab30072320733859dd2b6a95	0	0	0	0	0	0	0	0	0	15	43	2	75	31	0	0	85	93	37	15	0	0	0	0	0	0	0	42	40	38	0	8	0	0	0	0	0	0	0	0	40	9	20	55	73	0	35	0	5
6460eae50ae01f315e8896df82619f13	0	0	0	0	0	0	0	0	0	0	0	0	0	0	0	0	0	0	0	0	103	150	232	36	0	0	0	0	0	0	0	0	0	0	0	0	0	0	0	0	0	0	0	0	0	0	0	0	0
f6c8dba078ac8b6e079320a173384b76	20	12	7	0	0	0	0	0	57	73	6	354	0	0	0	24	0	0	0	12	0	0	0	0	0	0	0	0	0	0	0	0	0	0	0	0	0	0	0	0	0	0	0	0	0	0	0	0	0
e6470d67f9de8e3ae5b4564075ca8e7a	0	0	0	0	73	29	0	0	60	44	0	0	0	0	0	23	0	0	0	0	5	0	0	0	205	208	9	0	6	7	0	0	0	0	0	0	0	0	0	0	0	0	0	0	0	0	0	0	0
152eba88ea6bea185ce26c4e39301b07	0	0	15	0	0	0	0	0	0	0	0	0	0	0	0	9	0	0	0	0	0	0	0	26	0	26	7	0	0	0	12	0	0	0	89	78	0	0	0	7	0	0	0	0	0	0	0	9	0
a26d293a8dfa600589057f97c17e1208	0	0	0	0	0	0	0	0	0	0	0	2	0	0	0	0	367	104	0	0	0	0	0	0	0	0	0	3	6	0	0	0	0	0	0	0	0	0	0	0	0	0	0	0	0	0	0	0	0
f1f04d7ff0e5455bedb4cf8dfcc02788	2	0	0	8	0	0	0	0	0	0	0	0	0	0	0	0	0	0	0	0	0	0	0	0	0	0	0	0	6	7	27	0	128	153	187	4	0	0	0	0	0	4	12	6	0	0	0	0	0
eda05d18f1e2193b0bdb53901d10394c	4	0	0	5	88	18	0	0	0	0	0	0	8	2	0	0	3	0	0	0	36	19	0	0	4	23	0	0	0	0	0	0	0	0	0	0	0	25	11	0	0	19	26	12	0	12	10	0	0
fe49f21025b811f61afbefa74e6b80cd	0	0	0	501	0	0	0	0	0	0	0	0	0	0	0	0	0	0	0	0	0	0	0	0	0	0	0	0	0	0	0	4	0	0	0	0	0	0	0	0	0	0	0	0	0	0	0	0	0
98fc41c1ce599681ec53bd08e4f45092	0	0	0	0	0	0	9	0	4	12	0	39	0	0	0	0	0	0	0	51	0	0	0	0	0	0	0	4	0	0	24	0	0	0	0	0	0	0	0	0	0	0	0	0	0	0	0	0	0
785a0bfd35f37aa3d4a982caf66e023b	0	3	3	0	0	0	0	36	0	0	0	0	0	0	0	3	13	5	103	4	0	0	0	0	0	0	5	0	11	7	0	0	0	0	0	0	0	0	0	0	74	0	0	49	0	0	3	0	0
bf3199b931ed51b922525aae9dd7a337	0	0	0	16	0	0	6	0	0	0	0	17	0	0	189	27	0	0	0	88	0	17	0	3	0	0	0	10	0	0	0	15	0	0	0	0	0	0	0	0	0	0	0	0	0	4	5	17	0
90f829e5c144e59a974ae52342597df9	0	0	0	0	0	0	8	0	0	0	0	0	0	0	0	0	0	0	0	0	0	0	0	0	0	0	0	0	0	0	37	19	0	7	0	0	0	0	11	0	0	0	0	0	0	0	0	0	27
2603ba293eede9195dac18c02a5c8636	0	0	0	0	0	0	0	80	4	0	0	0	0	0	0	0	0	0	0	0	130	269	0	0	0	0	0	0	2	4	0	0	0	0	0	0	0	0	0	0	0	0	0	0	0	0	0	0	0
a2552c0cfa3dec32722e1b6e81d6b426	8	18	106	0	0	4	9	0	39	83	24	0	0	0	0	0	0	0	0	0	0	0	0	19	0	0	43	8	0	22	4	0	0	0	0	0	0	0	0	0	0	0	0	0	17	0	0	0	0
abb0c5d5f51faa48c734ade11bf1f651	0	0	0	0	0	0	0	0	0	0	0	0	39	14	0	435	0	0	0	0	0	0	0	0	0	0	0	0	0	0	0	0	0	0	0	0	0	0	0	0	0	0	0	0	0	0	0	0	0
8c6a4f90fb70a0504d6131a189af8908	0	0	3	5	8	9	274	0	0	0	0	0	0	0	0	0	3	8	68	85	0	0	0	0	0	0	0	0	0	0	0	0	0	0	0	0	0	0	0	0	0	0	0	0	0	0	0	0	0
867e205fb909a32b9d3b619b391674ab	0	0	0	0	0	0	0	0	0	7	121	110	0	0	16	186	0	0	54	49	0	0	0	0	0	0	0	6	0	7	15	0	0	0	75	101	0	0	0	0	29	0	0	0	11	0	0	8	0
a4e7979477b020edc20f98684e232ccd	0	0	0	45	0	0	0	0	0	0	0	0	0	0	332	150	0	0	0	21	11	8	58	12	0	0	6	0	0	0	12	0	0	0	0	9	0	0	0	0	0	0	0	0	0	0	0	0	40
b1a073dd37d7d3147b7c0447d53e7966	20	11	29	0	0	0	10	108	0	20	0	10	0	0	6	10	14	15	85	15	0	0	5	6	0	0	0	0	24	21	49	0	0	0	43	18	0	0	0	0	12	4	2	136	0	0	0	0	4
6e29e52581c3cf1424d8fa0c5f429701	0	0	0	35	0	0	0	0	0	0	18	6	0	5	39	48	0	0	0	0	0	0	0	54	0	0	0	0	0	0	0	0	0	0	20	23	0	0	0	0	0	0	0	0	8	0	0	0	0
b896a455ec1a9975a00856be19dff520	0	0	0	0	0	0	0	0	163	306	5	0	0	0	0	0	0	0	0	0	0	0	0	0	0	0	0	0	0	0	0	0	0	0	0	0	0	0	0	0	0	0	0	0	0	0	0	0	0
320cb38c91eaeb1c5b0f8f00e57e39b1	0	0	0	0	0	0	0	0	13	51	57	264	0	0	0	0	0	0	0	0	0	0	0	0	0	0	0	0	4	40	27	0	0	0	0	0	0	0	0	0	0	0	0	0	0	0	0	0	0
97d6d27f988d18cb9653af15faadaca2	0	0	14	0	0	0	0	184	6	0	0	91	0	0	0	8	0	0	0	0	0	0	0	0	0	0	69	0	0	0	8	9	0	0	6	0	0	0	0	0	0	0	0	0	0	0	0	0	0
5e4d1642d7d3ea46a5017a2a307478b8	6	0	0	0	0	0	0	0	0	0	0	0	0	0	0	0	0	0	0	0	12	16	0	0	0	0	0	0	0	0	0	0	0	0	0	0	0	5	0	147	45	0	0	0	0	0	5	0	0
78ba021774ea545a9e3517713271507d	0	0	0	0	0	0	0	0	0	0	0	0	0	0	0	0	0	0	0	0	0	0	0	0	0	0	0	0	0	0	0	0	201	199	66	0	0	0	0	0	0	0	0	0	0	0	0	0	0
b3c77c119656b8a307f8b36afe54fb6c	0	0	0	0	0	0	0	0	0	0	0	0	0	0	0	0	0	0	0	0	0	0	0	0	0	0	0	93	0	0	0	0	0	0	0	201	0	0	0	0	0	0	0	13	0	0	0	0	0
faa3b14b3d834e2b1d83a44d32089cd2	0	0	0	0	0	0	0	0	0	36	42	0	0	0	0	17	0	0	0	0	64	114	0	0	0	0	0	0	0	0	0	0	0	0	12	14	0	0	0	0	0	0	0	0	0	0	0	0	2
4e7facd96415d24ebe3cb92dc7c6869a	0	0	0	0	0	0	0	0	0	0	0	16	0	0	0	0	0	0	0	0	0	0	0	0	0	0	0	0	0	0	0	0	0	0	0	0	0	0	0	0	4	0	0	0	0	23	326	0	0
c786395fc0ba47ef334bda9271ad5630	0	0	13	0	0	0	2	0	0	0	0	0	0	0	0	0	39	17	7	0	0	0	0	17	17	8	0	0	0	0	100	0	0	0	3	3	0	0	0	0	5	0	0	185	0	0	0	0	4
ec743f558a74ae6205de7b319166948e	0	0	0	460	0	0	0	0	0	0	0	0	0	0	0	0	0	0	0	0	0	0	0	0	0	0	0	0	0	0	0	0	0	0	0	0	0	0	0	0	0	0	0	0	0	0	0	0	0
bc29f48781a5723279cff59b5af1cc09	385	353	157	0	0	0	0	0	0	0	0	0	0	0	0	0	0	0	0	0	0	0	0	0	0	0	0	20	0	0	0	0	0	0	0	0	0	0	0	0	0	0	0	0	0	0	0	0	0
a840603a64d27a858e27a7e353b8da12	0	0	0	0	0	0	0	0	0	11	0	0	0	0	0	0	0	0	12	0	39	25	0	0	0	0	0	0	0	0	0	0	0	0	0	0	0	0	0	0	0	0	0	0	0	0	0	0	0
1dc9ca81c01fe7a021440c3cfc8f535d	0	0	0	0	0	0	0	0	0	0	0	2	0	0	0	0	0	0	0	3	0	0	0	0	0	0	0	0	0	0	0	0	0	0	0	0	0	6	7	0	428	0	0	0	0	0	0	0	0
ecaebcc4e6d2b36ce25dbc5ae0c52775	0	0	22	8	0	0	0	0	0	0	0	0	0	0	47	0	0	0	0	0	0	0	6	72	6	3	52	0	0	0	0	0	0	0	16	0	0	0	0	0	0	0	0	0	0	0	0	0	0
f7fb46d7e87fbe064657b56670a17184	0	3	12	0	0	0	10	0	0	11	19	22	0	0	0	7	14	12	51	16	2	0	0	2	3	6	9	0	0	0	32	11	0	0	53	0	0	0	0	0	17	4	4	12	3	0	0	0	0
06ecc63b64c56712693ed34f254fe01a	0	0	0	3	0	0	0	0	0	7	32	17	0	0	5	7	0	0	0	11	0	0	0	0	0	0	30	19	0	0	142	8	0	0	62	12	0	0	0	0	0	0	0	0	10	0	0	0	0
27ae90038e554c937089c2e689fb62b4	0	0	0	0	0	0	0	0	0	0	0	0	0	0	0	0	0	0	0	0	0	0	0	0	0	0	0	0	0	0	0	0	0	0	0	0	0	0	0	0	0	0	0	0	0	0	0	0	0
894749bc01d0de67c9ed1efbd00988cf	0	0	0	5	0	0	0	0	0	0	0	0	0	0	0	0	0	0	0	0	0	0	0	0	0	0	0	0	0	0	0	0	96	82	0	30	0	0	0	0	0	0	0	0	0	0	0	0	0
e35c18ac43debd805f8a2fd183efdd2d	0	0	0	5	0	0	0	0	0	0	0	0	0	0	0	8	0	0	392	0	0	0	0	0	0	0	0	0	0	0	0	0	0	0	37	0	0	0	0	0	0	0	0	0	0	0	0	0	0
1cbd757faae448361f8b3f189e98e3c6	0	0	0	0	0	0	0	446	0	0	0	0	0	0	0	0	0	0	0	0	3	0	0	0	0	0	0	0	0	0	0	0	0	0	4	0	0	0	0	0	0	0	0	0	0	0	0	0	0
000866cb8f7612e9c320cece3b4af7e8	9	7	0	0	0	0	0	2	0	6	49	0	17	6	0	0	0	0	0	3	3	9	0	0	0	0	0	0	0	0	0	0	0	0	30	7	0	0	0	0	8	0	0	4	0	0	0	0	0
2d4809de95bb5c0aedd8829c37bbddad	0	0	0	0	0	0	0	0	2	0	23	20	0	0	2	10	0	0	6	29	0	0	14	8	0	4	30	22	0	0	92	8	0	0	0	0	0	0	3	0	4	0	0	6	5	0	0	0	2
40f46366e5762efc8f86fea50fb29bcc	0	0	0	0	0	0	0	0	0	0	10	0	0	0	0	0	0	0	0	8	0	0	0	0	0	0	0	0	0	0	371	0	0	0	0	0	0	0	0	0	0	0	0	0	0	4	46	0	0
694971f81b2460b5a5073d763594426c	0	0	0	0	0	0	0	0	0	0	0	0	0	0	0	0	0	0	0	0	166	278	0	0	0	0	0	0	0	0	0	0	0	0	0	0	0	0	0	0	0	0	0	0	0	0	0	0	0
7f24362c1b49e33bc5ddc6d57c04e7ac	0	0	0	642	0	0	0	0	0	0	0	0	0	0	0	0	0	0	0	0	0	0	0	0	0	0	0	0	0	0	0	0	0	0	98	0	0	0	0	0	0	0	0	0	62	0	0	0	0
81b4400bd0ce0d9ce40b6fb5e0fd23e7	0	0	0	0	0	0	0	0	379	56	0	0	0	0	0	0	0	0	0	0	0	0	0	0	0	0	0	0	0	0	0	0	0	0	0	2	0	0	0	0	0	0	0	0	0	0	0	0	0
1dd8df3a0e1cbc1bfd7b0ab21aa118ef	0	0	0	0	0	0	0	0	43	28	36	328	0	0	0	0	0	0	0	0	0	0	0	0	0	0	0	0	0	0	0	0	0	0	0	0	0	0	0	0	0	0	0	0	0	0	0	0	0
cce192c5171ed200537a9071a6e762c9	0	0	0	0	0	0	0	0	0	0	0	0	0	0	0	435	0	0	0	0	0	0	0	0	0	0	0	0	0	0	0	0	0	0	0	0	0	0	0	0	0	0	0	0	0	0	0	0	0
75473388d75f1abb1ecc4fe443977a39	0	0	0	8	0	0	7	0	0	0	0	0	0	0	0	0	2	0	0	0	0	0	0	0	0	0	0	0	0	6	9	16	0	8	29	63	0	0	7	0	0	0	0	16	0	0	0	0	0
e22a877b3cde139aac68d2af42c537a8	0	0	17	0	0	0	8	0	0	0	4	14	0	0	46	8	0	0	9	72	0	0	12	0	0	0	32	36	0	0	6	31	0	0	0	6	0	2	0	4	0	6	4	14	2	0	0	13	12
cce6022190fe9a78123a88521efd6d06	0	0	0	26	0	0	0	28	2	0	2	4	0	0	0	0	13	28	237	0	64	120	0	0	0	0	0	3	0	0	0	0	0	0	2	0	0	0	0	0	0	0	0	0	0	0	0	0	0
ad812998bc61314d7b579d13d7a7db51	0	0	0	0	0	0	0	0	0	0	0	0	0	0	19	73	0	0	9	0	0	0	0	0	0	0	0	0	0	0	0	0	0	0	0	0	0	0	0	0	0	0	0	48	0	0	0	0	94
03b5830bbe37b76d42b5f816824825f5	0	0	7	14	19	3	0	281	0	0	8	9	0	0	8	0	0	0	0	17	0	0	0	0	0	0	12	2	0	0	0	60	0	0	0	9	0	0	0	0	0	0	3	0	0	0	0	0	6
2ce959c6ef0ec348942d9a8a34d7a0a9	0	0	0	0	0	0	0	0	382	54	0	3	0	0	0	0	0	0	0	0	0	0	0	0	0	0	0	0	0	0	0	0	0	0	0	0	0	0	0	0	0	0	0	0	0	0	0	0	0
0869e6bf70ac70c328a2788f558de132	36	6	0	8	0	13	0	0	0	0	7	0	0	0	0	0	63	70	210	9	4	17	0	8	8	12	32	0	0	4	0	0	0	0	5	0	0	0	0	0	0	0	0	22	13	0	0	0	0
e9179cc91186be62e931227443365846	0	0	0	392	0	0	0	0	9	14	17	17	0	0	0	0	0	0	0	29	0	0	0	19	0	0	4	0	0	0	0	0	0	0	0	0	0	0	0	0	0	0	0	0	0	0	0	0	0
3bc9aed295e470b777da8683e52b4504	0	0	3	30	0	0	5	6	0	0	4	13	0	0	28	52	0	0	0	10	0	0	115	0	0	0	3	26	0	0	0	12	0	0	0	0	0	0	0	0	0	0	0	0	0	0	0	0	22
af411048b3d90a7ca88acd6ed4801e32	0	0	0	0	0	0	0	4	0	4	57	63	0	0	0	0	0	0	0	4	0	0	0	0	0	0	149	0	0	0	3	0	0	0	192	0	0	0	0	0	0	0	0	0	0	0	0	0	13
3a4ec3d66e33547a51c36a65a21fd19b	0	0	0	56	0	0	0	0	0	4	15	116	0	0	31	121	0	0	0	0	0	0	0	0	0	0	4	17	0	0	0	56	0	0	37	104	0	0	0	0	0	0	0	5	13	0	0	0	0
138771fbccd4b68a2fec0a86b9f39956	0	0	0	0	0	0	0	0	0	0	0	0	11	11	0	0	0	0	0	3	281	174	8	0	0	8	0	0	0	0	0	0	0	5	13	0	0	0	0	0	0	0	0	0	0	0	18	0	0
a907caf64b60087da53e1d223b52bc04	0	0	13	21	0	0	2	18	0	0	8	5	0	0	0	7	0	0	73	7	0	0	0	5	0	0	3	13	0	0	0	7	0	0	12	22	0	0	0	0	0	0	0	8	4	0	0	4	7
9f2cfb1ccdfd84a1da4d150d586bae36	0	0	2	5	0	0	0	5	6	0	3	0	0	0	0	4	0	0	0	0	166	129	0	41	0	0	0	0	0	0	0	0	0	0	15	0	0	0	0	0	26	0	3	17	2	0	0	0	0
e6943aa9e42f5933a6b937d2700389b7	0	0	0	0	0	0	0	0	0	0	0	0	0	0	0	0	0	0	0	24	0	0	0	0	0	0	0	0	0	0	0	0	0	0	0	0	0	0	0	0	0	0	0	0	0	0	0	0	0
60d2d32c2e4b642833ff5c574cfd0020	0	0	5	21	0	0	25	48	0	0	0	0	0	0	0	0	0	0	0	2	0	0	0	0	0	0	57	0	0	0	0	0	0	0	0	0	0	0	0	0	18	0	0	6	21	0	0	8	2
e93ae92c98efa26d373d580a60e41b14	0	0	0	8	15	25	9	0	0	0	34	8	0	0	0	0	71	59	12	0	0	0	0	0	0	4	0	0	61	74	35	9	0	0	0	0	0	0	0	0	0	0	6	0	6	0	0	0	0
f39211c48dd3f1e512a0b8d15cda3cf1	0	0	0	0	0	0	0	0	0	0	0	0	3	5	6	68	0	0	0	3	0	0	0	0	0	0	0	0	0	0	0	0	0	0	0	0	0	0	0	0	0	0	0	0	0	0	0	0	0
bceb329b967bbc5ebbbebc17d44d9e71	0	0	0	0	0	0	0	0	16	5	25	0	0	0	0	0	6	0	0	0	0	4	0	0	0	0	0	0	0	0	0	0	0	0	0	0	0	0	0	0	0	0	0	338	0	0	0	0	0
8aeda5bd5479e691d9b9bced7f2efdd6	0	0	8	0	0	0	0	0	5	0	56	176	0	0	0	31	0	0	0	0	0	0	0	0	0	0	0	0	0	0	0	0	0	0	22	0	0	0	0	0	0	0	0	0	11	0	0	0	0
70df02834fef77bd2487cddbe35e5a3d	0	0	0	0	0	0	0	0	0	0	0	0	0	0	0	0	0	0	0	0	0	0	0	0	175	153	77	0	0	0	0	0	0	0	0	0	0	0	0	0	0	0	0	0	0	0	0	0	0
df35d923bc17aa691e5c8334609ccc67	0	0	0	0	0	0	0	0	0	0	0	0	0	0	0	0	0	0	0	0	0	0	0	0	0	0	0	0	0	5	6	353	0	0	0	0	0	0	0	0	0	0	0	0	0	0	0	0	0
1b0e2a5f8c2dbd7f09e1b00830223138	0	0	0	0	0	0	0	0	0	0	0	55	0	0	0	0	131	114	30	0	0	0	0	0	0	0	15	0	0	0	0	0	0	0	0	0	0	0	0	0	0	0	0	0	0	0	0	0	0
0d2901f43b6d8f447eab1bd2df4a59bc	0	0	0	0	0	0	0	0	13	14	0	13	0	0	0	0	0	0	0	0	0	0	0	0	0	0	0	0	0	0	0	0	0	0	0	0	0	0	0	0	0	0	0	0	402	0	0	0	0
b98d62b9e8fbbfb34928c57a544ef81e	0	0	0	0	250	144	5	0	0	0	0	0	0	0	0	48	0	0	0	0	0	0	0	0	0	0	0	0	0	0	0	0	7	0	0	85	0	0	0	0	0	0	0	0	0	0	0	0	0
26b54396a2dee6e9160dd068de8cc017	0	0	21	0	0	0	52	4	0	0	0	0	0	0	0	0	0	0	0	15	0	0	5	2	0	0	23	7	0	0	0	0	0	0	10	5	0	2	0	0	0	0	0	0	4	0	0	0	0
67607a4ed4e6a879f9548ca1724a29ac	0	0	0	0	0	0	0	0	0	0	0	0	0	0	0	0	0	0	0	0	275	120	0	0	0	0	0	0	0	0	0	0	0	0	0	0	0	0	0	0	0	0	0	0	0	0	0	0	0
e75dd843961a8d6f59bb82a460b1dfc1	0	2	12	0	0	0	28	0	0	0	0	0	0	0	0	0	0	0	0	0	0	0	3	0	3	0	21	5	0	0	4	63	0	0	0	0	0	0	4	0	3	5	5	39	3	0	5	73	0
2ba13dabf84978b05aa0768c428b04dd	0	0	0	0	0	0	0	0	0	0	0	0	0	0	0	0	0	0	0	0	0	0	0	0	0	0	0	0	0	0	0	0	0	0	0	0	0	0	0	0	0	0	0	0	0	0	0	0	0
ee748c5cf34c5dc56a36d28da79f9f8a	0	0	0	0	0	0	29	0	0	0	0	0	0	0	0	0	0	0	0	0	0	0	0	0	0	0	0	0	0	0	0	0	0	0	0	0	0	0	0	0	0	0	0	0	0	0	0	0	0
07b2d97492ef98f8f559b2cba4458403	0	0	0	0	0	0	0	0	0	0	0	0	0	0	0	0	0	0	387	0	0	0	0	0	0	0	0	103	0	0	0	0	0	0	0	0	0	0	0	0	0	0	0	0	0	0	0	0	0
24bf39d76b050d2fe14f1cf2a501e966	0	0	0	0	0	0	0	385	0	0	0	0	0	0	0	0	0	0	0	0	0	0	0	0	0	0	0	0	0	0	0	0	0	0	0	0	0	0	0	0	0	0	0	0	0	0	0	0	0
c21579b5d9e8dc399fe9914e94250c73	0	0	0	0	0	0	0	0	0	0	0	0	0	0	0	0	0	0	0	0	0	0	0	0	117	70	76	0	0	0	0	490	0	0	0	0	0	0	0	0	0	0	0	25	0	0	0	0	0
005b22f5ad661d0b8eaedded2644ae4f	0	0	0	0	0	0	0	0	0	0	0	0	0	0	0	0	0	0	0	0	0	0	0	0	0	0	0	0	0	0	0	0	0	0	0	0	0	0	0	0	0	0	0	0	0	0	0	0	0
7bc57f47e64c9cd2913400bb77fcb7c5	0	0	0	0	0	0	0	0	44	123	207	0	0	0	0	0	0	0	0	0	0	0	0	0	0	0	0	0	0	0	0	0	0	0	0	0	0	0	0	0	0	0	0	0	0	0	0	0	0
e2fab06fd922a2f0be3279972025c8c0	0	0	0	0	4	3	13	6	3	6	6	8	0	0	0	0	7	4	0	6	0	0	0	0	2	0	0	0	16	40	10	14	0	0	15	44	0	0	0	0	0	0	0	106	0	0	0	2	0
26b465d7e565f8778ea864e0c87c67e5	0	0	0	0	0	0	0	0	8	8	3	18	0	0	0	17	0	0	0	0	0	0	0	0	10	12	14	0	0	19	6	0	0	2	72	13	0	0	0	0	41	8	8	32	0	0	0	0	0
f84ee99e30907423a753aa35fad4a0f3	0	0	0	0	0	0	0	0	0	0	369	0	0	0	0	0	0	0	0	0	0	0	0	0	0	0	0	0	0	0	0	0	0	0	0	0	0	0	0	0	0	0	0	0	0	0	0	0	0
388384edcb485ca2bea800fe5c611c23	3	0	0	0	0	0	0	118	0	0	4	2	0	0	0	7	0	0	27	5	0	0	3	0	0	0	0	0	0	0	25	7	0	0	27	25	0	0	0	0	0	0	0	36	4	0	0	0	7
53434c458d2262ed99e42f8aaf288c2a	0	0	0	0	0	0	0	57	8	29	13	6	0	0	0	0	0	0	0	68	0	0	0	11	0	0	0	0	0	0	12	0	0	0	0	0	0	0	0	0	9	0	0	0	2	0	0	0	0
2fa1c15384dbd5eb5d2799dd50bbe965	0	0	0	0	0	0	0	0	0	0	0	0	0	0	0	368	0	0	0	0	0	0	0	0	0	0	0	0	0	0	0	0	0	0	0	0	0	0	0	0	0	0	0	0	0	0	0	0	0
9243e068446a5726780cac1ea4535ba8	0	0	0	0	0	0	0	0	0	0	0	2	0	0	0	0	0	0	0	0	0	0	0	0	148	207	12	0	0	0	0	0	0	0	0	0	0	0	0	0	0	0	0	0	0	0	0	0	0
3e2483f969632fb3e7ce8afbe3113fb0	0	6	0	48	0	0	0	32	0	0	0	0	0	0	0	0	0	0	0	0	0	0	0	89	0	0	0	0	0	0	0	0	0	0	0	0	0	0	0	0	0	0	0	0	0	39	97	0	9
33d22d3eeabb1cd009b078172b78e04e	0	0	3	0	0	0	0	9	5	0	44	16	0	0	0	17	0	0	10	65	0	0	0	0	0	0	20	0	0	0	76	0	0	2	259	336	0	0	0	0	5	0	0	0	9	0	0	0	0
d88880cd47620002cc04d41582ea4675	0	0	0	0	0	0	0	0	0	0	13	0	0	0	0	0	0	0	0	0	0	0	0	0	0	0	0	0	0	0	0	8	0	0	14	3	0	0	0	0	0	0	0	0	0	0	0	0	0
43976aa4a2ee81a1b63f272e25b8ac3b	0	0	0	0	0	0	0	0	0	0	0	0	0	2	0	17	0	0	0	0	0	0	0	0	0	0	5	9	0	0	16	0	0	0	0	0	0	0	0	0	0	0	0	0	0	11	24	2	2
b93f5ee573859c3efa75da7e3546d95a	0	0	0	0	0	0	0	0	0	0	0	0	0	0	0	0	0	0	0	0	0	0	0	0	0	0	0	0	0	0	0	0	0	0	0	0	0	0	0	0	0	0	0	0	0	0	0	0	0
14ba9ce4d29f6e8f9efcd91527e5bf25	0	0	0	0	0	0	0	0	0	0	0	0	0	0	0	0	0	0	0	0	0	0	0	0	0	0	3	0	0	0	0	14	0	0	0	0	0	0	0	0	0	149	130	18	0	0	0	0	0
53d6a43dbd8084788672716722ba34cd	0	0	0	0	0	0	0	0	0	0	0	0	0	0	0	0	0	0	0	0	0	0	0	0	0	0	0	0	0	0	0	0	0	0	0	0	0	11	10	2	3	0	0	0	0	0	0	0	0
55bf8b3abbf0d9aab46a7cb9b9da5b2c	0	0	0	179	0	0	0	0	0	0	0	0	0	0	4	24	0	0	0	0	0	0	0	646	0	0	0	0	0	0	0	0	0	0	0	0	0	0	0	0	0	0	0	0	14	0	0	0	0
6901f7369beddffa452fb117eac1fbd1	0	0	0	0	0	0	0	0	0	0	15	0	0	0	0	0	0	0	4	15	0	0	0	0	0	0	68	15	0	0	15	17	0	0	0	0	0	0	0	0	0	0	0	0	0	0	0	0	0
e4d181f23ea9f8756af7ff78e103e7fa	0	0	0	0	0	0	0	0	0	0	0	6	0	7	0	0	0	0	0	42	0	0	0	0	8	13	22	0	0	0	39	0	0	0	0	0	0	32	17	0	41	0	0	4	0	0	0	0	0
e284dec64ef8facc0b4df3183028d50c	0	0	0	0	0	0	0	0	0	0	0	0	0	0	0	0	0	0	0	0	0	0	0	0	0	0	0	0	77	97	183	0	0	0	0	0	0	0	0	0	0	0	0	0	6	0	0	0	0
583bc9f3b3043e431d0151e24c3ec30f	0	0	0	0	66	21	0	0	0	0	0	0	56	27	0	0	0	0	0	0	0	0	0	0	4	0	0	0	15	30	15	5	12	17	0	0	0	0	0	0	0	0	0	0	0	28	37	0	0
501d74d954b0541749d8a104c3262f98	0	0	7	448	0	0	0	0	0	0	0	0	0	0	7	21	0	0	0	0	0	0	0	0	0	0	0	0	0	0	0	0	16	32	0	19	0	0	0	0	0	0	0	0	55	0	0	0	0
147ba6efa3a7a6b21ad505e05c6d531a	0	0	0	0	0	0	0	0	0	0	0	0	0	0	0	0	0	0	0	0	0	0	0	0	0	0	0	0	0	0	0	0	0	0	0	0	0	0	0	0	0	0	0	0	0	0	0	0	0
958b9d32aced8d04fc04a52af28d9677	0	0	0	0	0	0	0	0	0	0	0	3	0	0	0	0	0	0	11	0	0	0	0	0	0	0	0	0	0	0	0	0	0	0	11	0	0	0	0	0	129	0	0	0	0	0	0	0	0
82a0b511f1ff09f2f63cced5995d9d9d	4	4	0	0	0	0	0	0	0	0	0	0	0	0	0	0	56	76	0	0	0	0	0	0	0	0	0	0	7	8	0	0	0	0	0	0	0	0	0	0	23	0	0	5	0	0	0	0	0
43d2e205c2bd80a3576c69836d0737e6	0	0	0	0	0	0	0	0	0	0	0	18	0	0	9	0	0	0	0	0	0	0	0	0	0	0	0	0	0	0	0	0	0	0	11	0	0	0	0	0	66	0	0	127	17	0	0	0	0
1e0ce3bff1874579d4095a354892a46f	0	0	0	0	0	0	0	0	0	0	0	0	0	0	0	0	0	0	0	0	0	0	0	0	0	0	0	0	13	13	0	321	0	0	0	0	0	0	0	0	0	0	0	0	0	0	0	0	0
a79896e10dc41cad19c62d3858ec7620	6	0	0	0	0	0	0	0	0	0	0	0	0	0	2	0	2	5	0	0	0	0	0	3	30	124	0	0	0	6	0	0	0	0	0	0	0	0	0	0	0	0	0	0	0	0	0	0	0
0d56ed439caaa53a9b63ed77750fe1c4	0	0	2	21	0	0	11	0	0	0	2	5	0	0	0	3	0	0	0	15	0	0	0	0	0	0	68	12	0	0	6	14	0	0	0	0	0	0	0	0	0	0	0	0	5	8	15	0	0
12099e232c836054e42bfd2688747da9	0	0	0	0	0	0	0	0	0	0	0	0	0	0	0	0	0	0	0	0	0	0	0	0	0	0	0	0	0	0	0	0	0	0	0	0	0	0	0	0	0	16	10	276	16	0	0	0	0
ad0b8ea7640a9a904db5cadde313196f	0	0	0	0	0	0	0	0	0	0	0	0	0	0	0	0	0	0	0	0	5	623	0	0	0	0	0	0	0	0	0	0	0	0	0	0	0	0	0	0	0	0	0	0	0	0	0	0	0
63862d00d3e7d8ea80c4d954c69b4951	0	0	0	0	0	0	0	0	0	0	0	0	0	0	0	0	0	0	0	0	0	0	0	0	0	0	0	0	21	19	173	0	0	0	0	10	0	0	0	0	30	0	0	0	9	0	0	0	0
cedcf067947f61529718f2ad280f27db	0	0	0	0	0	0	0	0	0	0	0	0	0	0	0	0	0	0	0	0	0	0	0	0	0	0	0	0	0	0	0	0	0	0	8	0	0	0	0	0	0	0	0	0	0	0	0	0	0
ea909104c50745a8fc70cb5b1724c3d9	0	0	0	0	0	0	0	0	0	0	12	0	0	0	0	0	0	0	0	0	0	0	0	0	0	0	0	0	0	0	0	0	0	0	28	4	0	0	0	0	0	0	0	0	0	0	0	0	0
75d9f2fca4129dc9fef12e72421a234f	0	0	0	0	0	0	0	0	0	0	0	337	0	0	0	0	0	0	0	0	0	0	0	0	0	0	0	0	0	0	0	0	0	0	0	0	0	0	0	0	0	0	0	0	0	0	0	0	0
e2d1ecf9255eb8f6e6418095888d58df	0	0	15	25	0	0	0	0	14	13	4	15	0	0	0	30	0	0	0	3	0	0	0	0	0	8	15	0	13	6	0	0	0	0	12	0	0	48	14	0	9	0	0	0	0	0	0	0	0
2760485db5967393e81503db73ee118a	0	0	30	0	0	0	32	0	0	0	7	0	0	0	0	3	0	0	208	3	0	0	34	0	4	4	39	7	0	0	5	7	0	0	21	13	0	0	0	0	6	0	0	0	0	3	0	103	30
c4e090e51c05c9e80ee47441fc18f61c	0	0	7	0	0	0	9	2	0	0	0	4	0	0	5	26	0	0	0	33	0	0	19	151	0	0	30	30	0	0	23	0	0	0	0	0	0	0	0	0	0	0	0	0	6	0	0	17	12
1b87ca60a951fc0b4e4f4a25e569cd17	0	0	0	0	0	0	5	0	39	17	0	154	0	0	0	0	7	23	57	0	22	7	0	0	0	0	0	0	11	39	7	0	0	0	14	0	0	0	0	0	0	0	0	59	0	0	0	0	0
6dac395c05dc124f09313935aa2b5b5a	0	0	0	0	0	0	0	0	40	67	0	0	0	0	0	0	0	0	0	0	0	0	0	0	0	0	0	0	0	0	0	96	0	0	0	0	0	0	0	0	0	0	0	0	0	0	0	0	0
66fa22546d3a7282353795dc8d799806	44	0	28	0	0	0	19	0	46	62	24	0	0	0	0	92	0	0	0	10	0	0	0	0	26	9	0	0	0	0	0	0	0	0	141	0	0	0	0	0	0	0	0	40	0	0	0	0	0
080d629e1c33ad4016cb80a0e831cb23	0	0	0	0	0	0	0	0	0	0	0	0	0	0	0	0	0	0	0	0	0	0	0	0	0	0	0	0	0	0	0	0	0	0	0	0	0	0	0	0	0	0	0	0	0	0	0	0	0
f321c4f0c8aefc3829bee1641132387d	0	0	0	0	0	0	30	5	0	0	11	6	0	0	0	0	0	0	0	9	0	0	5	0	0	0	0	3	3	27	4	0	0	0	0	8	0	0	0	0	3	0	0	2	2	0	0	6	0
d7a1b567055ea310c57a2ba40e94f07c	0	0	0	0	0	0	0	0	0	0	0	0	0	0	0	0	0	0	0	0	88	241	0	0	0	0	0	0	0	0	0	0	0	0	16	0	0	0	0	0	0	0	0	0	0	0	0	0	0
4fea928aa793dc5f470f150d60472e23	0	6	20	38	0	3	49	139	0	16	24	48	0	0	0	5	30	22	0	46	0	0	0	0	0	0	0	0	0	0	7	0	0	0	30	2	0	0	0	0	77	6	13	16	10	0	0	0	5
5a473ece0840536fc26cbd52b17bd294	0	0	0	533	0	0	0	0	0	0	15	0	0	0	0	0	0	0	0	29	0	0	0	0	0	0	14	0	0	0	0	0	0	0	0	0	0	0	0	0	0	0	0	0	0	0	0	0	0
f02d9e8f57b59059315eddeb594fa525	0	0	0	39	0	0	0	0	0	0	0	0	0	0	0	0	0	0	0	9	0	0	0	0	0	0	19	6	0	0	203	20	16	11	0	19	0	0	0	0	0	0	0	0	0	0	0	0	11
59aa20c4cf4bcd0f8f5cc21a4c67cd17	0	0	0	0	0	0	0	0	0	0	0	0	0	0	0	0	0	0	0	0	0	0	0	0	0	0	0	0	0	0	0	0	0	0	0	0	0	0	0	0	0	0	0	0	0	0	0	0	0
a5dc61d40f8c4dcb9347fc057f4b2d22	0	0	0	0	0	0	0	0	49	91	8	176	0	0	0	0	0	0	0	0	0	0	0	0	0	0	0	0	0	0	0	0	0	0	0	0	0	0	0	0	0	0	0	0	0	0	0	0	0
15fdc743676390decbe79320de73a8a7	0	0	0	0	0	0	0	0	0	4	11	0	0	0	0	0	0	0	3	17	0	0	2	0	0	0	0	0	0	0	20	0	0	4	4	38	0	0	0	0	0	0	0	6	0	0	0	0	0
161ea3fffc8bbb69f02a1c8c05dcc98d	0	0	0	0	0	0	0	0	0	0	0	0	0	0	0	0	0	0	0	0	0	0	0	0	0	0	3	0	0	0	0	0	0	0	0	0	0	0	0	0	0	0	0	0	0	0	0	0	0
eb2deb1e132b42d275ae95080087af88	0	0	0	0	0	0	0	0	0	0	0	0	0	0	0	0	0	0	0	0	0	0	0	0	0	0	0	0	0	0	0	0	0	0	0	0	0	0	0	0	0	0	0	6	0	0	0	0	0
d565ad6f68c17bef42c8b7e9a6448ee7	0	0	0	0	0	0	0	0	0	0	19	121	0	0	0	0	0	0	0	0	0	0	0	0	0	0	0	0	0	0	0	0	0	0	0	0	0	0	0	0	0	0	0	0	0	0	0	0	0
8e0d628e3485ccb726db08c4df8885b0	0	0	0	0	0	0	0	0	0	0	0	0	0	0	0	0	6	0	173	143	0	0	0	0	0	0	0	0	0	0	0	0	0	0	0	0	0	0	0	0	0	0	0	0	0	0	0	0	0
74c271d1ca0b9ce2bc43d77fc5ac3bef	0	0	0	0	0	0	0	0	0	0	0	0	0	0	0	0	0	0	0	0	0	0	0	0	0	0	0	0	0	0	0	0	0	0	0	0	0	0	0	587	0	0	0	0	0	0	0	0	0
6beca07f225ce47f815297e1ac36f61d	0	0	0	0	0	0	0	0	0	0	0	0	0	0	0	0	0	0	0	0	0	0	0	0	0	0	0	0	0	0	0	0	0	0	0	0	0	0	0	0	0	0	0	0	321	0	0	0	0
59c7e2c4b28480966240122ffc47ee47	0	0	0	0	0	0	0	0	28	48	240	0	0	0	0	0	0	0	0	0	0	0	0	0	0	0	0	0	0	0	0	0	0	0	0	0	0	0	0	0	0	0	0	0	0	0	0	0	0
5e15624695ad6333e000584fbda701fc	0	0	0	0	0	0	0	0	0	5	23	40	0	0	0	27	0	0	0	0	0	0	0	0	0	0	0	0	0	22	33	0	0	0	0	0	0	0	0	0	12	0	0	0	0	0	0	0	0
ed67564e0b63913bf8eee6a8f67fc521	0	0	0	3	0	0	10	7	0	0	0	16	0	0	6	20	0	0	7	21	0	0	14	0	0	0	12	9	0	0	5	28	0	0	0	0	0	0	0	4	0	0	0	0	0	6	0	63	6
91515200449a5e68f71b873d6f833a81	25	12	0	0	0	0	0	0	0	0	0	0	0	0	0	0	144	102	0	0	0	0	0	0	0	0	0	0	8	15	0	0	0	0	0	0	0	0	0	0	0	0	0	0	0	0	0	0	0
910d8b595005fc4d85ff1dfb22dac0fd	0	0	0	0	0	0	0	0	0	0	0	0	0	0	0	0	0	0	0	0	0	0	0	0	0	0	0	0	0	0	0	0	0	0	6	42	0	0	0	0	0	0	0	0	0	0	0	0	0
1f5cd67d632c0a75783011be849533fd	0	0	0	21	0	0	0	0	0	0	0	0	0	0	0	0	0	0	0	0	0	0	0	293	0	0	0	0	0	0	0	0	0	0	0	0	0	0	0	0	0	0	0	0	0	0	0	0	0
8ad767b230015c92b8f3fd23dd7c8d2b	0	0	0	0	0	0	0	0	0	0	0	0	0	0	0	0	0	0	0	0	0	0	0	0	0	0	0	0	0	0	0	0	0	0	0	0	0	0	0	0	0	0	0	0	0	0	0	0	0
89f8207aa3e8870f498a34d262b3ad23	0	0	21	0	0	0	0	0	0	0	0	0	0	0	0	0	0	0	0	17	0	0	0	0	0	0	9	0	0	0	0	0	0	0	25	0	0	0	0	27	75	0	0	35	4	3	0	9	6
c5d47c180d8e84f9ca565ca9fb905e35	0	0	0	0	0	0	0	62	21	8	0	123	0	0	0	0	12	0	34	6	9	8	0	9	0	7	0	0	4	0	0	19	0	0	0	0	0	0	0	0	21	0	0	62	0	0	0	0	0
16abe94dc75e3c445fc1bfd9968fb2d2	0	0	0	309	0	0	0	0	0	0	0	0	0	0	0	0	0	0	0	0	0	0	0	0	0	0	0	0	0	0	0	0	0	0	0	0	0	0	0	0	0	0	0	0	0	0	0	0	0
359880f1ed6990c88643eee60c793266	0	0	0	194	0	0	0	0	0	0	0	0	72	28	0	0	0	0	0	0	0	0	0	0	6	0	0	0	0	0	0	0	56	31	7	0	0	0	8	0	0	0	0	0	59	0	0	0	0
fc650dbbf52004d739cba948cac6831c	0	0	0	0	0	0	0	0	0	0	0	0	0	0	0	0	0	0	0	0	0	0	0	0	0	0	0	0	0	0	0	0	0	0	0	0	0	0	0	0	0	0	0	0	0	0	0	0	0
fa4f2758af924bf7dbc10db9f1e3268f	0	0	0	0	0	0	2	0	5	0	38	0	0	0	0	13	0	0	11	9	0	0	2	0	0	0	0	0	0	0	25	0	0	0	77	0	0	0	0	0	0	3	3	13	3	0	0	0	5
01d46d564da6ff64aac3a5135bdcf9e6	0	0	29	0	0	0	0	0	0	0	40	226	0	0	0	4	0	0	0	0	0	0	0	0	0	0	0	0	0	0	7	0	0	0	0	0	0	0	0	0	0	0	0	0	0	0	0	0	0
7c5a185b16df22c0b16ea02a49b97a69	0	0	0	0	94	103	109	0	0	0	0	0	0	0	0	0	0	0	0	0	0	0	0	0	0	0	0	0	0	0	0	0	0	0	0	0	0	0	0	0	0	0	0	0	0	0	0	0	0
eb712d2241fe1df0c38f39c5ffe1c6e1	0	0	0	0	0	0	0	0	0	0	0	15	0	0	0	0	0	0	0	0	0	0	0	0	0	0	0	0	0	0	0	20	0	0	58	20	0	0	0	0	0	0	0	0	0	0	0	0	0
2764926c43bca51072af675edb60da46	0	0	0	0	0	0	0	0	0	0	0	0	0	0	0	0	0	0	0	4	0	0	35	0	0	6	0	0	0	0	7	14	0	0	0	0	0	84	81	0	0	0	0	0	0	0	10	58	0
9c210fc1a906c8a7177c43e1a2f164b6	0	0	0	0	0	0	0	0	4	0	0	74	0	0	0	0	0	4	0	80	0	0	2	0	0	0	0	0	5	8	23	0	0	0	34	11	0	0	0	0	10	8	5	68	7	0	0	0	0
2ff6792e9c86666d4913522a03cf3534	0	0	4	0	0	0	0	0	0	0	0	0	0	0	0	0	0	0	0	2	0	4	6	0	0	0	22	0	0	0	95	0	0	0	74	31	0	0	0	0	7	0	0	0	0	0	0	3	0
ca6920771a1bee1b9ed7d5e19f317d7a	0	0	0	0	0	0	0	0	0	0	0	0	0	0	0	0	0	0	0	0	0	0	0	0	37	19	297	0	0	0	3	0	0	0	0	0	0	0	0	0	0	0	0	0	0	0	0	0	0
5d4d6201086178f04c97e7773782eeeb	0	0	3	30	0	0	0	0	0	0	30	0	0	0	0	20	8	0	0	6	0	27	0	0	0	3	43	9	0	0	38	0	0	0	0	6	0	0	0	0	0	0	0	0	3	0	0	0	5
ea727d945a043fad8d8d654c1f599e5c	0	0	0	55	0	0	0	0	0	0	0	0	0	0	0	0	33	39	0	0	0	0	0	0	8	0	0	0	92	85	0	5	0	0	0	9	0	0	0	0	0	0	0	14	0	0	0	0	4
90661cff3e220d8a92f4e7e82f6d0f22	0	0	0	119	0	0	0	0	61	44	22	10	0	0	0	0	0	0	0	0	0	0	0	0	0	0	0	0	0	0	0	0	0	0	0	0	0	0	0	0	0	0	0	0	0	0	0	0	0
d67775fac16dc355d3a94adfc9183c85	0	0	0	0	0	0	13	0	0	0	68	0	0	0	0	0	0	0	0	8	0	0	0	0	0	0	64	0	0	0	0	8	0	0	74	0	0	0	0	0	0	0	0	7	30	0	0	0	0
9dfe9e53dacde674ec49dbbbadf6edbb	0	0	10	0	0	0	0	0	0	0	0	29	0	0	0	0	21	22	23	0	0	7	0	0	22	9	0	2	12	17	0	0	0	0	10	0	0	11	14	0	0	0	0	288	9	0	0	0	0
7599946291b2723868a2b458430fcc0c	0	0	5	0	5	0	64	4	0	0	0	0	0	0	0	8	0	0	0	0	0	0	0	0	0	0	0	0	0	0	0	0	0	0	0	80	0	0	0	0	0	0	0	0	0	0	0	0	0
7b36a649562dd5981e9488125172ca61	0	0	0	12	4	0	0	7	0	0	0	0	0	0	9	45	0	0	15	43	0	0	0	0	0	0	5	0	0	0	0	0	0	0	0	0	0	0	0	0	0	0	0	0	0	13	33	48	9
e349b853b4beaa8005cf45e7ac188f82	0	0	0	0	0	0	0	0	5	0	0	14	0	0	0	36	0	0	0	0	0	0	0	0	0	0	0	0	0	0	0	0	0	0	0	0	0	0	0	0	0	0	0	277	0	0	0	0	0
0677107a527f40eb6c3c4dfcbd0fea54	0	0	2	0	0	0	0	0	37	57	48	0	0	0	0	11	38	52	11	0	0	0	0	0	0	0	4	0	0	0	0	0	0	0	4	0	0	0	0	0	0	0	0	0	0	0	0	0	0
fb8bc982b4f5750d904a73cdbc6c6fa3	4	2	0	10	0	0	0	3	0	3	16	18	0	0	20	45	5	2	3	0	26	53	0	0	5	3	8	15	11	19	81	0	0	0	9	6	0	0	0	0	0	0	3	42	0	0	4	0	0
83edff017f0a630ee29a69445fd54bed	0	0	47	27	0	0	0	64	0	0	20	33	0	0	0	7	0	0	0	0	0	0	0	0	0	0	0	0	0	0	0	10	0	0	0	0	0	0	0	0	0	0	0	0	0	0	0	0	0
73340b194abfcfe2fb68d970c75ac71c	0	0	15	0	0	0	8	15	0	0	9	13	0	0	0	0	0	0	16	12	0	0	0	0	0	0	0	0	0	0	46	34	0	0	0	5	0	0	0	0	0	0	0	11	0	0	0	0	20
d4c9047f24b2620a793d72392b723bb2	0	0	0	0	0	0	23	0	0	0	68	15	0	0	0	0	0	0	0	9	0	0	0	0	0	0	0	0	0	0	26	88	0	0	0	0	0	0	0	0	0	0	0	0	0	0	0	0	0
1491199c134759f403a82d349fcf819a	0	0	0	0	0	0	0	0	6	5	78	184	0	0	0	0	0	0	0	0	0	0	0	4	0	0	0	0	0	0	8	0	0	0	0	0	0	0	0	0	0	0	0	0	0	0	0	0	0
27ce312ba49b1fc89394d4ab853a59ad	0	0	17	0	0	0	0	56	0	0	11	11	0	0	14	31	0	0	0	0	0	0	0	0	0	0	58	19	0	0	0	19	0	0	8	0	0	0	0	0	0	0	0	0	0	0	0	0	16
c73bb2dcb1cce5406a8b67e125c0ab23	0	0	35	0	0	0	0	0	0	0	10	0	0	0	0	2	0	0	0	0	0	0	3	0	0	0	0	0	12	9	33	9	4	4	8	0	0	0	0	0	45	0	56	229	0	0	0	0	0
86987a403a6dd40e2bc64abe0fe0620b	0	0	6	16	0	0	0	0	0	0	0	13	0	0	0	18	0	0	0	80	0	0	7	6	0	0	8	26	0	0	7	6	0	0	8	12	0	0	0	0	0	0	0	0	0	0	0	0	0
4585297eace594c0c48e569524db5976	0	0	0	0	0	0	0	0	4	0	128	151	0	0	0	0	0	0	0	0	0	0	0	0	0	0	0	0	0	0	0	0	0	0	0	0	0	0	0	0	0	0	0	0	0	0	0	0	19
3a94579d147bb78e5aa23d87b06f1809	0	0	0	0	0	0	0	0	0	0	0	0	0	0	0	0	0	0	0	0	0	0	0	0	0	0	0	0	0	0	164	0	0	0	0	0	0	0	0	0	0	0	0	0	0	0	0	0	0
d417e78ef6fec8235397fd6b435ae71e	0	0	0	0	0	0	0	0	21	25	165	0	0	0	0	47	0	0	0	0	0	0	0	0	0	0	0	7	0	0	33	0	0	0	36	19	0	0	0	0	0	0	0	0	0	0	0	0	11
66e1e5ec941456aca407f9cc81b63e1a	0	0	0	0	0	0	0	0	0	0	0	0	0	0	0	0	0	0	0	0	0	0	0	0	0	0	0	0	0	0	0	0	0	0	0	0	0	0	0	0	0	0	0	0	0	0	0	0	0
0b3131c61d06fc197331745840767041	0	0	0	0	0	0	0	0	0	0	0	0	0	0	0	0	0	0	0	0	0	0	0	0	0	0	0	0	0	0	0	0	0	0	0	0	0	0	0	0	0	0	0	0	0	0	0	0	0
81f40245037b61de055c199db4622f33	25	27	0	0	0	0	0	0	0	24	0	0	0	0	0	69	0	0	0	0	30	57	0	6	0	0	0	0	0	0	0	0	0	0	0	0	0	0	0	0	15	0	0	0	0	0	0	0	0
4211beeb48da9e02517bb1aa3047eac0	0	0	0	0	99	26	0	0	0	0	0	0	0	0	0	0	0	0	0	0	0	0	0	0	0	0	0	0	0	0	0	0	0	0	0	0	0	0	0	0	0	0	0	0	0	0	0	0	0
643d41055fbcbfd3d7c9bcf4b931c9a3	0	0	0	0	0	0	0	0	0	0	0	0	0	0	0	0	0	0	0	0	0	0	0	0	0	0	0	0	0	0	0	0	84	70	0	52	0	2	3	13	0	0	0	0	0	0	0	0	0
1317781c19d9b5f778aec6d9d081bb82	0	0	0	15	0	0	0	0	0	0	0	0	0	0	71	0	0	0	0	13	0	0	28	0	0	0	212	0	0	0	0	0	0	0	0	0	0	0	0	0	0	0	14	27	30	0	0	7	0
b48be52410dd51783fecbeff84242e30	0	0	0	0	0	0	0	0	0	0	0	0	0	0	0	0	0	0	0	0	0	0	0	0	0	0	0	0	3	0	0	0	0	0	12	0	0	0	0	0	0	0	0	0	0	0	0	0	0
1cb9292ae926065c3068e509f4115515	0	0	0	0	0	0	0	0	0	0	0	0	0	0	0	0	0	0	0	0	0	0	0	0	0	0	0	0	0	0	0	0	0	0	16	9	0	0	0	0	0	0	0	0	0	0	0	0	0
bad3b9df86bf4da852fc2d8308fd9596	0	0	0	0	0	0	4	4	0	0	2	3	0	0	14	0	0	0	15	39	0	0	0	12	0	0	0	0	0	0	0	0	0	0	0	0	0	0	0	0	0	0	0	2	0	0	0	4	0
93545d070886af5a2bea0abfe0974824	0	0	0	27	0	0	0	0	0	0	0	0	0	0	0	26	0	0	0	0	0	0	0	0	0	0	0	0	0	0	26	0	0	0	33	0	0	0	0	0	0	0	0	0	0	0	0	0	0
ea9b0c3f5d3850956b2e01ab66cd905a	0	0	0	0	0	0	0	0	0	0	0	0	0	0	0	0	0	0	0	0	0	0	0	0	0	0	0	0	0	0	0	0	0	0	0	0	0	0	0	0	0	0	0	0	0	0	0	0	0
11e5ed1f3c154b4272344652b84f4b45	0	0	0	5	0	0	3	0	0	0	0	0	0	0	16	79	0	0	0	0	0	0	0	0	0	0	0	0	0	0	10	0	0	0	2	0	0	0	0	0	0	0	0	0	19	0	0	0	0
ce71dc4f03f54e26bd5cae138c34648e	0	0	0	0	0	0	0	0	0	0	0	0	0	0	0	0	0	0	0	33	8	28	0	0	0	0	5	0	0	0	36	0	0	0	0	29	0	0	0	0	2	0	0	0	0	0	0	0	0
b8d34d214cd20ba35cbbade16c02eeca	3	0	0	0	0	0	0	0	0	0	0	0	0	0	0	0	0	0	0	0	18	5	0	4	0	0	0	0	40	69	128	0	0	0	0	0	0	0	0	0	0	0	0	0	0	0	0	0	0
0207cc86dffc9f6a73fa09aaa46a9a50	0	0	0	0	112	103	0	235	0	0	0	0	0	0	0	0	0	0	0	0	0	0	0	0	0	0	0	0	0	0	0	0	0	0	0	0	0	0	0	0	0	0	0	0	0	0	0	0	0
3d7f24cc4362e6613195f5d9bc3e2c0a	34	0	2	0	0	0	0	0	0	0	0	0	0	0	0	144	14	4	5	3	0	0	0	0	7	0	25	0	3	0	4	0	0	0	2	9	0	0	0	0	0	0	0	9	0	0	0	0	0
2d599a575ab6f6e29af4052f0972ae78	0	0	0	0	0	0	0	0	0	9	0	47	0	0	0	0	0	0	0	0	3	6	250	0	0	0	4	0	0	0	0	5	0	0	4	0	0	0	0	0	0	0	0	0	0	0	0	0	0
434d15e19b57ab24c99193fc0fe32df8	0	0	8	7	0	0	10	0	0	0	11	127	0	0	0	9	0	0	15	0	0	0	0	0	0	0	23	0	0	0	9	0	0	0	50	15	0	0	0	0	0	0	0	0	0	0	0	0	13
82a81f72e4e7124fd99b5b3e71c8ce1d	0	0	0	0	0	0	0	0	0	0	0	0	0	0	0	0	0	0	0	0	0	0	0	0	0	0	0	0	0	0	0	0	27	11	16	8	0	0	0	0	0	0	0	0	0	0	0	0	0
d3c88e3f4efadd041db5d06d16944911	0	0	8	0	0	0	0	0	0	0	0	0	0	0	0	0	0	0	0	0	0	0	0	0	0	0	409	4	0	0	10	0	0	0	0	0	0	0	0	0	0	0	0	0	0	0	0	0	0
bca13d2820abd643c106c3ac8ff0b8e0	0	0	3	0	0	0	0	7	0	0	0	10	0	0	0	10	0	0	0	30	0	0	0	0	0	0	0	0	0	0	2	5	0	0	18	0	0	0	3	0	88	0	3	248	6	0	0	0	0
1f430ae08bf1f22a4f240961de623e55	0	0	0	0	0	0	0	0	0	19	0	227	0	0	0	0	0	0	0	0	0	0	0	0	0	0	0	0	0	0	0	0	0	0	0	0	0	0	0	0	0	0	0	0	0	0	0	0	0
18d6e2e7cbdaca31257f9593db7f66f4	52	58	13	0	0	0	0	0	0	0	0	0	0	0	0	0	0	0	0	5	0	0	117	0	0	0	0	0	0	0	0	0	0	0	0	3	0	10	6	0	0	0	0	4	0	0	0	0	0
b65d282763ba078f50df4b9ae5bd30b4	0	0	7	0	0	0	21	4	0	0	12	0	0	0	9	30	0	0	0	12	0	0	0	0	0	0	7	6	0	9	86	2	0	0	0	8	0	0	0	0	0	2	0	3	12	0	0	0	0
01bd63d6e4597425f879b94863491e5b	0	0	0	0	0	0	0	0	117	131	19	0	0	0	0	0	0	0	0	0	0	0	0	0	0	0	0	0	0	0	0	0	0	0	0	0	0	0	0	0	0	0	0	0	0	0	0	0	0
58db3ac9b6937f200af035dd97ca3cc3	0	0	0	2	0	0	15	5	0	0	3	0	0	0	0	0	0	0	127	0	0	0	0	0	0	0	0	0	0	0	24	0	0	0	20	56	0	11	0	0	0	0	0	234	0	0	0	0	0
d108cf93eb47eb7fc835cdca50a9aba2	0	0	0	79	0	0	21	15	0	0	0	0	0	0	4	0	0	0	0	0	0	0	18	0	0	0	0	0	0	0	24	8	0	0	13	3	0	0	0	0	0	0	0	0	0	0	0	0	2
9c4bfb29f14130dcb0f61860d5c3de65	0	0	0	0	0	0	0	0	0	0	0	0	0	0	0	0	0	0	0	0	0	0	0	0	0	0	0	0	0	0	0	0	0	0	0	8	0	0	0	0	0	0	0	0	0	0	0	0	0
1b0b88a2bfacec390a7e02c0cce334aa	0	0	0	0	0	0	0	0	0	13	11	0	0	0	9	0	0	0	0	0	0	11	0	0	0	0	14	0	0	0	6	0	0	0	38	9	0	3	0	0	0	0	0	0	0	0	0	0	7
cf677929581d3034e0c23736d80cd62e	0	0	0	0	0	0	0	0	0	0	0	0	0	0	0	0	0	0	0	0	0	0	0	0	0	0	0	0	0	0	0	0	125	99	0	31	0	0	0	0	0	0	0	0	0	0	0	0	0
51053e4a389ffe4536a8131292ae4d99	0	4	6	0	0	0	15	0	61	41	7	23	0	0	0	4	0	0	0	4	5	0	3	0	0	0	0	0	0	3	51	0	0	0	6	3	0	0	0	0	0	0	0	52	0	0	0	0	0
57a9f29d8250df81cdef47577bdbfe45	0	0	0	0	0	0	0	0	0	0	0	0	0	0	0	0	0	0	0	0	0	0	0	0	0	0	0	0	0	0	0	0	0	0	0	0	0	14	12	0	31	0	0	0	0	0	0	0	0
c25bdfc50ec17a5fa8bfd58f99f56be6	0	0	0	0	0	0	0	0	96	37	17	0	0	0	3	0	0	0	0	0	0	0	0	0	34	42	895	0	0	0	0	0	0	0	0	0	0	0	0	0	0	0	0	0	0	0	0	0	0
95caa6bc7cdfe2fae269bc42fe8acdb6	0	0	0	0	0	0	0	0	0	0	0	0	0	0	0	0	214	207	0	0	0	0	0	0	0	0	0	0	19	17	0	0	0	0	0	0	0	0	0	0	12	0	0	0	0	0	0	0	0
560f05eb68d8e0b832d2b3ce3246637d	0	0	6	0	0	0	0	8	0	0	0	0	0	0	3	4	0	0	0	0	0	0	0	0	0	0	0	0	0	0	0	0	0	0	0	23	0	0	0	7	0	0	0	0	28	0	0	0	0
05f60925c08f64ccb45d350b3c43fabb	0	0	0	252	0	0	0	0	0	0	0	0	0	0	0	0	0	0	0	0	0	0	0	0	0	0	0	0	0	0	0	0	0	0	0	0	0	0	0	0	0	0	0	0	0	0	0	0	0
7a0b1c3ce005c5aaf7c0a04d7b2b61e7	0	0	29	0	2	0	21	0	0	0	5	0	0	0	0	0	4	0	25	11	0	0	12	0	0	0	0	0	0	0	0	0	0	0	0	0	0	0	0	43	0	0	0	0	0	0	0	39	7
4e3f2603caf54e430e091b7dd6b672da	0	0	6	0	0	0	0	0	0	0	15	0	0	0	0	0	0	0	0	0	0	0	15	51	0	0	0	0	0	0	74	27	0	0	0	0	0	0	0	0	0	0	0	0	0	0	0	12	2
666e6af2e74225dc31e219fbb9d9dc4b	0	0	0	0	0	0	11	0	0	0	10	0	0	0	0	10	0	2	17	3	0	4	0	0	0	0	8	0	4	0	28	0	0	0	35	0	0	0	0	0	13	0	0	9	0	0	0	0	2
ee7bf9dabd1ced46cea0ddad88c5fd1f	0	0	0	0	0	0	0	0	0	0	0	0	0	0	0	0	0	0	0	0	0	0	0	0	0	0	0	0	0	0	0	0	0	0	0	0	0	0	0	0	0	0	0	0	0	0	0	0	0
5af90d1a1840c00f0f631355b69b9459	0	0	0	0	0	0	0	0	0	0	0	2	0	0	0	0	5	3	0	0	0	0	0	0	0	0	0	0	0	0	0	0	0	0	0	0	0	16	8	0	2	0	0	0	0	0	0	0	0
a1d35ba6df7438dbcecfda22e09e2549	0	0	0	0	0	0	0	0	3	0	7	33	0	0	0	11	0	0	27	93	0	0	0	0	0	0	0	0	0	3	168	22	0	0	9	13	0	0	0	0	0	0	0	8	6	0	0	0	4
413a48a08f21263f315c97829770b2d3	0	0	0	0	0	0	0	0	0	0	0	0	0	0	0	0	0	0	0	0	0	0	0	0	0	0	0	0	32	40	176	0	0	0	0	0	0	0	0	0	0	0	0	0	0	0	0	0	0
049ed1e4654595841d51d32ae5c47587	0	0	4	0	0	0	0	30	0	0	0	0	0	0	0	8	0	0	5	0	0	3	0	0	0	0	12	0	0	0	0	0	0	2	42	0	0	0	0	54	0	0	2	0	4	0	4	0	15
35e9dd8c16b193f608479c36ae156b48	0	0	0	21	0	0	0	0	0	0	0	0	13	3	0	0	0	0	0	0	0	0	0	0	38	24	0	0	3	11	0	0	0	0	0	0	0	0	0	0	0	97	129	0	0	0	0	0	0
fcaeb2101c1dc20f4e1b7f503f297e20	0	0	0	246	0	0	0	0	0	0	0	0	0	0	0	0	0	0	0	0	0	0	0	0	0	0	0	0	0	0	0	0	0	0	10	2	0	0	0	0	0	0	0	0	0	0	0	0	0
dac1692dbf7c8bcaeabe1e86b48a2526	0	0	0	162	0	0	0	0	0	0	0	0	0	0	0	0	0	0	0	0	0	0	0	0	0	0	0	0	0	0	84	0	0	0	0	0	0	0	0	0	0	0	0	0	0	0	0	0	0
e8f105f0c331a689a5019682fac670b2	0	0	0	6	0	0	0	0	0	0	0	0	0	0	37	0	0	0	0	0	0	0	10	71	0	0	0	4	0	0	0	0	0	0	60	0	0	0	0	0	0	0	2	0	55	0	0	0	0
0a70355cc1b3ee6c63d108e2c3282d0c	0	0	0	0	0	0	0	0	0	0	0	0	0	0	0	0	0	0	0	318	0	0	0	0	0	0	57	0	0	0	0	37	0	0	0	0	0	0	0	0	0	0	0	0	0	0	0	0	0
d9d724e0fe7ee2817b95431813c32649	0	0	0	0	0	0	32	0	0	0	0	0	0	0	0	0	0	0	0	0	0	0	0	0	0	0	0	244	0	0	0	0	0	0	0	0	0	0	0	0	0	0	0	0	0	0	0	0	0
fb8cdfa1fabd427505f736010f48290a	0	0	0	0	0	0	0	0	0	0	0	0	0	0	0	2	0	0	0	0	0	0	0	0	0	0	14	0	0	0	7	0	0	0	0	0	0	0	0	0	0	0	0	7	0	0	0	0	0
62d80ac0a066f06cf328e95970b735ed	206	20	221	0	0	0	0	0	0	0	0	0	0	0	0	0	0	0	0	0	0	7	0	0	0	0	0	0	0	0	0	0	0	0	3	0	0	0	0	0	0	0	0	0	0	0	0	0	0
5dec9592811cae4c3935d67cd4a4cd56	0	0	0	0	0	0	0	0	0	0	0	0	0	0	0	243	0	0	0	0	0	0	0	0	0	0	0	0	0	0	0	0	0	0	0	0	0	0	0	0	0	0	0	0	0	0	0	0	0
4dd973e1e56c996e4c79f184322caa30	0	0	0	0	0	0	0	0	0	0	0	0	0	0	0	0	9	5	0	0	0	0	0	0	0	0	0	0	0	0	97	0	0	0	6	3	0	0	0	0	0	0	0	0	0	0	0	0	0
3bcb47c2b3c25d7234f889cd8c9ca941	0	0	0	0	0	0	0	7	0	0	6	33	8	0	0	0	0	0	0	12	0	0	0	0	0	0	0	0	0	0	4	0	0	0	0	0	0	0	0	0	0	0	0	0	0	29	100	0	0
0c63219b30c470b850961b9af73ae283	0	0	3	0	0	0	0	0	0	0	12	61	0	0	0	42	0	0	5	0	0	0	0	0	0	0	0	0	0	12	10	0	0	0	8	0	0	0	0	0	0	2	9	10	0	0	0	0	0
d45f2bde9a5e2c2f694cd7eaa060231c	0	0	0	33	0	0	0	0	0	0	0	0	0	0	0	0	0	0	0	0	3	0	0	7	0	0	0	0	0	0	0	0	0	0	0	3	0	0	0	0	0	0	0	0	0	0	0	0	0
ac96f8c6973e2b4e888386a2f661ba04	0	0	5	0	0	0	0	7	0	0	0	36	0	0	0	7	0	0	0	0	0	0	0	0	0	0	21	0	0	0	43	0	0	0	23	0	0	0	0	0	0	0	0	12	6	0	0	0	11
569e41ca37fb877b5ce25d33ce8b8dc4	0	0	0	0	0	0	14	22	0	0	0	43	0	0	0	6	0	0	0	0	0	0	0	0	7	0	30	0	11	0	46	28	0	0	0	0	0	0	0	0	15	0	6	15	0	0	0	0	0
e99e742dcb813d1de33553474d7b1d7d	0	0	0	0	0	0	0	0	0	0	0	0	0	0	8	9	0	0	6	83	0	0	0	0	0	0	52	0	0	0	0	12	0	0	34	39	0	0	0	0	0	0	0	0	0	0	0	0	0
077b929e5e4616d14bef59cb924b5639	0	0	0	0	0	0	0	0	0	0	0	0	0	0	0	0	0	0	0	0	0	0	0	0	0	0	0	0	0	0	154	61	0	0	0	0	0	0	0	0	0	0	0	0	0	0	0	0	0
014c95d955211ea3bb7cadc24430656c	0	0	0	0	0	0	6	0	11	47	20	0	0	0	0	27	0	0	0	6	0	0	0	0	0	0	0	0	6	11	6	0	0	0	79	0	0	0	0	0	0	0	0	453	0	0	0	0	0
7dff5301848043825ff7e87185d04f22	0	0	5	0	0	0	4	0	0	0	0	13	0	0	33	0	0	0	18	18	0	0	16	0	0	0	17	14	0	0	4	6	0	0	0	31	0	0	0	0	0	0	0	3	0	0	0	0	26
28bb43ad672973e8a86ce5bb5de785fc	0	0	0	2	0	2	0	4	32	17	17	22	0	0	0	0	10	6	38	8	11	20	0	0	0	5	5	0	0	0	13	0	0	0	5	4	0	0	0	0	5	0	0	55	4	0	0	0	0
66ad4d3a3c36b34b6a697ae8503595c5	0	0	8	7	0	0	10	9	0	0	17	4	0	0	0	0	0	0	0	12	0	7	13	0	0	0	0	0	0	0	10	19	0	0	0	0	0	0	0	0	0	0	0	0	0	0	0	0	0
e6f63dbacff7d74c311cb1404dfc4819	0	0	0	0	0	0	0	0	0	0	0	18	0	0	0	0	0	0	0	0	0	0	0	0	0	0	0	0	0	0	16	0	0	0	0	0	0	0	0	0	0	0	0	0	0	0	0	0	0
94d45e03bec2d2d953fef00437677d75	0	0	0	0	0	0	0	0	0	0	0	0	0	0	0	0	127	103	0	0	0	0	0	0	0	0	4	0	0	0	0	0	0	0	0	0	0	0	0	0	0	0	0	0	0	0	0	0	0
55affffb2ffe4b6b2961e52145a4e76e	0	0	0	0	0	0	0	0	0	0	0	0	0	0	0	0	0	0	0	0	0	0	0	0	0	0	0	0	0	0	0	0	0	0	0	0	0	0	0	33	0	0	0	0	0	0	0	0	0
b150af2f5db96fca3c2488fdc1cde8c2	0	0	0	0	0	0	0	0	0	0	0	0	0	0	0	0	0	0	0	0	0	0	0	0	0	0	0	0	0	0	0	0	0	0	0	0	0	0	0	0	0	0	0	0	0	0	0	0	0
23e1d4fba25c88bee8984ceb5c823baf	0	0	3	0	0	0	0	0	0	0	0	31	0	0	0	0	4	11	0	0	0	0	0	0	0	0	0	0	71	86	6	21	0	0	0	0	0	0	0	0	15	0	0	0	0	0	0	0	0
8027b05b2dd182c7cfd72485f7bf5447	0	0	0	232	0	0	0	0	0	0	0	0	0	0	0	0	0	0	0	0	0	0	0	0	0	0	0	0	0	0	0	0	0	0	0	0	0	0	0	0	0	0	0	0	0	0	0	0	0
9b8b425ae08e1f1ec7f68c6d06165fd5	0	0	0	0	0	0	0	0	2	0	0	4	0	0	8	0	62	22	148	77	0	0	0	0	0	0	0	8	0	0	0	0	0	0	0	0	0	0	0	0	0	0	0	0	0	0	0	0	0
18c8cd09b7bda7a5ddadaba17decf505	0	0	0	0	0	0	0	0	0	0	0	0	0	0	0	0	0	0	0	0	0	0	229	0	3	0	0	0	0	0	0	0	0	0	0	0	0	0	0	0	0	0	0	0	0	0	0	0	0
5ddd24d3dd87dba701cf299393039731	0	0	0	0	0	0	0	0	0	0	0	0	0	0	0	0	0	0	0	0	0	0	0	232	0	0	0	0	0	0	0	0	0	0	0	0	0	0	0	0	0	0	0	0	0	0	0	0	0
143c5169cc5f998972b4ae8390806e34	0	0	0	0	0	0	0	0	0	0	0	0	0	0	0	0	0	0	0	0	0	0	0	0	0	0	0	0	0	0	0	0	0	0	0	0	0	0	0	0	0	0	0	0	0	0	0	0	0
6b586905261c5c8690ee294433332183	0	0	0	0	0	0	9	0	0	0	0	208	0	0	0	0	0	0	0	0	0	0	0	0	0	0	0	0	0	0	0	0	0	0	0	0	0	0	0	0	0	0	0	0	0	0	0	0	0
ea3c9b081749aa46361f92c3252a5676	0	0	0	0	0	0	0	10	49	27	0	121	0	0	0	0	0	0	0	0	25	37	0	8	0	0	0	0	0	2	0	0	0	0	5	0	0	0	0	0	0	0	0	0	0	0	0	0	0
896e7625c86591e6475a649a85c97b16	0	0	0	0	0	0	0	0	0	0	6	0	0	0	0	0	0	0	0	0	0	0	0	11	22	14	89	0	0	0	0	0	0	0	0	0	0	0	0	7	0	0	0	0	0	0	0	0	0
88e5dfc4102173ed0eec9adac225ad15	0	0	0	0	0	0	0	0	0	0	0	0	0	0	0	0	0	0	0	0	0	0	0	0	0	0	0	0	0	0	13	0	0	0	0	11	0	0	0	0	0	0	0	0	3	0	0	0	0
fa60fefdd9ec7b4dfd6ed589e24e3a7c	0	0	0	0	0	0	0	0	0	0	0	0	0	0	0	0	0	0	0	0	0	0	0	0	0	0	0	0	0	0	0	0	0	0	0	15	0	0	0	0	0	0	0	0	0	0	0	0	0
c7ccb32ad1e9b93572e45eeb0786c629	0	0	0	0	0	0	0	0	0	0	0	0	0	0	0	0	0	0	0	0	0	0	0	0	88	126	3	0	0	12	0	0	0	0	0	0	0	0	0	0	0	0	0	0	0	0	0	0	0
002fd8ba415eb7108598d1921ca3f184	0	0	0	0	0	0	0	0	0	0	18	0	0	0	0	228	0	0	0	0	0	0	0	0	0	0	0	0	0	0	38	0	0	0	0	0	0	0	0	0	0	0	0	0	0	0	0	0	0
c9912a376f4c067fd4f29e518165fbd4	0	0	12	0	0	0	0	0	0	0	0	0	0	0	0	0	0	0	0	0	0	0	4	0	0	0	0	0	0	0	0	0	0	0	0	0	0	0	0	0	0	0	0	0	0	0	18	184	0
ffc5361f613307704f7ce61faf772f41	0	0	0	0	0	0	0	0	0	0	0	0	0	0	0	0	0	0	0	2	0	0	0	0	0	0	0	0	3	0	29	0	0	0	0	0	0	0	0	0	0	0	0	0	2	0	0	0	0
b3dc3ea90a6cfdbb91867e25e84e49f5	0	0	0	4	0	0	0	0	0	0	5	0	0	0	16	0	0	0	0	0	0	0	0	19	0	0	0	0	0	0	0	0	0	0	0	0	0	0	0	0	0	0	0	0	0	0	0	9	0
b4653c69a489a5b8d47fa11ec177d014	0	0	0	0	0	0	0	0	0	0	0	0	0	0	7	253	0	0	0	21	0	0	11	0	0	0	50	0	0	0	0	0	0	0	3	0	0	0	0	0	0	0	0	0	0	0	0	12	0
153fcf5f24e53999562058d930866952	0	0	0	150	0	0	0	0	0	0	0	0	0	0	11	0	0	0	0	0	0	0	10	15	0	0	0	0	0	0	0	0	0	0	0	4	0	0	0	0	0	0	0	0	0	0	0	0	0
829084fc339917784992500b0b96a30a	4	0	0	0	0	0	0	9	0	0	0	0	0	0	0	0	67	58	23	15	0	2	0	0	0	0	0	0	16	12	0	0	0	0	10	9	0	2	0	0	9	2	10	7	0	0	4	0	0
8bf57fe428f39bffafca75d971502df6	0	0	0	0	0	0	0	0	0	0	0	0	0	0	0	0	0	0	134	0	0	0	0	0	0	0	4	0	0	0	0	0	0	0	0	0	0	0	0	0	3	0	0	16	0	0	4	0	0
05a4f93d898e07be1197dded7afe8f7a	0	0	0	0	0	0	0	0	2	0	10	7	0	0	123	2	0	0	15	123	0	0	0	0	0	0	0	0	0	0	8	6	0	0	53	0	0	0	0	0	0	0	0	8	0	0	0	0	0
c654e6a38a417647431fa10ce21c6cf4	0	0	0	0	0	0	0	0	0	0	0	3	0	0	0	0	0	0	0	0	0	0	0	0	0	0	0	0	0	0	34	0	0	0	0	0	0	0	0	0	0	0	0	0	0	0	0	0	0
5c18bbc68f567a5c503a1ae82999b807	0	0	0	0	0	0	0	0	0	0	0	0	0	0	0	0	13	8	0	0	0	0	0	0	0	0	0	0	0	0	0	0	0	0	0	0	0	5	0	0	0	0	0	0	0	0	0	0	0
5dc54dcb41a8d7abadd20a1a948a7298	0	0	12	0	0	0	0	0	0	0	0	0	0	0	0	0	0	0	0	0	0	0	0	0	0	0	135	0	0	0	3	3	0	0	0	0	0	0	0	0	0	0	0	0	0	0	0	0	0
8d3fbbf86c6c58a1208a4d1cbe69947e	0	0	7	6	0	0	0	0	0	0	0	21	21	27	15	0	0	0	0	0	0	3	0	0	0	0	0	0	0	0	0	0	0	0	18	0	0	0	0	0	0	0	0	3	7	0	0	0	0
97290f6493eb150ea26f3d51c09cceb9	0	0	0	0	0	0	0	12	0	10	0	8	0	0	0	8	0	0	0	0	0	0	0	0	0	0	3	2	0	7	10	0	0	4	61	0	0	0	0	0	0	0	0	0	0	0	0	0	0
69a12943f05036795c10ebdb2e4b05e6	0	0	0	0	0	0	0	0	0	0	0	0	0	0	0	0	0	0	0	0	0	0	0	0	0	0	0	0	0	0	10	0	0	0	0	90	0	0	0	0	0	0	0	0	0	0	0	0	0
18ed74b85c19f16c6f5566a213b1fa07	0	0	0	0	0	0	0	0	0	0	0	0	0	0	0	0	0	0	0	0	0	0	0	0	0	0	0	0	0	0	0	0	0	0	0	0	0	0	0	0	0	0	0	0	0	0	0	0	0
b0b9399081de55c05c811cd3c4e2ea7d	0	0	0	3	0	0	0	0	0	0	0	0	0	0	9	0	0	0	0	0	0	0	0	0	0	0	0	0	0	0	0	0	0	0	173	34	0	0	0	0	0	0	0	0	0	0	0	0	0
1f14d9d49e409deec6d3cbabc7943786	0	0	0	0	0	0	0	0	0	0	0	0	0	0	0	0	0	0	0	0	0	0	0	0	0	0	0	0	41	51	0	0	0	0	2	4	0	3	4	0	15	0	0	6	0	0	0	0	0
8d591603b06313636f1f231232a0ce7b	0	0	0	0	0	0	8	22	0	0	12	36	0	0	0	0	17	44	27	6	0	0	0	0	0	0	0	0	11	9	41	0	0	0	165	4	0	0	0	0	0	0	0	6	6	0	0	0	5
62907461d31207d35752bfb90ea1e2b0	0	0	0	0	0	0	0	0	0	0	0	0	0	0	0	0	0	0	0	0	0	0	0	0	0	0	0	0	0	0	0	0	0	0	0	0	0	0	0	11	0	0	0	0	0	0	0	0	0
103c3c7f658c77ab33fd36610b3e6524	0	0	14	0	0	0	0	0	0	0	14	0	20	17	27	157	0	0	0	10	57	57	0	0	0	0	30	0	0	0	0	0	0	0	9	7	0	0	0	0	0	0	7	0	0	0	0	0	0
7a4b0bad0fdf68be56ca9e0cb0c071ce	0	0	0	0	0	0	0	0	0	0	0	0	0	0	0	0	0	0	0	0	0	0	0	0	0	0	0	0	0	0	0	0	0	0	0	167	0	0	0	0	0	0	0	0	18	0	0	0	0
b822196b2b0ec02e402892eb42f9541c	0	0	0	0	0	0	0	0	0	0	0	0	0	0	176	0	0	0	0	0	0	0	0	0	0	0	0	0	0	0	0	0	0	0	0	0	0	0	0	0	0	4	10	0	0	0	0	2	0
a459af70771817be41e81c58b6d649f2	0	0	0	34	0	0	0	0	0	0	0	0	7	0	150	0	0	0	0	0	0	0	0	0	0	0	0	0	0	0	0	0	0	0	0	8	0	0	0	0	0	0	0	0	0	0	0	0	0
d82599d1d07d668acc3888024ab9988a	0	0	0	0	0	0	0	0	0	0	0	0	0	0	0	0	0	0	0	0	0	0	0	0	0	0	0	0	0	0	0	0	0	0	0	0	0	0	0	0	0	0	0	0	0	0	0	0	0
9ffa259fa9375b03e43208731e855798	0	0	0	0	0	0	11	0	0	0	69	0	0	0	0	0	0	2	0	0	0	0	0	0	0	0	0	0	0	0	0	0	0	0	78	0	0	0	0	0	0	0	0	0	0	0	0	0	0
ee438b22e03986eb00dc9b61fc8b02b1	0	0	0	0	0	0	0	0	0	0	0	0	0	0	0	0	0	0	0	0	0	4	0	0	0	0	0	0	17	25	5	0	0	0	0	0	0	6	3	0	26	0	0	77	0	0	0	0	0
b72e4150d4b20eeb5cb88e7d3395b332	0	0	0	0	0	0	0	0	0	0	0	0	0	0	0	0	0	0	0	0	0	0	0	0	0	0	0	0	0	0	0	0	0	0	0	0	0	0	0	0	0	0	0	0	0	0	0	0	0
853727ed468baa5bbbee2964dbd4594c	0	0	5	21	0	0	0	0	0	0	6	10	0	0	25	12	0	0	0	0	0	0	0	0	0	0	79	6	0	0	0	39	0	0	30	0	0	0	0	0	0	0	0	3	38	0	0	0	14
42b9caa4530ebbd8b2f02219f7d7849d	0	0	0	0	0	0	0	8	4	0	0	5	0	0	0	0	3	0	0	0	9	0	0	0	6	0	0	0	0	4	7	0	2	0	0	0	0	0	0	0	56	0	0	0	0	0	0	0	0
52409974a2a348f2f78b4fb3c60033d5	0	0	0	34	0	0	0	0	92	6	317	0	0	0	0	0	0	0	0	0	0	0	0	0	0	0	0	0	0	0	0	0	0	0	0	0	0	0	0	0	0	0	0	0	0	0	0	0	0
9631315b05c349da0a79222542e5a1c0	0	0	0	0	0	0	0	0	0	0	0	0	0	0	0	191	0	0	0	0	0	0	0	133	0	0	0	0	0	0	0	0	0	0	0	0	0	0	0	0	0	0	0	0	0	0	0	0	0
0d92475ba3b5b8862446c371519bee5d	0	0	0	0	0	0	0	0	60	16	12	14	0	0	0	3	11	9	0	11	0	0	0	0	0	0	0	0	5	28	0	4	0	0	0	0	0	0	0	0	0	0	0	0	0	0	0	0	0
cc062951901fba5ae5b1fd91af568d23	0	0	0	0	0	0	0	0	0	0	0	0	8	0	32	68	0	0	0	0	0	0	0	0	0	0	0	0	0	0	0	0	0	0	0	0	0	0	0	0	0	0	0	0	21	0	0	0	0
cf6b68c1f0e8ead0c8eee232102d6e02	0	0	0	0	0	0	0	0	0	0	0	0	0	0	0	0	0	0	0	0	0	0	0	0	0	0	207	0	0	0	0	0	0	0	0	0	0	0	0	0	0	0	0	0	0	0	0	0	0
a3a848effaad873134c61a833640411c	0	0	0	0	0	0	0	0	0	0	0	0	0	0	0	0	0	0	0	0	0	0	0	0	0	0	0	0	0	0	0	0	0	0	0	0	0	0	0	0	0	0	0	0	0	0	0	0	0
af3e27c0bd70d21f90b0466f2b0070e6	5	0	13	0	0	0	0	0	0	0	0	0	0	0	0	0	0	0	0	0	0	0	0	0	0	0	0	356	0	0	0	0	26	60	8	0	0	0	0	0	0	0	0	0	0	0	0	2	0
eed022a30238b9fee2879cae4004a7bb	2	0	27	7	0	0	0	0	0	0	0	0	0	0	0	0	0	12	0	0	5	7	0	2	0	0	7	0	0	0	9	0	0	0	3	0	0	0	0	0	0	0	0	173	0	0	0	0	0
f47cfbf2237c8af3a080086924b62d12	0	0	0	3	0	0	0	0	0	0	0	0	0	0	0	202	0	0	0	0	0	0	0	0	0	0	0	0	0	0	0	0	0	0	0	0	0	0	0	0	0	0	0	0	0	0	0	0	0
455e3f00bb95544aa5f603f682733e15	0	0	0	0	0	0	0	0	165	40	0	0	0	0	0	0	0	0	0	0	0	0	0	0	0	0	0	0	0	0	2	0	0	0	0	0	0	0	0	0	0	0	0	0	0	0	0	0	0
a687f22ec755ca5daeb2464fd17fa018	0	0	0	120	0	0	0	0	0	14	261	43	0	0	0	0	0	0	0	0	0	0	0	0	0	0	39	0	0	0	0	0	0	0	0	0	0	0	0	0	0	0	0	0	4	0	0	0	0
5de50fe9c8e1633e8d4a942925d0becc	0	0	0	0	0	0	0	0	0	0	0	0	0	0	0	2	0	0	0	0	0	0	0	0	0	0	3	0	46	159	0	0	0	0	0	0	0	0	0	0	0	0	0	0	0	0	0	0	0
70bdb5d525bb1e28b26a89bd405953fa	0	0	0	0	0	0	0	0	0	0	0	0	0	0	0	0	0	0	0	0	0	0	0	0	0	0	0	0	0	0	0	0	0	0	0	0	0	2	7	0	195	0	0	0	0	0	0	0	0
b975083cf81a19d9a26b30bafb15716c	0	0	0	0	0	0	0	0	0	0	48	0	0	0	0	0	0	0	0	0	0	0	0	0	0	0	0	0	0	0	0	0	0	0	0	0	0	0	0	0	0	0	0	0	0	0	0	0	0
869dafbcaadf053d5165f631b3cb950d	0	0	37	2	0	0	20	5	0	0	8	46	0	0	0	0	0	0	0	5	0	0	0	6	0	0	0	10	0	0	0	0	0	0	0	0	0	0	0	8	4	0	0	0	0	5	0	5	0
0b6ac957b879bb267c88748cbfee819d	0	0	0	0	65	3	0	0	0	0	0	0	0	0	0	0	78	36	0	0	0	0	0	0	0	0	0	0	0	0	0	0	0	0	0	0	0	0	0	0	0	0	0	0	0	0	0	0	0
53cc5eebcf519c16c32551a14bd0b41a	0	0	0	0	0	0	0	0	0	0	0	0	0	0	0	0	0	0	0	0	0	0	0	0	0	0	3	0	0	0	0	0	0	0	22	0	0	0	0	0	0	0	0	0	0	0	0	0	0
f0ad694732766fee50c50ec2c532083b	0	0	0	0	0	0	0	5	0	0	0	0	0	0	0	6	0	0	0	14	0	0	9	0	0	0	0	0	0	12	6	35	0	0	0	0	0	0	0	0	0	0	0	0	5	0	0	0	0
4fc770634ed8b3eb8c1f6916768d3331	0	0	0	0	0	0	0	0	0	0	0	0	0	0	0	14	0	0	0	3	2	0	0	14	0	0	0	0	0	0	0	0	0	0	0	27	0	0	0	0	0	0	0	0	140	0	0	0	0
7a0b3ba50709f43ec38803d9b00518f2	5	22	28	0	0	0	0	0	0	3	0	13	0	0	0	5	0	0	0	9	0	0	0	0	0	0	0	0	0	0	0	0	0	0	0	2	0	0	0	0	8	0	0	0	4	6	12	16	7
0c642e081c973651e57ebb75c3547ca0	0	0	0	0	0	0	0	0	7	0	13	0	0	0	0	0	0	0	2	0	0	0	0	0	0	0	0	0	0	3	95	0	0	0	0	0	0	0	0	0	0	0	0	0	7	0	0	0	4
64644e31aae7811d40bee0c86d860045	0	20	0	0	0	0	0	0	57	68	0	21	0	0	0	0	0	0	0	0	34	21	0	111	173	113	230	16	7	8	3	0	0	0	31	0	0	0	0	0	0	0	0	0	0	0	0	0	0
1919316964fa1ea35844ee91b5cf91a1	0	0	0	0	0	0	0	0	0	0	0	0	0	0	0	0	0	0	0	0	0	0	0	0	26	16	59	0	0	0	6	0	0	0	0	0	0	0	0	0	0	3	2	2	0	0	0	0	7
591bc67ee47c0b5cf7318c19878861b8	0	0	0	4	0	0	10	8	0	0	6	4	0	0	0	0	0	0	0	5	0	0	2	0	0	0	0	0	0	0	11	6	0	0	0	0	0	3	0	0	0	0	0	4	0	0	0	5	6
f8332e925f70d583b286997f424e3663	0	0	0	0	0	0	0	0	5	0	160	4	0	0	0	0	0	0	11	0	0	0	0	0	0	0	12	0	0	0	0	0	0	0	0	0	0	0	0	0	0	0	0	3	0	0	0	0	0
5ec9d68274bb16fee5abd25585653272	0	0	0	0	0	0	0	0	0	0	0	0	0	0	0	0	0	0	0	0	0	0	0	0	0	0	0	0	0	0	0	0	0	0	6	22	0	0	0	0	0	0	0	0	0	0	0	0	0
83b35376166e2786dd5edf5380d3dd76	0	0	0	0	0	0	69	41	0	0	0	0	0	0	0	0	0	0	0	0	0	0	0	0	0	0	0	0	0	0	2	0	0	0	0	0	0	0	0	0	0	0	0	0	0	0	0	0	0
f62a88bda4a3c78921274f3a1fe81df3	0	0	0	0	0	0	0	0	0	0	192	0	0	0	0	0	0	0	0	0	0	0	0	0	0	0	0	0	0	0	0	0	0	0	0	0	0	0	0	0	0	0	0	0	0	0	0	0	0
de260ce1edfeb39de36190903cb23fcd	0	0	0	0	0	0	0	191	0	0	0	0	0	0	0	0	0	0	0	0	0	0	0	0	0	0	0	0	0	0	0	0	0	0	0	0	0	0	0	0	0	0	0	0	0	0	0	0	0
f5aa7ec58a209777a0b05366488cda35	0	0	0	0	0	0	0	0	0	0	0	0	0	0	0	0	0	0	0	0	0	0	0	0	0	0	0	188	0	0	0	0	0	0	0	0	0	0	0	0	0	0	0	0	0	0	0	0	0
385a7616a169b2bbfcc13940162e8f4b	0	0	0	0	0	0	0	0	0	0	0	0	0	0	0	0	0	0	0	0	0	0	0	0	0	0	0	0	0	0	0	0	0	0	45	0	0	0	0	0	0	0	0	0	0	0	0	0	0
34cf78662e9d7488a1b6d77715bacc0e	0	0	22	3	0	0	3	7	0	0	20	14	0	0	0	3	6	15	12	0	0	0	0	0	0	0	0	0	0	15	3	0	0	0	7	10	0	0	0	0	0	6	12	195	0	0	0	0	0
8f6b9f4a57e9590cf0fda30cd21205b5	0	0	0	0	0	0	0	0	0	0	77	0	0	0	3	6	0	0	0	0	0	0	0	0	0	0	11	0	0	0	6	0	0	0	7	0	0	0	0	0	0	0	0	0	0	0	0	0	0
b955070c230fe3f64a6d3d8cbff5d370	0	0	0	0	0	0	0	0	0	0	0	0	0	0	0	0	76	72	0	0	0	0	0	0	0	0	0	0	0	25	0	0	0	0	0	0	0	3	0	0	0	0	0	0	0	0	0	0	0
64a65d8e1b156647b1ab3e3ce7231faa	0	0	0	0	0	0	0	0	0	0	0	0	0	0	0	0	0	0	0	0	0	0	0	29	0	0	0	0	0	0	0	0	0	0	0	0	0	0	0	0	0	0	0	0	0	0	0	0	0
7b60cd7df54d0ae1d07b6cae3ed39578	0	0	0	0	0	0	0	0	0	0	0	0	0	0	0	0	0	0	0	6	0	0	0	0	0	0	0	0	0	0	6	27	0	0	0	0	0	0	0	0	0	0	0	0	0	0	0	0	0
9bb0789efd14f10b5d087de2f01132a3	0	0	0	0	0	0	0	0	0	0	0	0	0	0	0	0	0	0	0	187	0	0	0	0	0	0	0	0	0	0	0	0	0	0	0	0	0	0	0	0	0	0	0	0	2	0	0	0	0
a0b0017b1cf6ae30aae62961de6ca0c0	0	0	0	0	0	0	0	0	0	0	0	0	0	0	0	0	0	0	0	0	0	0	0	0	0	0	0	0	0	4	185	0	0	0	0	0	0	0	0	0	0	0	0	0	0	0	0	0	0
3cb18628414fa96d378461e215e684e2	0	0	0	3	0	0	0	21	0	0	0	0	0	0	0	21	0	0	0	0	14	29	0	145	0	0	0	0	0	0	0	0	13	26	8	0	0	0	0	0	0	0	0	0	0	0	0	0	0
664a350ef9d10b1286896a236472d854	0	0	0	0	0	0	0	0	3	0	41	15	0	0	0	0	40	26	3	0	0	0	0	0	0	0	0	0	0	0	0	0	0	0	0	0	0	0	0	0	7	0	0	0	0	0	0	0	0
451414d3b20b455a8756358c030c7892	0	0	0	0	0	0	0	0	0	0	0	0	0	0	0	0	0	4	0	0	26	12	0	0	0	0	0	0	0	0	0	0	0	0	16	0	0	0	0	0	23	0	0	31	0	0	0	0	0
cc18d0ed855372cbb4e876456263ec7a	3	0	0	0	0	0	0	5	86	30	0	23	0	0	0	0	0	6	0	0	18	0	0	0	0	0	0	0	0	3	0	0	0	0	43	0	0	0	0	0	24	0	0	12	0	0	0	0	0
908d41c5fa9b2934097d8f235a6afaf0	0	0	0	0	0	0	0	0	0	0	12	39	0	0	6	15	0	0	6	0	0	0	0	0	0	0	0	0	0	0	0	0	0	0	0	0	0	0	0	0	15	0	0	0	0	0	0	0	4
330b4ba7e8d9a06513759feabb81ae8d	0	0	0	0	0	0	0	0	0	0	0	0	0	0	10	0	0	0	0	0	0	0	15	0	0	0	20	0	0	0	0	0	0	0	6	0	0	0	0	0	0	0	0	0	0	0	0	0	0
d59a93880cb892b41d0e61996c952a31	0	0	0	0	0	0	0	0	0	0	0	0	0	0	0	0	0	0	78	108	0	0	0	0	0	0	0	0	0	0	0	0	0	0	0	0	0	0	0	0	0	0	0	0	0	0	0	0	0
f09200439459b706af8e5c0b440c8cea	0	0	0	120	0	0	0	0	0	0	0	0	0	0	0	0	0	0	0	0	0	0	0	0	0	0	0	0	0	0	0	0	0	0	0	65	0	0	0	0	0	0	0	0	0	0	0	0	0
45b4c126e8e25cc09a4ad020373a9774	0	0	0	0	0	0	4	0	4	4	165	10	0	0	0	0	0	0	0	0	0	0	0	0	0	0	0	0	0	0	0	0	0	0	2	0	0	0	0	0	0	0	0	0	0	0	0	0	0
773212d006d6ffdac0d94fb19b8e07b2	0	0	11	4	0	0	0	0	0	3	0	19	0	0	0	6	0	0	0	0	0	0	0	0	0	0	3	0	29	48	39	10	0	0	0	0	0	0	0	0	0	0	0	12	0	0	0	0	0
6064462ddf0c758bcbf80253559022fe	0	0	0	0	0	0	0	0	0	0	0	0	0	0	0	0	0	0	0	0	0	0	0	0	87	96	0	0	0	0	0	0	0	0	0	0	0	0	0	0	0	0	0	0	0	0	0	0	0
c9961347b8684c0b23080aaf8c2654ac	0	0	0	0	0	0	0	0	0	7	169	0	0	0	0	0	0	0	0	0	0	0	0	0	0	0	0	0	0	0	0	0	0	0	0	0	0	0	0	0	0	0	0	0	0	0	0	0	0
bad89cdceba71e388e110f33556be75b	0	0	0	0	0	0	0	0	0	0	0	0	0	0	0	0	0	0	0	0	0	0	0	0	0	0	0	0	0	0	8	0	0	0	0	0	0	0	0	0	0	0	0	0	0	0	0	0	0
e9d27cdd706d17f37946ac1138a32373	0	9	14	0	0	0	0	0	74	59	0	4	0	0	0	0	98	77	11	0	0	15	0	0	0	0	0	0	36	42	6	0	0	0	10	0	0	2	6	0	225	0	0	128	0	0	0	0	0
52ac6312fed93c262f7f2a55970e545e	0	0	0	0	9	0	0	0	0	0	0	0	0	0	0	0	0	0	0	0	0	0	0	0	46	62	0	0	10	0	0	106	0	0	0	0	0	0	0	0	243	0	0	0	0	0	0	0	0
7eaa51100ca3b8aac246928bd26575c7	0	0	0	0	0	0	2	0	0	0	6	21	0	0	0	54	0	0	0	62	0	0	0	0	0	0	0	0	0	0	63	0	0	0	0	0	0	0	0	0	0	0	0	0	2	0	0	0	0
03af68edd198214b5fe987d2d7756acd	0	0	0	0	0	0	0	0	0	5	0	0	0	0	0	0	0	0	0	17	0	0	0	143	0	0	0	0	0	0	0	0	0	0	0	0	0	0	0	0	0	0	0	0	0	0	0	0	0
9bcdf51458f2e2dc28069e5ec5dc21ee	0	0	0	6	0	0	0	0	0	0	0	115	0	0	0	0	0	0	0	0	0	0	0	0	0	0	0	0	0	0	92	9	0	0	0	0	0	0	0	0	0	0	0	4	0	0	0	0	0
6e4286a5e998ce9f4371e7e3c5ad7673	0	0	0	0	0	0	0	0	0	0	0	0	0	0	0	0	0	0	0	0	0	0	0	0	0	0	0	0	0	0	0	0	0	0	0	0	0	0	0	0	0	0	0	0	0	0	0	0	0
0555bcbc83249dfc3409207ccac396b9	0	0	0	0	0	0	154	0	0	0	0	0	0	0	0	0	0	0	0	0	0	0	0	0	0	0	0	0	0	0	0	0	0	0	26	0	0	0	0	0	0	0	0	0	0	0	0	0	0
c1d109d59b8e5172f922e7d8b17dc8fd	0	0	0	0	0	0	0	0	0	0	33	51	0	0	0	0	0	0	0	0	0	0	0	0	14	17	60	0	0	0	0	0	0	0	0	0	0	0	0	0	0	0	0	0	0	0	0	0	0
6271024f51d0bb80eede2040def9b00f	0	0	0	0	0	0	0	0	0	0	0	0	0	0	17	19	0	0	0	20	0	0	0	10	0	0	106	43	0	0	0	136	0	0	75	12	0	0	0	0	0	0	0	0	0	0	0	0	0
d3b647b17344ccb716cf13f79dc16f08	0	0	0	0	0	0	0	0	0	0	0	2	0	0	0	0	0	0	0	0	0	0	0	0	0	0	0	0	32	33	128	0	0	0	0	0	0	0	0	0	0	0	0	0	0	0	0	0	0
b46d8d010e6715aeefa3060e40bdd022	0	3	0	0	0	0	0	11	0	0	0	0	0	0	0	0	83	23	13	0	0	0	0	0	0	0	0	0	0	0	0	0	0	0	0	12	0	0	0	0	0	0	3	31	0	0	0	0	0
f5bd3bdf1fc319738ef0592a38a5cdc2	0	0	0	0	0	0	0	0	0	0	0	12	0	0	0	18	0	0	0	0	0	0	0	0	0	0	0	0	0	0	3	0	0	0	0	3	0	0	0	0	0	0	0	7	0	0	0	0	0
b949ee74069f8e44188fb0f21c2ccaac	0	0	0	0	0	0	0	0	0	0	0	0	21	6	71	0	0	0	0	0	0	0	0	0	0	0	0	0	0	0	0	0	0	8	0	166	0	0	0	0	0	0	0	0	0	0	0	0	0
8104ee3aa467cf61199290ed994c6f22	0	0	51	20	0	0	0	0	0	0	13	36	0	0	0	51	0	0	0	21	0	0	4	0	0	0	0	0	0	0	23	20	0	0	10	7	0	0	0	0	0	0	0	0	0	0	0	7	49
b67920d041ca88771800cc9af7e299e6	0	0	0	0	0	0	0	0	0	0	177	0	0	0	0	0	0	0	0	0	0	0	0	0	0	0	0	0	0	0	0	0	0	0	0	0	0	0	0	0	0	0	0	0	0	0	0	0	0
fcff614371188283280d8efd6c6afe05	0	0	0	0	0	0	0	0	0	0	5	0	0	0	0	7	0	0	0	40	0	0	0	0	0	0	6	0	0	0	3	0	0	0	0	0	0	0	0	0	0	0	0	0	0	0	0	0	0
cb7633795f8a99926fccf8ba1aee0b9a	0	0	0	0	0	0	0	0	0	0	0	0	0	0	0	3	0	0	0	0	51	123	0	0	0	0	0	0	0	0	0	0	0	0	0	0	0	0	0	0	0	0	0	0	0	0	0	0	0
994393610f1a1902bcffa5897ddefb4e	0	0	0	0	0	0	5	0	0	0	0	0	0	0	0	0	0	0	0	189	0	0	0	0	0	0	17	0	0	0	0	0	0	0	0	0	0	0	0	0	0	0	0	0	0	0	0	0	0
364d1ed30fb71e1ad5abe1b67cce49a3	0	0	9	4	0	0	2	10	0	0	0	13	0	0	0	6	31	54	7	0	3	0	0	4	0	0	7	0	0	4	3	0	0	0	12	11	0	0	0	10	28	0	0	26	0	0	0	0	0
a0d9b28522e8cff5426f540ac41b3574	0	0	0	0	0	0	7	0	5	3	2	7	0	0	0	0	0	0	0	4	0	0	0	0	0	0	0	0	0	0	5	0	0	0	0	0	0	0	0	0	0	0	0	120	0	0	0	0	0
e377372890ca3aae4e6b5aca88e496cd	0	0	0	0	0	0	0	5	3	2	8	0	0	0	0	37	0	0	2	0	0	0	0	60	0	0	0	0	0	0	2	0	0	0	0	0	0	0	0	0	0	0	0	0	0	0	0	10	0
bf4ac982c42a13b802f6ff02ad270e33	0	0	0	0	0	0	0	0	0	0	0	0	0	0	0	0	0	0	0	0	2	0	0	173	0	0	0	0	0	0	0	0	0	0	0	0	0	0	0	0	0	0	0	0	0	0	0	0	0
5ec37a8a4c57d00ef0fbc4f894ec9f74	0	0	0	0	0	0	0	0	0	0	0	0	0	0	0	0	0	0	0	0	0	0	0	0	0	0	0	0	0	0	161	0	0	0	0	19	0	0	0	0	0	0	0	0	0	0	0	0	0
ba7df284919f5248248bddd116f10ebd	0	0	0	0	0	0	0	0	0	0	0	6	0	0	0	0	0	0	0	0	0	0	0	0	0	0	0	0	0	0	24	0	0	0	0	2	0	0	0	0	0	2	0	125	0	0	0	0	0
0405b08b420038da163c2dec1513c797	0	0	0	0	0	0	0	0	0	0	0	0	0	0	0	0	0	0	0	0	0	0	0	0	0	0	0	0	0	0	0	0	0	0	0	0	0	0	0	0	0	0	0	0	0	0	0	0	0
1e83d3793b99389337df2c95ad3e2d20	0	0	0	0	0	0	0	141	0	0	0	0	0	0	0	0	0	0	0	0	0	0	0	0	0	0	0	0	0	0	0	0	0	0	0	0	0	0	0	0	0	0	0	0	0	0	0	0	0
d78a57e3ee641174459ba136b5784d37	2	0	6	12	0	0	16	5	0	0	0	15	0	0	0	0	0	0	0	4	0	0	0	0	0	0	6	0	11	5	71	5	0	0	0	0	0	0	0	0	0	0	0	0	0	0	0	0	2
0be5f9a48c628a3e608c6756c3a39544	0	0	0	38	0	0	10	0	0	0	18	10	0	0	36	11	0	0	14	15	0	0	50	28	0	0	10	4	0	0	67	7	0	0	9	0	0	0	0	0	0	0	0	0	0	0	0	0	0
46925774a9711c0fe82df0ed96e98023	0	0	0	11	0	0	0	0	0	0	0	0	0	0	0	0	0	0	0	0	0	0	0	8	0	0	0	0	0	0	13	0	0	0	0	0	0	0	0	0	0	0	0	0	15	0	0	0	0
31f336a8950467742e9989dc3715d965	0	0	0	0	0	0	0	0	0	0	0	0	0	0	143	0	0	0	0	0	0	0	0	23	0	0	0	0	0	0	0	0	0	0	0	0	0	0	0	0	0	0	0	0	5	0	0	0	0
f215c9662fc090b903035a42a43ea96b	0	0	29	3	0	0	0	0	0	0	0	0	0	0	2	26	0	0	2	5	0	4	14	0	0	0	3	9	0	0	0	0	0	0	0	3	0	0	0	0	0	0	0	0	0	0	0	23	17
b6c9bcad001cc1eb944148da1f15e56e	0	0	0	0	0	0	0	0	0	0	0	0	0	0	0	0	0	0	0	0	28	139	0	0	0	0	0	0	0	0	0	0	0	0	0	0	0	0	0	0	0	0	0	0	0	0	0	0	0
271da80306485c62be5deafcf77700c2	0	0	0	15	0	0	0	0	0	0	0	0	0	0	0	0	0	0	0	0	0	0	4	0	0	0	0	0	0	0	0	0	0	0	0	0	0	0	0	0	0	57	56	36	0	0	0	0	0
0fffc7a325850d95d8262b1323c592c6	0	0	0	0	0	0	0	0	0	0	0	0	0	0	0	0	0	0	0	0	0	0	0	0	0	0	0	0	0	0	0	0	0	0	0	0	0	0	0	0	0	0	0	0	0	0	0	0	0
71f031c3d211244ff3e6f0378ff84016	0	0	0	0	0	0	0	0	0	0	167	0	0	0	0	0	0	0	0	0	16	37	0	0	0	0	0	0	0	0	0	0	0	0	3	0	0	0	0	0	0	0	0	0	0	0	0	0	0
095937f4efd770561490fda78f976f5f	3	0	0	0	0	9	42	0	0	0	0	0	0	0	0	0	0	0	0	0	0	0	0	0	0	0	11	0	0	0	28	5	0	0	0	0	0	0	0	0	0	0	3	0	0	0	0	0	0
f1cb15af812e4dee8c1c21a4a3788f9b	0	0	3	26	0	0	0	8	0	0	5	0	0	0	7	21	0	0	0	29	0	0	3	7	0	0	0	0	0	0	91	0	0	0	7	69	0	0	0	0	0	0	0	0	0	0	0	0	0
7b54251729c6c6b28d32ef8f17b124c0	0	0	0	0	0	0	0	0	0	0	0	3	0	0	26	0	0	0	8	0	0	0	0	0	0	0	0	0	0	0	0	0	0	0	0	0	0	0	0	0	0	0	0	0	14	16	37	30	0
1d0f57fc0c0514f904c0312a7f3da630	0	0	0	0	0	0	0	0	0	0	0	0	0	0	0	0	0	0	0	0	0	0	0	0	0	0	0	0	0	0	7	0	0	0	0	0	0	0	0	0	0	0	0	0	0	0	0	0	0
d73c5c8fd9d6106163312a9e70e155e8	0	0	0	0	0	0	2	0	0	3	9	31	0	0	0	9	0	0	0	8	7	4	0	0	0	0	0	0	12	7	7	9	0	0	0	0	0	0	0	0	0	0	0	0	20	0	0	0	4
416b969c368233299de6d320f227da5c	0	0	0	0	0	0	0	0	0	24	10	2	0	0	0	16	0	0	0	0	12	23	0	0	0	0	0	0	96	120	0	0	0	0	7	0	0	0	0	0	0	0	0	38	0	0	0	0	0
41eb9ae7f2d8e5809ab4cf90e5bf2e6c	0	0	0	0	0	0	0	0	0	0	0	149	0	0	0	0	0	0	0	0	0	0	0	0	0	0	0	0	0	0	0	0	0	0	7	0	0	0	0	0	0	0	0	0	0	0	0	0	0
58e5ed1375553d86f58e75b8329c50d6	0	0	0	0	0	0	0	0	9	0	14	0	0	0	0	0	57	58	8	0	0	0	0	0	0	0	0	37	72	86	101	0	0	0	0	0	0	0	0	0	0	0	0	0	64	0	0	0	0
3e864c5cc217c32e9dcde66b97fae2fd	10	0	0	0	0	0	0	0	5	0	0	0	0	0	0	0	0	0	0	0	0	41	9	0	8	59	11	0	0	0	0	0	0	0	0	0	0	0	0	0	0	0	2	0	0	0	0	0	0
14a5a2bae19f9f70f3a68b54e74f69f6	0	0	0	0	0	0	0	0	0	0	0	0	0	0	29	15	0	0	0	11	48	100	29	0	0	0	46	0	0	0	0	0	0	0	0	15	0	0	0	2	0	0	0	0	0	0	0	0	0
4e83ce87e7f233b861268a3c82a91dd5	0	0	0	5	0	0	0	0	0	0	0	0	0	0	0	0	0	0	18	0	0	0	25	0	0	0	38	0	0	0	33	10	0	0	0	0	0	0	0	0	0	0	0	0	0	0	0	8	11
15916a78b719b84067791087027eb0b8	0	0	0	6	0	0	0	0	0	0	0	0	0	0	48	55	0	0	0	0	0	0	0	0	0	0	0	0	0	0	0	0	0	0	0	0	0	0	0	0	0	0	0	0	0	0	0	0	0
79d985503f2bc11f77599a7e2d9117ce	0	0	0	49	0	0	0	0	0	0	0	0	0	0	0	111	0	0	0	0	0	0	0	0	0	0	0	0	0	0	0	0	0	0	0	0	0	0	0	0	0	0	0	0	0	0	0	0	0
93116f8cbebd7ddf1c57b034c6f5c17f	0	0	0	0	0	0	0	0	0	0	0	0	0	0	0	0	30	29	102	0	0	0	0	0	0	0	0	0	0	0	0	0	0	0	0	0	0	0	0	0	0	0	0	0	0	0	0	0	0
6e4647822050e5b56745646bce45bb13	0	0	0	10	0	0	0	0	0	0	3	4	0	0	2	0	0	0	14	13	0	10	3	7	0	0	0	0	0	0	28	2	0	0	0	0	0	0	0	0	0	0	0	3	3	0	0	0	0
907d673ac074d2e73605aa753f5b93f2	0	0	0	0	0	0	7	11	0	0	0	0	0	0	0	0	36	0	0	0	0	0	0	0	0	0	0	0	5	17	20	0	0	0	0	21	0	0	0	0	0	20	9	0	0	0	0	0	0
e4e8230698f26547d4beb64b6041db09	0	0	0	0	0	0	0	0	0	0	0	7	0	0	0	0	0	0	0	0	0	0	0	0	0	0	24	0	0	0	0	0	0	0	119	0	0	0	0	0	0	0	0	0	0	0	0	0	0
ab74d2bf98b6b2a7d4a94f583a30dea7	0	0	0	0	0	0	0	0	0	0	9	0	0	0	0	0	0	0	0	0	0	0	0	0	0	0	0	0	0	0	0	3	4	0	30	0	0	0	0	0	3	0	0	0	0	0	0	0	0
bfc83440329b82914eef71abc2ccfda1	0	0	0	0	0	0	0	0	0	0	0	0	0	0	0	0	0	0	0	0	0	0	0	0	0	0	0	0	0	0	0	0	0	0	0	0	0	0	0	0	7	0	0	0	0	0	0	0	0
57aa3e5a1be248f4384206f4844c8b60	0	0	14	10	0	0	24	79	0	0	0	0	0	0	0	0	0	0	14	75	0	0	0	0	0	0	17	0	0	5	14	10	0	0	0	0	0	0	0	0	0	0	0	0	10	0	0	0	17
bd9df8b006f354b07d55f424600cdd1b	0	0	0	0	0	0	0	0	4	8	145	0	0	0	0	0	0	0	0	0	0	0	0	0	0	0	0	0	0	0	0	0	0	0	0	0	0	0	0	0	0	0	0	0	0	0	0	0	0
76517979eac3d746845206a969dd3fd8	0	0	0	0	0	0	0	0	0	0	59	0	0	0	0	0	0	0	0	0	0	0	0	0	0	0	0	0	0	0	0	0	0	0	0	0	0	0	0	0	0	14	45	40	0	0	0	0	0
313a274421101f5629c403337d00ad5a	0	0	0	0	0	0	0	0	0	0	0	0	0	0	0	0	148	75	0	0	0	0	0	0	0	0	0	0	0	0	0	0	0	0	0	0	0	0	0	0	0	0	0	0	0	0	0	0	0
d92627bb31443582e26b85ccec6615c7	0	0	0	0	0	0	7	0	0	0	0	18	0	0	0	0	0	0	0	0	0	2	0	99	0	0	11	13	0	0	40	0	0	0	3	0	0	0	0	0	0	0	0	0	9	0	0	0	0
3207fac3fe5fb814c76c5b812c50988f	0	0	0	0	0	0	0	0	0	0	0	0	0	0	0	0	0	0	0	0	0	0	0	157	0	0	0	0	0	0	0	0	0	0	0	0	0	0	0	0	0	0	0	0	0	0	0	0	0
575c9d962c8256e5549c070e327a05d7	0	0	0	0	0	0	0	0	0	0	0	0	0	0	0	0	0	0	0	0	0	0	0	0	0	0	0	0	0	0	0	0	0	0	0	0	0	0	0	0	127	0	0	0	0	0	0	0	0
c6a308debd76cf79d1f2c7cd487461ef	0	0	0	0	0	0	0	0	0	0	0	0	0	0	0	0	4	2	0	0	0	0	0	0	0	0	0	5	0	0	0	0	0	0	0	2	0	0	0	7	44	0	0	0	0	0	0	0	0
752f6a42078b8cfb9c256b3a6b409ba3	0	0	0	0	0	0	0	0	71	77	0	0	0	0	0	0	0	0	0	0	0	3	0	0	0	0	4	0	0	0	0	0	0	0	0	0	0	0	0	0	0	0	0	0	0	0	0	0	0
3891194e059c056585acadc7806a2ca6	0	0	0	0	0	0	0	0	0	0	0	10	0	0	0	0	0	0	0	0	0	0	0	0	0	0	0	0	0	0	0	0	0	0	0	0	0	0	0	0	0	0	0	0	0	0	0	0	0
9d4abe476cde7d09d158c1ed733b53a9	0	0	0	0	70	41	0	3	0	16	0	16	0	0	0	0	0	0	0	33	27	7	0	0	6	8	0	0	16	25	0	8	0	0	0	0	0	0	0	0	0	0	0	0	0	0	0	0	33
facc6dce8eb1ef0f62eb36794d93dcf1	0	0	0	0	0	0	0	0	0	0	0	0	0	0	0	0	0	0	0	0	0	0	0	0	0	0	0	0	0	0	0	0	0	0	0	0	0	0	0	0	0	0	0	9	0	0	0	6	18
334fe0a6dcb47f4c17d0d3df69758e29	3	0	0	0	0	0	0	0	0	0	14	117	0	0	0	0	0	0	0	0	0	0	0	0	0	0	0	0	0	0	0	0	0	0	0	3	0	0	0	0	0	0	0	0	0	0	0	0	5
ab8307ec5b38a36cb970450d04a8ccd0	0	0	0	0	0	0	0	7	0	0	0	0	0	0	0	0	0	0	0	0	0	0	0	0	0	0	0	0	0	0	0	0	0	0	0	0	0	0	0	0	16	0	0	0	0	0	0	0	0
9893b563f8511a8f6d3e5a88a5f087cb	0	0	0	0	0	0	0	0	0	0	0	0	0	0	11	0	0	0	5	10	0	7	0	0	0	0	0	9	0	0	0	0	0	0	70	4	0	0	0	0	7	0	0	15	0	0	0	0	0
80087e6af3db0912e9361b28e24a581f	0	0	0	0	0	0	0	0	0	0	0	0	0	0	0	0	0	0	0	12	0	0	0	15	0	0	0	0	0	0	0	0	0	0	0	0	0	0	0	0	0	0	0	0	0	0	0	0	0
7e8d3d830ec936423a1c4b6244f96f21	0	0	0	0	0	0	0	0	0	0	0	0	0	0	0	0	0	0	0	0	0	0	0	0	0	0	0	0	0	0	0	0	0	0	0	0	0	0	0	0	0	0	0	0	0	0	0	0	0
1f3f232c4f63adcaaefe8e1f5f4933c7	0	0	0	0	0	0	70	0	0	0	2	0	0	0	6	0	0	0	0	0	0	0	0	0	0	0	0	0	0	0	0	0	0	0	0	0	0	0	0	0	0	0	0	0	0	0	0	0	0
1c33b31199835f9fcb2df3444f0306e3	0	0	0	0	0	0	0	0	0	0	0	0	0	0	0	0	0	0	0	0	0	0	0	0	0	0	0	0	0	0	0	0	0	0	0	84	0	0	0	0	0	0	0	0	0	0	0	0	0
d69915d09b2d3d659191321b2ab3a7c2	0	0	0	3	0	0	10	0	14	24	5	0	18	6	0	0	0	0	0	3	0	0	0	0	0	0	0	8	5	12	0	0	5	6	3	3	0	2	2	0	0	6	5	3	0	0	0	0	0
04e565258475b36ebe32a9c143a71b58	0	0	0	20	0	0	0	0	0	0	0	0	3	0	0	0	0	0	0	0	0	0	0	8	0	0	0	0	0	0	0	0	0	0	0	0	0	0	0	0	0	0	0	0	0	0	0	0	0
ee79c3bf82ff8ed0d3f14d85e6b80a67	0	0	0	0	0	0	0	0	0	0	0	0	0	0	0	0	0	0	5	0	0	0	0	0	0	0	0	0	0	0	0	0	0	0	0	0	0	0	0	9	0	0	0	0	0	7	12	203	0
b90188d2207cab293017e15bf23dcc34	0	0	0	0	0	0	0	0	0	0	0	0	0	0	0	0	0	0	0	0	0	0	0	0	0	0	0	0	8	149	2	0	0	0	0	0	0	0	0	0	127	0	0	0	0	0	0	0	0
3af268275968a2d8a49ca8238d2c3996	0	0	0	0	0	0	3	0	0	0	23	5	0	0	0	0	0	0	0	0	0	0	0	0	0	0	0	0	0	0	12	0	0	0	14	0	0	0	0	0	0	0	0	0	0	0	0	0	0
b7de5d7a44792302d511f41e89b6289e	0	0	0	8	0	0	0	0	3	0	7	5	0	3	7	6	0	0	0	25	3	0	0	0	4	0	0	4	0	0	8	0	0	0	10	43	0	0	0	0	0	0	0	0	0	0	0	0	0
07b5a3c9244a298f900c1025e237e0cf	0	0	4	51	0	0	0	0	0	0	0	0	0	0	0	0	0	0	0	0	0	0	0	0	0	0	0	0	0	0	2	3	0	0	7	0	0	0	0	0	0	0	0	0	0	0	0	0	4
71d4e02cc0ded2c59b352c0495844016	0	0	0	0	0	0	0	0	0	0	0	3	0	0	0	0	0	0	0	0	0	0	0	127	0	0	0	0	0	0	0	0	0	0	0	0	0	0	0	0	0	0	0	0	0	0	0	0	0
5514e115f0c2983f347b47f629e14dc0	0	0	0	0	0	0	0	0	0	0	0	0	0	0	0	0	0	0	0	0	0	0	0	0	0	2	265	0	0	0	0	0	0	0	0	9	0	0	0	0	0	0	0	0	0	0	0	0	0
2e3e26cba81023d367cb3f905c6317d2	0	3	0	0	0	0	0	0	0	0	0	21	0	0	0	0	13	26	118	0	0	0	0	0	0	0	0	0	0	0	0	0	0	2	0	0	0	0	0	0	11	0	0	0	0	0	0	0	0
ea508d3d5231cd8205e49d5d28688e9f	0	0	0	0	0	0	145	0	0	0	0	0	0	0	0	0	0	0	0	0	0	0	0	0	0	0	0	0	0	0	0	0	0	0	0	0	0	0	0	0	0	0	0	0	0	0	0	0	0
5c8d3460ce57774e4316877ebbe478de	0	0	0	0	0	0	0	0	0	0	0	0	0	0	0	0	0	0	74	0	0	0	0	0	0	25	51	0	15	11	0	0	0	0	109	3	0	0	0	0	0	0	0	3	0	0	0	0	0
53c5e587f114fb5062f3f138f91c8f2e	0	0	0	0	0	0	18	0	0	0	0	0	0	0	0	0	0	0	7	0	0	0	0	0	0	0	144	0	0	0	0	0	0	0	50	12	0	0	0	0	0	0	0	0	0	0	0	0	0
d7147105aeb97549d5d5ac6b73b20704	0	0	0	0	0	0	0	0	0	0	0	0	0	0	0	0	0	0	0	0	0	0	0	0	0	0	0	0	0	0	144	0	0	0	51	15	0	0	0	0	0	0	0	0	0	0	0	0	0
24654e4e006e5498facc5e65c59c2918	0	0	0	22	0	0	0	0	0	0	0	0	0	0	0	23	0	0	0	0	0	0	0	14	0	0	0	0	0	0	0	25	0	0	0	28	0	0	0	0	0	0	0	0	0	0	0	0	0
73993ed9eedab65270ee8e3d7cc60dd1	0	0	0	0	0	0	0	0	0	0	0	0	0	0	22	0	0	0	0	0	0	0	0	0	0	0	0	0	0	0	0	0	0	0	3	4	0	0	0	0	0	0	0	0	0	0	0	0	0
4d385985b78b8fbc28dc8d0187464548	0	0	0	0	0	0	0	0	0	0	0	0	0	0	0	0	0	0	0	0	0	0	0	0	0	0	0	0	45	84	11	0	0	0	0	0	0	0	0	0	0	3	0	0	0	0	0	0	0
f278df5612e97be557c893e09c44b927	0	0	0	0	0	0	0	0	0	0	0	0	0	0	0	0	0	0	0	0	0	0	0	0	0	0	0	0	0	0	0	0	0	0	0	0	0	0	0	0	0	0	0	0	0	0	0	0	0
74c2d168da9dab96f42df30bc886e1f5	0	0	0	7	0	0	0	0	0	0	3	4	0	0	4	3	0	0	0	0	0	0	0	0	0	0	0	0	0	0	3	0	0	0	27	5	0	0	0	0	0	0	0	32	5	0	0	0	0
ec7a0bafbb83e8ae4b800a684a3019c9	0	0	0	0	0	0	0	0	0	0	0	0	0	0	0	0	0	0	54	0	0	0	0	0	0	0	126	16	0	0	0	14	0	0	0	0	0	0	0	0	0	0	0	0	0	0	6	0	11
b292f6e2c3f3668ea6d2c44b978a1df7	0	0	0	472	0	0	0	0	0	0	0	5	0	0	0	0	0	0	0	0	0	0	0	0	0	0	0	0	0	0	0	0	3	0	0	0	0	0	0	0	0	0	0	0	0	0	0	0	0
bb4e6f906eae9e30fd8afbdead70f538	0	0	0	0	0	0	24	0	0	0	0	0	0	0	0	0	0	0	0	0	0	0	0	10	0	0	0	0	0	0	0	0	0	0	0	0	0	0	0	0	0	0	0	0	0	0	0	0	0
e9aad972e828173ea4a5cdf5c7d427cb	0	0	0	0	0	0	24	0	0	0	0	6	0	0	0	0	7	0	8	51	29	23	3	0	0	0	5	0	0	4	5	0	0	0	0	0	0	0	0	0	0	0	0	0	0	0	0	0	0
ca5b2c1ab552594168bc69f6fd03c80c	0	0	0	0	0	0	0	0	0	0	0	2	0	0	0	0	0	0	0	0	0	0	0	0	0	0	0	0	114	60	6	5	0	0	0	0	0	0	0	0	0	0	0	17	0	0	0	0	0
fae53feb0dc53a6f6be922762050fe18	0	0	0	0	0	0	0	0	0	0	0	0	0	0	0	0	0	0	0	0	0	0	0	0	0	0	0	0	0	0	0	0	0	0	0	0	0	0	0	0	0	0	0	0	0	0	0	0	0
e1e83871b3a824df7ab20983dce9e266	0	0	0	16	0	0	0	14	0	0	0	6	0	0	0	0	0	0	0	29	0	0	0	0	0	0	7	8	0	0	64	0	0	0	4	4	0	0	0	0	0	0	0	0	0	0	0	0	0
49248342a1756de515bd362146e5106a	0	0	0	0	0	0	0	0	0	0	114	0	0	0	0	0	0	0	0	0	0	0	0	5	0	0	0	0	0	0	3	0	0	0	5	0	0	0	0	0	0	0	0	4	0	0	0	0	0
c35904798714cc5335550abb795551ad	0	0	0	0	0	0	0	0	0	0	0	0	0	0	0	0	0	0	0	0	25	115	0	0	0	0	0	0	0	0	0	0	0	0	0	0	0	0	0	0	0	0	0	0	0	0	0	0	0
5e0afe5c68ff27985619b3609e49829f	0	0	0	0	0	0	0	0	0	0	0	0	0	0	0	0	0	0	0	0	0	0	0	0	0	0	0	0	0	0	0	0	0	0	20	0	0	0	0	0	0	0	0	0	0	0	0	0	0
d6f6dbff6fd3defb27e3f204f3fcf520	0	0	0	3	0	0	0	0	0	0	0	0	0	0	0	3	0	0	0	0	0	0	0	0	0	0	16	0	0	5	10	0	0	0	0	0	0	0	0	0	5	0	0	8	0	0	0	0	2
ff8378d96126c44d9f93e19a9490d4bd	0	0	0	0	0	0	0	0	0	0	0	22	0	0	0	0	14	11	0	0	0	0	0	0	0	0	0	0	0	0	0	0	0	0	23	0	0	0	0	0	0	7	0	14	0	0	0	0	0
eefcec86af5180b64385bccd1dead1da	0	0	0	0	0	0	0	0	0	0	0	0	0	0	0	0	0	0	0	0	0	0	0	0	0	0	0	0	0	0	0	0	4	0	134	0	0	0	0	2	0	0	0	0	0	0	0	0	0
9008ca2217a2066d009943c653316240	0	0	0	0	0	0	0	0	0	0	0	0	0	0	0	0	0	0	0	0	0	0	0	0	0	0	0	0	0	0	0	0	0	0	0	0	0	0	0	0	0	0	0	0	0	0	0	0	0
8d168d238bb78128c5b23821702c0f39	0	0	0	0	0	0	0	0	0	0	0	15	0	0	0	0	0	0	0	0	0	0	0	0	0	0	0	0	0	0	0	0	0	0	0	0	0	0	0	0	0	0	0	0	0	0	0	0	0
1d37ca9ca122797bc981321debaea29b	5	2	61	137	0	0	0	0	0	0	0	0	0	0	0	0	0	0	0	0	0	0	0	0	0	0	0	0	0	0	0	0	0	0	0	0	0	0	0	0	0	0	0	0	0	0	0	0	0
0fdf94e90365ddb2bf002a28c29cc824	0	0	0	0	0	0	0	0	21	22	0	94	0	0	0	0	0	0	4	0	0	0	0	0	0	0	0	0	0	0	0	0	0	0	0	0	0	0	0	0	0	0	0	0	0	0	0	0	0
297f1fdf0fc612531f0353c2133100eb	0	0	0	0	0	0	0	0	0	0	0	0	0	0	0	0	0	0	0	0	0	0	0	0	0	0	0	0	0	0	0	0	0	0	0	0	0	0	0	0	0	0	0	137	0	0	0	0	0
cb9ae0202a5106cbdd99a29fd99d3598	0	0	0	0	0	0	0	0	66	69	0	0	0	0	0	0	0	0	0	0	0	0	0	0	0	0	0	0	0	0	0	0	0	0	0	0	0	0	0	0	0	0	0	0	0	0	0	0	0
f5b849eacf0ba915770640bc9a5532c6	3	0	55	0	0	0	0	0	0	0	0	0	0	0	0	0	0	0	0	0	0	0	0	0	0	0	0	0	0	0	0	0	3	0	214	0	0	0	0	0	5	0	0	0	0	0	0	0	0
27b5c9c34c339eb85fd0c0fd7c0d4a11	0	0	0	0	9	4	0	51	0	0	0	0	0	0	0	0	0	0	0	0	0	0	0	0	0	0	0	0	0	0	0	2	0	0	0	0	0	0	0	0	3	0	0	0	0	0	0	0	0
f0a3352032e2b3b8c249d3a3c36d3315	0	0	0	16	0	0	0	0	0	0	68	8	0	0	16	0	0	0	0	0	0	0	0	144	0	0	0	0	0	0	0	0	0	0	0	9	0	0	0	0	0	0	0	0	12	0	0	0	0
71f7833028fd9613e92757b35c0235df	0	0	0	0	0	0	3	0	0	3	0	4	0	0	0	0	0	0	4	10	0	0	0	0	0	0	6	0	0	0	0	0	0	0	0	0	0	0	0	0	0	0	0	0	0	0	0	0	0
da2a3e5b7430178787fcb59d9c97560a	0	0	0	0	0	0	0	0	0	0	0	21	0	0	0	45	0	0	0	0	0	0	0	0	0	0	0	0	0	0	0	0	0	0	0	0	0	0	0	0	0	0	0	0	0	0	0	0	179
d4e22c391bd3116e2f82e9407ce5d80c	0	0	0	0	0	0	0	0	0	0	0	0	0	0	0	0	0	0	0	0	0	0	0	0	0	0	0	0	75	59	0	0	0	0	0	0	0	0	0	0	0	0	0	0	0	0	0	0	0
b5278aed2f7d2048973a7d79eadebd82	62	39	32	0	0	0	0	0	0	0	0	0	0	0	0	0	0	0	0	0	0	0	0	0	0	0	0	0	0	0	0	0	0	0	0	0	0	0	0	0	0	0	0	0	0	0	0	0	0
9916c89896656580162811980c04d671	0	0	0	106	0	0	0	0	0	0	0	0	0	0	0	0	0	0	0	0	0	0	0	0	0	0	0	0	0	0	0	0	0	0	0	27	0	0	0	0	0	0	0	0	0	0	0	0	0
726457708513d57061f26b704729d837	0	0	0	6	0	0	0	0	0	0	0	0	0	0	0	14	0	0	0	0	0	0	0	8	0	0	4	5	0	0	0	0	0	0	0	0	0	0	0	0	0	0	0	0	0	0	0	0	0
d9224125ba438bd204ae5bd3ef8e6764	0	0	0	0	0	0	0	0	0	8	7	9	0	0	0	10	0	0	0	0	0	0	0	0	0	0	0	0	0	15	59	18	0	0	0	0	0	0	0	0	0	0	0	7	0	0	0	0	0
33071fa84b9f72a77600e7b29f64f32c	0	0	0	0	0	0	0	0	0	0	0	0	0	0	0	0	0	0	0	133	0	0	0	0	0	0	0	0	0	0	0	0	0	0	0	0	0	0	0	0	0	0	0	0	0	0	0	0	0
fe99add41b32b16512d495daaf1fee57	0	0	0	0	0	0	0	0	0	0	0	117	0	0	13	0	0	0	0	8	0	0	0	0	0	0	6	0	0	0	0	0	0	0	9	0	0	0	0	0	0	0	0	0	0	0	0	0	0
efa025cba9e8f8c9f01250e13d45a9ea	0	0	0	68	0	0	25	0	0	0	36	0	0	0	0	0	0	0	0	0	0	0	0	19	0	0	0	0	0	0	21	0	0	0	12	0	0	0	0	0	0	0	0	4	0	0	0	0	0
8452a201cb060e146d10405a3b4bd055	0	0	0	0	0	0	0	0	0	0	0	0	0	0	0	0	0	0	0	0	71	59	0	0	0	0	0	0	0	0	0	0	0	0	0	0	0	0	0	0	0	0	0	0	0	0	0	0	0
a67d3f87b777c488642b0301da3404e0	0	0	0	0	0	0	0	0	0	0	0	0	0	0	0	0	0	0	0	0	4	11	14	9	0	0	0	5	0	0	0	0	3	0	11	18	0	0	0	0	0	0	0	4	0	0	0	4	6
4569e7dc89ff1e38c2d61bbea3034a65	0	0	0	0	0	0	0	0	0	0	0	0	0	0	0	0	0	0	0	0	0	0	0	0	0	0	0	0	0	0	0	0	0	0	0	0	0	0	0	0	0	0	0	0	0	10	0	0	0
08b7a7a531c1d08a265f71c5382e3168	0	0	0	176	0	0	0	0	0	0	4	0	0	0	42	0	0	0	0	0	0	0	7	0	0	0	0	0	0	0	0	0	0	0	0	0	0	0	0	0	0	0	0	0	0	0	0	0	0
27e6e61b638cefb7d45e50273ce7a59e	0	0	0	0	0	0	7	0	0	0	0	24	0	0	0	9	0	0	0	0	0	0	0	0	0	12	12	0	0	0	3	0	0	0	6	0	0	0	0	0	0	0	0	88	0	0	0	0	0
6217a339fd321398d2003dd145647c5d	0	0	0	0	0	0	0	0	0	0	12	0	0	0	0	0	13	11	0	0	0	0	0	0	0	0	0	0	0	0	0	0	0	0	18	0	0	0	0	0	0	0	0	52	0	0	0	0	0
32eecc20678c5640884793f31e4f518f	10	17	0	0	0	0	0	0	0	0	7	0	0	0	0	3	25	31	0	0	0	0	3	0	0	0	0	0	41	49	5	0	0	0	7	2	0	0	0	0	0	2	2	0	0	0	0	0	0
d4082a9b0c11975f525ad66fac3abb6b	0	0	0	127	0	0	0	0	0	0	0	0	0	0	0	0	0	0	0	0	0	0	0	0	0	0	0	0	0	0	0	0	0	0	0	0	0	0	0	0	0	0	0	0	0	0	0	0	0
5ca7cc73affe6d01fde3c8c035297a74	0	0	0	0	0	0	0	0	0	0	5	0	0	0	0	0	0	0	0	0	0	0	0	0	0	0	4	0	0	0	0	0	0	3	11	41	0	0	4	4	0	0	0	0	0	0	0	0	0
63f50c1408eee99862a40fe5d119d0be	0	0	0	0	0	0	0	0	0	0	0	0	0	0	0	0	0	0	0	0	0	0	0	0	0	0	0	0	0	0	0	0	0	0	0	0	0	0	0	0	0	0	0	0	0	0	0	0	0
5c8e122679bcbee6c51df09b5df34216	6	6	6	0	0	0	0	0	0	0	0	0	0	0	0	0	0	0	0	0	11	10	0	0	0	0	0	10	8	22	37	0	0	0	0	0	0	0	0	0	0	0	0	0	0	0	0	0	0
e4181afb66193f6fc6637ee47300cec0	0	0	0	0	0	0	0	0	0	0	0	0	0	0	120	0	0	0	0	0	0	0	0	5	0	0	0	0	0	0	0	0	0	0	0	0	0	0	0	0	0	0	0	0	0	0	0	0	0
1b2bc7d18885945cf56ac35167bdd7e2	0	0	0	0	0	0	0	0	0	0	0	0	0	0	0	0	0	0	0	0	0	0	0	0	0	0	0	0	18	8	0	90	0	0	0	0	0	0	0	0	0	0	0	0	0	0	0	0	0
512ed7395e6b8b4a5a8667c25be4633d	0	0	0	0	0	0	0	0	0	0	0	0	0	0	0	0	0	0	0	0	0	0	0	0	0	0	0	0	0	0	0	0	0	0	0	121	0	0	0	0	0	0	0	0	0	0	0	0	0
6d74c3167c1d0f0d1e5ff41d42532d7c	7	5	3	0	0	0	0	0	0	0	3	11	0	0	0	0	7	6	11	0	0	0	0	0	0	0	0	0	0	5	9	82	0	0	0	0	0	0	0	0	0	0	0	0	0	0	0	0	20
51b53d58b366bf8d3f284e0c8d06d3a1	0	10	0	0	0	0	0	0	0	0	0	0	0	0	0	0	0	0	0	0	9	0	0	0	0	0	0	0	0	0	26	0	0	0	0	0	0	0	0	0	0	0	0	0	0	0	0	0	0
f88711fa36400304e2c9a5c3614579fc	0	0	0	0	0	0	0	0	0	0	0	0	0	0	0	0	0	0	0	0	0	0	0	0	0	0	0	0	0	0	121	0	0	0	0	0	0	0	0	0	0	0	0	0	0	0	0	0	0
0290e73028c6e031d3e5993b00743357	0	0	0	0	0	0	0	0	0	0	17	0	0	0	0	5	0	0	0	9	0	0	0	0	0	0	0	0	0	0	0	0	0	0	0	0	0	0	0	0	5	0	0	8	0	0	0	0	0
10f3e1321faed8f7a137a1d8a41e8b06	0	0	0	0	0	0	0	0	0	0	0	0	0	0	0	0	0	0	0	0	0	0	0	61	0	0	0	0	0	0	0	0	0	0	0	0	0	0	0	0	0	0	0	0	4	0	0	3	0
a59865354dc3906e40a89d73866ad9bf	0	0	0	0	0	0	0	0	0	0	0	0	0	0	0	0	0	0	0	0	0	0	0	0	0	0	0	0	0	0	0	0	0	0	0	0	0	0	0	6	40	0	0	68	0	0	0	0	0
e9f26de7e7ca522704b548ad09492ba4	0	0	0	42	0	0	0	0	0	0	0	0	0	0	0	0	0	0	0	0	0	6	0	0	0	0	0	0	0	0	0	0	0	0	0	0	0	0	0	0	32	0	0	0	8	0	0	0	0
bf0175b7a661352dfd2f75087e1c1a07	0	0	0	38	32	19	11	0	0	0	0	0	0	0	13	0	0	0	0	0	0	0	0	0	0	0	0	0	0	0	7	0	0	0	0	0	0	0	0	0	0	0	0	0	0	0	0	0	0
91300997e13d3b22f932150fcc543b9c	0	0	0	0	0	0	0	0	39	0	0	0	0	0	0	0	0	0	0	0	18	159	0	0	0	0	0	0	0	0	0	0	0	0	0	0	0	0	0	0	0	0	0	0	0	0	0	0	0
e9d861af223ec70c9c687f0fc06619d1	0	0	0	0	0	0	0	0	0	15	0	0	0	0	0	0	5	0	0	4	0	0	0	0	0	0	12	0	0	0	0	0	0	0	19	4	0	0	0	0	13	0	2	27	3	0	0	0	0
92045ff37bb0ebda591d71882f2989fd	0	0	0	0	0	0	0	0	0	0	0	0	0	0	0	0	0	0	0	0	0	0	0	0	37	41	34	0	0	0	0	0	0	0	0	0	0	0	0	0	3	0	0	0	0	0	0	0	0
41229d2e5f54fcfb864b07c15cd5ad5c	0	0	0	0	0	0	0	0	0	0	0	0	0	0	0	0	0	0	0	0	0	0	0	0	0	0	0	0	0	0	0	5	0	0	0	0	0	0	0	0	7	0	0	0	0	0	0	0	14
6d67b6171f8db6f70b809bdb275bf8ad	0	0	0	0	0	0	0	0	0	32	35	0	0	0	0	0	0	0	0	0	0	0	0	0	0	0	10	0	0	9	0	0	0	0	0	0	0	0	0	0	12	0	0	0	0	0	0	0	0
9ae5dae85e361bec41f1a1325fcdd627	0	0	0	0	0	0	0	0	7	0	0	5	0	0	4	0	36	15	45	102	0	0	0	0	0	0	0	8	0	0	0	0	0	0	0	0	0	0	0	0	0	0	0	0	0	0	0	0	0
3ee961a0549ad3025e918b79005a2922	0	0	0	0	0	0	0	0	6	7	0	0	0	0	0	0	0	0	0	0	0	0	0	0	0	0	83	0	0	0	0	21	0	0	0	0	0	2	0	2	0	0	0	2	0	0	0	0	0
8ae03a189d7578b4fd5e00ef1db3880b	0	0	0	0	0	0	0	0	0	0	0	0	0	0	0	0	0	0	0	0	0	0	0	0	0	0	0	0	0	0	0	0	0	0	0	0	0	0	0	0	0	0	0	0	0	0	0	0	0
4750ab7fe62b414ffd7bec95bb3d16f0	0	0	4	0	0	0	0	12	0	0	0	6	0	0	0	0	0	0	0	4	0	0	2	0	0	0	0	0	0	5	59	0	0	0	0	0	0	0	0	0	0	0	0	15	0	0	0	0	0
06232f26428283562bccffeb281a0e27	0	0	0	119	0	0	0	0	0	0	0	0	0	0	0	0	0	0	0	0	0	0	0	0	0	0	0	0	0	0	0	0	0	0	0	0	0	0	0	0	0	0	0	0	0	0	0	0	0
c4db9f2863ccb20500690ab3129a2d93	0	0	0	0	0	0	0	0	0	0	0	0	0	0	12	62	0	0	0	0	26	11	8	0	0	0	9	0	0	0	0	0	0	0	0	0	0	0	0	0	0	0	0	0	0	0	0	0	0
f00df9388de680f46cc5d432e0ac0dc5	0	0	0	0	0	0	0	0	0	0	0	0	0	0	0	0	5	8	0	0	4	32	0	0	0	0	0	0	21	36	13	0	0	0	0	0	0	0	0	0	0	0	0	0	0	0	0	0	0
b38664d6f87d2cbd7e0cf4485d9c2027	0	0	0	0	0	0	0	0	0	0	5	0	0	0	0	25	0	0	0	108	0	0	0	0	0	0	9	0	0	0	0	0	0	0	0	0	0	0	0	0	0	0	0	0	0	0	0	0	0
3ffe72d9ab095907f997083d74db5646	0	0	0	0	0	0	0	0	0	0	0	0	0	0	0	0	0	0	0	0	0	0	0	0	0	0	0	0	0	0	0	0	0	0	2	0	0	0	0	0	0	0	0	0	0	0	0	0	0
2e4c787458014190ffb36afdc51ea565	0	0	0	8	0	0	0	0	30	33	3	9	0	0	0	0	0	0	0	12	0	0	0	0	0	0	0	3	0	0	4	0	0	0	3	5	0	0	0	0	0	0	0	0	0	0	0	0	0
aa8164b7ce200773561fc143c77d1620	0	0	0	0	0	0	0	0	0	8	0	5	0	0	0	0	0	0	0	0	7	12	0	0	39	30	0	0	0	0	0	0	0	0	0	0	0	8	0	0	0	3	0	0	0	0	0	0	0
0b6e5fc10a51b5aba2c1d399371882c1	0	0	0	0	0	0	0	0	0	0	0	0	0	0	0	0	0	0	0	0	0	0	0	0	0	0	0	0	0	0	0	0	0	0	0	0	0	0	0	0	0	0	0	0	0	0	0	0	0
725dfc9aa0e86135a66998e9e86ab8f5	0	0	0	0	0	0	0	0	0	0	0	0	0	0	0	0	0	0	0	0	0	0	0	0	0	0	0	0	0	0	0	0	0	0	0	0	0	0	0	0	0	0	0	0	0	0	0	0	0
59f97e9871d0361493979cbf58b80fa4	0	0	0	11	0	0	0	0	0	0	0	0	0	0	0	17	0	0	0	2	0	0	0	0	0	0	0	0	0	0	3	0	0	0	9	6	0	0	0	0	0	0	0	0	4	0	0	0	0
6a0e3aee96bfc2772cd53575935a9820	0	0	0	0	0	2	0	3	0	0	0	20	0	0	0	0	3	8	0	0	3	10	0	0	0	0	0	0	0	0	12	6	0	0	67	0	0	0	0	0	5	2	0	3	0	0	0	0	0
30b0af86aad59b0702b769ba1cf64bed	0	0	0	0	0	0	0	0	15	83	19	0	0	0	0	0	0	0	0	0	0	0	0	0	0	0	0	0	0	0	0	0	0	0	0	0	0	0	0	0	0	0	0	0	0	0	0	0	0
e2f17e89f08785f347db2008e06ad1d5	0	0	0	0	0	0	0	0	0	0	8	15	0	0	0	0	0	0	0	21	0	0	0	0	0	0	0	0	0	0	0	0	0	0	0	0	0	0	0	0	8	0	0	22	6	0	0	0	0
446093f00d34144daf8ce7d1908fa22d	0	0	0	0	0	0	0	0	0	0	0	0	0	0	32	0	0	0	0	14	0	0	27	0	0	0	4	6	0	0	0	0	0	0	0	0	0	0	0	0	0	0	0	0	0	0	0	0	0
bf4499688ae55423c8762b4a8a7c9e25	0	0	0	0	0	0	0	0	0	0	0	0	0	0	0	0	0	0	0	0	0	0	0	0	0	0	0	0	0	0	0	0	0	0	0	0	0	0	0	0	0	22	11	84	0	0	0	0	0
a32dba5a4e17ab85ced7c3efc55cbbef	0	0	0	0	27	11	0	0	0	0	0	0	0	0	0	0	0	0	0	0	0	0	7	0	0	0	0	0	13	4	100	0	0	0	0	0	0	0	0	0	0	0	0	0	0	0	0	0	0
8fc2d0e846b7c8a8cedc14446ed179be	0	0	11	0	0	0	56	0	0	0	22	0	0	0	0	29	0	0	118	0	0	0	0	5	0	0	0	0	0	0	0	0	0	0	0	0	0	0	0	0	0	0	0	0	0	0	0	0	0
1cad52e526eef7771bd4615d53e5cbae	0	0	0	0	0	0	0	0	72	31	0	13	0	0	0	0	0	0	0	0	0	0	0	0	0	0	0	0	0	0	0	0	0	0	0	0	0	0	0	0	0	0	0	0	0	0	0	0	0
d3ce82b9f7f72e8f4e20ebdb01201a09	0	0	0	0	0	0	0	0	34	44	16	3	0	0	0	0	0	0	0	2	0	0	0	0	0	0	0	0	0	0	0	0	0	0	0	0	0	0	0	0	0	0	0	0	0	0	0	0	0
49eee6cb5ef76a157c3182185bcbb06d	0	0	0	0	0	0	0	0	0	0	0	0	0	0	0	22	0	0	9	0	0	0	0	0	0	0	0	0	0	0	0	0	0	0	0	0	0	0	0	0	0	0	0	0	0	0	0	0	17
e610b4a703e61d8d24fa17fc98ce4d55	0	0	0	0	0	0	4	0	0	0	0	0	0	0	0	0	0	0	0	0	0	0	0	0	0	0	0	0	0	0	0	108	0	0	0	0	0	0	0	0	0	0	0	0	0	0	0	0	0
b4452204649923b379ba522208db7fdd	0	0	0	0	0	0	0	0	0	0	0	0	0	0	0	0	0	0	0	0	0	0	0	0	0	0	0	0	0	0	0	0	0	0	0	0	0	4	4	0	0	0	0	0	0	0	0	0	0
ea9f6eb91cda511e6bb29e86ca2bc3d4	0	0	0	24	0	0	0	0	0	0	0	0	0	0	0	0	0	0	0	0	0	0	0	66	0	0	0	0	0	0	0	0	0	0	0	0	0	0	0	0	0	0	0	0	2	0	0	0	0
901c13d82e765b0a9d6769fd12e3dd18	0	0	0	0	0	0	0	0	0	0	0	0	0	0	0	0	0	0	0	0	0	0	0	0	2	0	0	0	0	0	0	0	0	0	6	0	0	0	0	0	0	0	0	0	0	0	0	0	0
dd2e6fabe727e8c9d5f1714a9f333fbd	0	0	0	0	0	0	0	0	0	0	0	0	0	0	0	0	0	0	0	0	0	0	0	0	0	0	0	0	0	6	0	0	0	0	0	0	0	0	0	0	0	0	0	0	0	0	0	0	0
5c827916f2f3e4e30f3d0d715c317334	0	0	8	0	0	0	0	0	0	0	0	85	0	0	0	0	0	0	19	0	0	0	0	0	0	0	0	0	0	0	0	0	0	0	0	0	0	0	0	0	0	0	0	0	0	0	0	2	0
6cf5079f1dfb8a676bbe85c940ee1a1f	0	0	0	2	0	0	0	0	0	0	0	0	0	0	0	0	0	0	110	0	0	0	0	0	0	0	0	0	0	0	0	0	0	0	0	0	0	0	0	0	0	0	0	0	0	0	0	0	0
8df563baddfaa7f3dfa3f593263515ae	0	0	0	0	0	0	0	0	0	0	0	0	0	0	0	0	0	0	0	0	0	0	0	0	0	0	16	0	0	0	0	5	0	0	0	34	0	0	0	0	0	0	0	0	0	0	0	0	0
caa97925b92f9bc0efc54e6f69ee12ee	0	0	0	0	0	0	0	0	5	6	7	0	0	0	0	0	0	0	0	0	0	2	0	0	0	0	0	0	0	0	0	0	0	0	0	0	0	0	0	0	113	0	0	0	0	0	0	0	0
5dba2b55287b9694d755932db7618664	0	0	0	0	0	0	0	0	0	0	0	0	0	0	0	0	0	0	0	0	0	0	0	0	0	0	0	0	0	0	0	0	0	0	0	0	0	0	0	0	0	0	0	0	0	0	0	0	0
30c0735ceaca88c4011b06943c2d5fdc	17	11	0	0	4	0	28	0	0	0	0	0	0	0	0	0	0	0	0	0	0	0	0	0	0	0	0	7	0	0	0	0	0	0	0	4	0	0	0	0	0	0	0	0	0	0	0	0	0
3d35e815c33d8ef12a6650a1d76a14e8	0	0	0	0	0	0	0	0	0	0	112	0	0	0	0	0	0	0	0	0	0	0	0	0	0	0	0	0	0	0	0	0	0	0	0	0	0	0	0	0	0	0	0	0	0	0	0	0	0
7c651e94773d6f95ee3f5b3ea3a68f92	0	0	2	0	0	0	0	0	0	0	5	10	0	0	0	0	0	0	7	0	0	0	0	0	0	0	3	29	0	0	11	0	0	0	0	0	0	0	0	0	0	0	0	0	0	0	0	0	0
6c9214987b839c8348520d14b14dbfd8	0	0	0	6	0	0	17	0	0	0	0	0	0	0	0	0	0	0	0	0	0	0	0	0	0	0	6	0	0	0	0	16	0	0	0	0	0	0	0	0	0	0	0	0	0	0	0	0	0
09f9cdc61da57b8c1d4a8f9a8e530bc7	0	0	0	0	0	0	2	0	0	0	4	0	0	0	0	0	0	0	17	32	0	0	9	0	0	0	11	2	0	0	0	0	0	0	0	4	0	0	0	0	0	0	0	2	0	0	4	0	5
ffb9a3bcefc324aac53186ab14b3aca5	0	0	0	0	0	0	0	0	0	0	0	0	0	0	0	0	0	0	0	0	0	0	0	0	0	0	0	0	0	0	0	0	25	18	41	2	0	0	0	0	0	0	0	0	0	0	0	0	0
8233f263984cbc7784182a366a7ab436	0	0	0	0	0	0	0	0	0	0	0	0	0	0	0	0	0	0	0	0	0	0	0	0	0	0	0	0	0	0	0	0	0	0	2	0	0	0	0	102	0	0	0	0	9	0	0	0	0
4bb0d87b17eba646190d5e943eb34da6	10	16	4	0	0	0	0	0	0	0	3	0	0	0	0	0	0	0	0	0	0	0	0	0	0	0	0	0	11	7	28	0	0	0	7	0	0	0	0	0	0	0	0	0	0	0	0	0	0
29d639d975c47f1b315024cf0c3fdd92	0	0	0	0	0	0	0	0	5	0	5	0	0	0	0	0	0	0	0	70	0	0	0	0	0	0	0	0	0	0	0	0	0	0	0	0	0	0	0	0	3	0	0	0	0	0	0	0	0
e9ce4fc58cfcf903ffc46204e5b9a543	0	0	0	0	0	0	0	0	0	0	0	0	0	0	0	0	0	0	0	9	0	0	0	0	0	0	0	0	0	0	0	0	0	0	0	0	0	0	0	0	0	0	0	0	0	0	0	0	0
04d5e2ebd659a83b209584b69c25cd21	48	30	31	0	0	0	0	0	0	0	0	0	0	0	0	0	0	0	0	0	0	0	0	0	0	0	0	0	0	0	0	0	0	0	0	0	0	0	0	0	0	0	0	0	0	0	0	0	0
f897d4ef86a0df593dd14ea40e5764a8	0	0	0	16	0	0	0	0	0	0	0	0	0	0	0	31	0	0	0	0	0	0	0	0	0	0	0	0	0	0	62	0	0	0	0	0	0	0	0	0	0	0	0	0	0	0	0	0	0
b5d5c8ff66da17da865bdeda6e38514d	0	0	0	0	0	0	0	0	117	37	0	14	0	0	0	0	0	0	0	0	0	0	0	0	0	0	0	0	0	0	0	0	0	0	0	0	0	0	0	0	0	0	0	0	0	0	0	0	0
d5bc921f7fbf92704db483731582363a	0	0	0	12	0	0	0	0	0	0	0	0	0	0	0	0	0	0	0	0	0	0	0	0	0	0	0	0	4	0	132	0	0	0	0	35	0	0	0	0	0	0	0	0	0	0	0	0	0
c8a0b4e4ab9f66e8a7ceb9c500d8dc43	0	0	0	0	0	0	0	0	0	0	0	0	0	0	0	0	0	0	0	0	0	0	0	0	0	0	0	0	0	0	0	0	0	0	0	0	0	0	0	0	0	0	0	0	0	0	0	0	0
008292871817bff106af65161167e997	0	0	0	0	0	0	0	0	0	0	0	0	0	0	0	0	0	0	0	0	0	0	0	0	0	0	0	0	0	0	0	0	0	0	0	0	0	0	0	0	0	0	0	17	0	0	0	0	0
38b9d0941a46e9dcb7b71499679a8a2e	6	0	6	0	0	0	0	0	0	0	0	48	0	0	0	0	0	0	135	0	0	2	0	0	0	6	0	3	0	4	0	2	0	0	14	0	0	0	0	0	4	0	0	3	0	0	0	0	2
66680749af60f35c79a4efcd368cd0db	0	0	36	0	0	0	0	0	0	0	0	14	0	0	0	0	2	0	4	0	0	0	0	0	2	0	0	0	12	7	13	3	0	0	7	0	0	0	0	0	0	0	0	0	0	0	0	0	0
5ec0ad37d8b6d21455f7a92dc3c63e23	0	0	0	146	0	0	0	0	0	0	0	0	0	0	0	0	0	0	0	0	0	0	0	0	0	0	0	0	0	0	0	0	0	0	0	0	0	0	0	0	0	0	0	0	0	0	0	0	0
8c79351655574ce0b285aa222d3d24af	0	0	0	0	0	0	0	0	0	6	0	4	0	0	0	0	0	0	4	0	2	0	0	0	8	9	0	0	7	10	0	0	0	0	0	0	0	0	0	0	58	0	0	0	0	0	0	0	0
aed83679388eda1bc014aee7e4996bfe	0	0	0	0	0	0	0	0	0	0	0	0	0	0	0	0	0	0	0	0	0	0	0	0	0	0	0	0	0	0	91	2	0	0	0	0	0	0	0	0	0	0	0	0	0	0	0	0	0
2dd6b2be8569e63e80d506b68056f4ad	2	0	4	0	0	0	3	0	0	0	0	0	0	0	0	0	0	0	0	0	0	0	0	0	0	0	0	0	0	0	0	2	0	0	0	0	0	0	0	0	0	0	0	0	2	0	0	0	0
335eb0a71c13f77c84228df5f118af6d	0	0	0	107	0	0	0	0	0	0	0	0	0	0	0	0	0	0	0	0	0	0	0	0	0	0	0	0	0	0	0	0	0	0	0	4	0	0	0	0	0	0	0	0	0	0	0	0	0
7392032016e80fe834e638b826168b18	0	0	0	0	0	0	0	0	5	5	20	17	0	0	6	4	0	0	0	0	7	0	0	0	0	0	0	0	0	0	15	0	0	0	0	0	0	0	0	0	0	0	0	0	0	0	0	0	0
c75c07073e8888e1ae4ecd1f5ea2d62c	0	0	0	0	0	0	0	0	0	0	0	68	0	0	13	0	0	0	0	0	0	0	0	0	0	0	0	0	0	0	0	0	0	0	0	0	0	0	0	0	0	0	0	0	0	0	0	0	0
d5f4d4c61556cd9a88f8e7072585def2	0	0	0	0	0	0	0	0	0	0	0	0	0	0	0	0	0	0	0	0	42	41	0	0	0	0	0	0	0	0	7	0	0	0	17	0	0	0	0	0	0	0	0	0	0	0	0	0	0
1a7653a0e4032e3313d46077f16908b1	0	0	0	0	0	0	0	0	0	0	0	0	0	0	0	0	0	0	0	0	0	0	0	0	0	0	0	0	0	0	0	107	0	0	0	0	0	0	0	0	0	0	0	0	0	0	0	0	0
c595323313d9cde10679478dd83dd028	0	2	5	0	0	0	0	0	0	0	0	41	0	0	0	0	0	0	0	9	0	0	2	0	0	0	7	3	0	0	2	4	0	0	0	0	0	0	0	0	0	0	0	0	5	0	5	0	15
2f5eb76a82e2db5d2eb5d89c7f158105	0	0	37	4	0	0	0	0	19	14	17	0	0	0	0	0	0	0	0	0	0	0	0	0	0	0	0	0	0	0	0	0	0	0	6	0	0	0	0	0	0	0	0	0	0	0	0	0	0
74db525d81a33bf53110091d12441e15	0	0	0	0	0	0	0	0	0	0	4	0	0	0	0	0	0	0	0	101	0	0	0	0	0	0	0	0	0	0	0	0	0	0	0	0	0	0	0	0	0	0	0	0	0	0	0	0	0
5b37c9758e061f2a67d15a7f13eea33d	0	0	0	0	0	0	0	0	0	0	0	87	0	0	0	0	0	0	105	0	0	0	0	0	0	0	0	0	0	0	0	0	0	3	0	0	0	0	0	0	0	0	0	11	0	0	0	0	0
29642f363e278969ae72a6e00d8a38bc	0	0	0	0	0	0	0	0	0	0	0	0	0	0	0	0	0	0	0	0	0	0	0	4	0	0	0	0	0	0	0	0	0	0	9	0	0	0	0	0	0	0	0	0	0	0	0	0	0
6cb4ca3d55a5fa12f4e35eb5e8351ce7	0	0	0	0	0	0	0	0	0	0	0	0	0	0	0	0	0	0	0	0	0	0	0	0	0	0	0	0	0	0	0	0	0	0	0	0	0	0	0	0	25	0	0	0	0	0	0	0	0
b6139dbe43e630e95b1b06a061186d96	26	6	17	10	0	0	0	0	0	0	0	0	0	0	0	0	0	0	0	0	0	0	3	0	0	0	0	0	0	0	6	0	0	0	38	0	0	0	0	0	0	0	0	0	0	0	0	3	4
e8ae7dddbc527dcf0b170706eb269fa8	0	0	0	51	0	0	0	0	0	0	0	25	0	0	12	0	0	0	0	0	0	0	0	0	0	0	0	0	0	0	0	0	0	0	0	0	0	0	0	0	0	0	0	0	0	0	0	0	0
dc2b4b5c2fff6b6e231382bcf1fa3892	0	0	17	0	0	0	0	0	0	0	0	0	0	0	0	0	0	0	0	0	0	0	60	0	0	0	0	0	0	0	0	0	0	0	0	0	0	0	0	0	0	0	0	0	0	0	0	0	0
3cfd37dc87f4512b6a02ddf9d8d5e7e5	0	0	0	0	0	0	0	0	0	0	0	0	0	0	0	0	0	0	0	0	0	0	0	0	0	0	98	0	0	0	0	0	0	0	0	0	0	0	0	0	0	0	0	0	0	0	0	0	0
829a7c16a1edbbc724d01f0c59add7c3	3	4	7	0	0	0	0	0	0	0	3	11	0	0	16	22	0	0	0	2	0	0	0	0	0	0	0	0	0	0	19	5	0	0	3	2	0	0	0	0	0	0	0	3	0	0	0	0	0
09527c2c4d5de1e50ddf6fe08ba34294	0	0	2	0	0	0	0	0	0	0	0	0	0	0	0	0	0	0	0	0	0	0	0	8	0	0	0	0	0	0	0	0	0	0	3	7	0	0	0	0	10	0	0	0	0	0	0	0	0
ab7bca5452f2baccc900c7511d85cbe1	0	0	0	103	0	0	0	0	0	0	0	0	0	0	0	0	0	0	0	0	0	0	0	0	0	0	0	0	0	0	0	0	0	0	0	0	0	0	0	0	0	0	0	0	0	0	0	0	0
3b35df8dac005a52435d2c3ca9e14048	0	0	0	134	0	0	0	0	0	0	0	0	0	0	0	0	0	0	0	0	0	0	0	0	0	0	0	0	0	0	0	0	0	0	0	0	0	0	0	0	0	0	0	0	0	0	0	0	0
9249e4e290a8c383d1b718ddaa982c22	0	0	0	0	0	0	0	0	0	0	3	0	0	0	0	0	0	0	0	0	0	0	0	0	0	0	0	0	0	0	0	0	0	0	0	0	0	0	0	0	0	0	0	0	0	0	0	0	0
b226ce4a27e3b666e6893204993fedba	0	0	0	0	0	0	0	0	0	0	0	103	0	0	0	0	0	0	0	0	0	0	0	0	0	0	0	0	2	15	0	2	0	0	0	0	0	0	0	0	0	0	0	0	0	0	0	0	0
fb41ae2eb59b1efb10d46ef922913b3a	0	0	0	0	0	0	0	26	0	0	0	0	0	0	0	0	0	0	0	149	0	0	0	0	0	0	0	0	0	0	0	0	0	0	0	0	0	0	0	0	0	0	0	0	0	0	0	0	0
dc6cbf380289de70a51a1fbeda368bba	0	0	46	0	0	0	0	0	0	0	0	65	0	0	0	0	0	0	6	0	0	0	0	0	0	0	0	0	0	0	0	0	0	0	7	0	0	0	0	10	0	0	0	0	4	0	0	0	0
1ac0614c4ce416d5f0a4c055942df17a	0	0	0	0	0	0	0	0	20	17	0	5	0	0	0	0	0	0	0	0	0	0	0	0	0	0	0	0	0	0	0	0	0	0	26	0	0	0	0	0	0	0	0	0	0	0	0	0	0
20b2f0c16c17f889f70123a01d0118b4	0	0	0	0	0	0	0	0	0	0	0	0	0	0	0	16	0	0	0	0	0	0	0	4	0	0	0	0	0	0	0	0	0	0	5	25	0	0	0	0	0	0	0	0	7	0	0	0	0
7a1f6f041734ed3ed46744254c1719c0	0	0	0	0	0	0	0	0	0	0	0	0	0	0	0	0	0	0	0	40	0	0	0	4	0	0	7	0	0	0	0	0	0	0	0	0	0	0	0	0	0	0	0	0	0	0	0	0	0
f6b25e2f336942da0f80457c83ef39ad	0	0	0	0	0	0	0	0	0	0	0	0	0	0	0	0	6	0	0	0	0	0	0	0	0	0	0	0	4	0	5	0	0	0	0	0	0	0	0	0	44	0	0	58	0	0	0	0	0
6ea09eaaefce641381e1cf1ad3733e63	0	0	0	0	0	0	0	0	0	0	0	0	0	0	0	0	0	0	0	0	0	0	0	0	0	0	0	0	0	0	0	0	0	0	0	0	0	0	0	0	0	0	0	0	0	34	44	12	0
94b1cb817d8cb1ef59dd820fa78f0576	0	0	0	0	0	0	0	0	0	0	0	11	0	0	0	0	0	13	2	2	0	0	0	0	5	11	0	0	0	0	12	0	0	0	0	0	0	0	0	0	0	0	0	0	0	0	0	0	0
09d170758288aa3c8be15f27d85163f1	0	0	0	0	2	0	0	0	0	0	0	0	0	0	10	31	0	0	0	0	0	0	0	0	0	0	7	0	0	0	0	0	0	0	0	5	0	0	0	0	0	0	0	0	0	0	0	0	0
d4b169af27230c0bc660f41b2f203abc	0	0	0	0	0	0	0	0	0	4	36	5	0	0	6	4	0	0	6	11	0	0	0	0	0	0	24	0	0	0	11	0	0	0	5	0	0	0	0	0	0	0	0	0	0	0	0	0	0
b08dfd469665e6e2e59fdf449bb64980	0	0	0	0	0	0	0	0	0	0	10	0	0	0	0	0	0	0	130	0	0	0	0	0	0	0	0	0	0	0	0	0	0	0	9	0	0	0	0	0	0	0	0	0	0	0	0	0	0
09858de74ca8b54d0626dc7918b19bd3	0	0	0	0	0	0	0	0	0	0	0	0	0	0	0	0	0	0	0	0	0	0	0	0	0	0	0	0	0	0	4	0	0	0	0	0	0	0	0	0	0	0	0	0	0	0	0	0	0
1e4ee2f91d029724d993cd9d8e4dd8e8	0	0	0	5	0	0	10	3	0	0	5	3	0	0	0	0	0	0	0	5	0	0	2	36	0	0	0	0	0	0	8	5	0	0	0	0	0	0	0	0	0	0	0	0	0	0	0	0	3
1d38929eace074f8d5b5cb7923ac008a	0	0	0	0	0	0	0	0	0	0	0	0	0	0	10	0	0	0	0	0	0	0	0	21	0	0	0	5	0	0	0	0	0	0	0	0	0	0	0	0	0	0	0	3	9	0	0	3	11
f1f57bd29ea4c6050963e514f74e191b	0	0	0	0	0	0	0	13	0	0	0	7	0	0	0	2	26	37	0	0	0	0	0	0	0	0	0	0	25	46	62	0	0	0	0	0	0	0	0	0	0	0	0	0	0	0	0	0	0
530324cbabf2e02b9b3ebe463abc3446	0	0	0	0	0	0	0	0	7	24	0	35	0	0	0	0	0	0	0	0	0	0	0	0	0	0	0	0	0	0	0	0	0	0	0	0	0	29	43	0	0	0	0	0	0	0	0	0	0
8e1dbc52c93c17bd173f59210b97172b	0	0	0	0	0	0	0	0	0	0	0	0	0	0	0	0	0	0	5	0	0	0	0	93	0	0	0	0	0	0	0	0	0	0	3	43	0	0	0	0	0	0	0	0	0	0	0	0	0
d677a58e390f58cc142904b66cddc3d6	0	0	0	0	0	0	0	0	0	0	0	0	0	0	0	0	0	0	0	0	0	0	0	0	0	0	0	5	0	0	0	0	0	0	0	0	0	0	0	4	0	0	0	0	0	0	0	7	0
8a379cedf985a19b835735af9fcf22f0	0	0	0	0	0	0	0	0	0	0	0	0	0	0	0	0	0	0	0	0	0	0	0	0	0	0	0	0	6	0	0	0	0	0	13	0	0	0	0	0	0	0	0	0	0	0	0	0	0
eae5727b991a42e03ac3a999d81662c7	0	0	0	0	0	0	0	0	0	0	0	0	0	0	0	0	0	0	0	0	0	0	0	0	0	0	0	0	0	0	84	6	0	0	0	0	0	0	0	0	0	0	0	0	0	0	0	0	0
08f280ec597252c5a0980020c235d60d	7	4	72	0	0	0	0	0	0	0	0	0	0	0	0	0	0	0	0	0	0	0	0	0	0	0	0	0	0	0	17	0	0	0	0	0	0	0	0	0	0	4	15	0	0	0	0	2	60
ec7c3784f9a26da807aad7639c4877d0	0	0	0	4	0	0	0	0	0	0	0	0	0	0	0	0	0	0	0	0	51	42	0	0	0	0	0	0	0	0	0	0	0	0	0	0	0	0	0	0	0	0	0	0	0	0	0	0	0
b80d0d074623a47bb15a91094b740d30	0	0	0	0	0	0	0	0	0	0	0	0	0	0	0	0	0	0	0	0	16	0	0	0	0	0	0	0	0	0	0	0	0	0	0	0	0	0	0	0	24	0	0	11	0	0	0	0	0
2116d86630ec84ef621e3c35af85b757	0	0	0	0	0	0	0	0	0	0	0	0	0	0	0	0	0	0	0	0	0	0	0	0	0	0	0	0	0	0	0	0	0	0	0	0	0	0	0	0	0	0	0	0	0	0	0	0	0
95d1dd1e085497b72eabe0876f9cb945	0	0	0	96	0	0	0	0	0	0	0	0	0	0	0	0	0	0	0	0	0	0	0	0	0	0	0	0	0	0	0	0	0	0	0	0	0	0	0	0	0	0	0	0	0	0	0	0	0
5b7c402bb41bfabf35eb453660e25ef6	13	0	0	0	0	0	0	0	4	7	14	0	0	0	0	0	0	0	0	0	3	0	7	0	0	0	0	0	0	0	0	0	0	0	0	0	0	0	0	5	0	0	0	0	0	0	0	0	0
bff34f297c0d63754b97c92dcd4295dc	7	18	0	0	0	0	0	0	0	0	0	0	0	0	0	0	0	0	0	0	0	0	0	0	0	16	0	0	0	0	0	0	0	0	0	0	0	0	0	0	0	0	0	0	0	0	0	0	0
9af8c0b34809d2452291feafbd892719	0	0	0	6	0	0	0	0	0	0	0	0	0	0	0	0	0	0	0	0	0	11	0	0	0	0	0	0	0	0	0	0	0	0	0	0	0	0	0	0	0	0	0	0	0	0	0	0	0
106de3343c09ef19a165be0365c1ecda	0	0	0	0	0	0	2	0	0	0	0	0	0	0	0	0	0	0	0	0	0	0	0	0	0	0	0	0	0	0	0	0	0	0	0	0	0	0	0	0	0	0	0	0	31	0	0	0	4
76e1b9d6765ef93c0ed7a35684b39cac	0	0	0	0	0	0	0	0	3	0	4	5	0	0	7	0	0	0	0	0	0	0	0	13	0	3	0	6	0	0	30	0	0	0	0	0	0	0	5	12	0	0	0	0	0	0	0	19	0
f459a3a50ec6f8967aabe0a273772ea2	0	0	2	0	0	0	0	0	0	0	0	3	0	0	0	0	0	0	0	0	15	77	0	0	0	0	0	0	0	0	0	0	0	0	0	0	0	0	0	0	0	0	0	0	0	0	0	0	0
790eff09e4f15043e15c8795f448dc37	0	0	0	0	0	0	0	0	0	0	0	12	0	0	0	18	0	0	0	0	0	0	0	0	0	0	0	0	0	0	13	4	0	0	0	0	0	0	0	0	0	0	0	0	0	0	0	0	0
86b7e9a236c8548232013ef6c55f1c07	0	0	0	0	0	0	0	0	0	0	2	0	0	0	0	0	0	0	0	0	0	0	0	0	0	0	0	0	0	0	0	0	0	0	0	0	0	0	0	0	0	0	0	95	0	0	0	0	0
f103774481d2acfaa7fff33a34a425a9	0	0	0	0	0	0	0	0	0	0	0	0	0	0	0	0	0	0	0	0	0	0	0	8	0	0	0	0	0	0	0	0	0	0	0	0	0	0	0	0	0	0	0	0	0	0	0	0	0
bbc868a0da641bdc370b1111b4986140	0	0	0	0	16	40	0	0	0	0	0	0	0	0	0	0	0	0	89	0	0	0	0	0	0	0	0	0	0	0	0	0	0	0	0	0	0	0	0	0	0	0	0	0	0	0	0	0	0
f2fdd5a353c83df2dbe1257bbc835791	0	0	0	0	0	0	0	0	0	0	4	0	0	0	0	0	0	0	0	0	0	0	0	0	0	0	6	0	0	0	0	0	0	0	0	0	0	0	0	0	0	0	0	0	0	0	0	0	0
d2d9eb042bd8ad272c64f64f6c34bbf2	0	0	0	0	0	0	0	0	0	0	0	0	0	0	3	0	0	0	0	0	0	0	0	0	0	0	2	0	0	0	78	0	0	0	13	0	0	0	0	0	0	0	0	0	0	0	0	0	0
7846f51a8d781dc0d0402e8907fb071b	0	0	10	0	0	0	0	0	24	24	0	41	0	0	0	0	0	0	0	0	18	19	0	0	9	4	0	0	0	0	0	0	0	0	10	5	0	0	0	0	35	0	0	0	0	0	0	10	0
c198223682ab0880e0492ef597b7b9fe	0	0	3	0	0	0	9	0	0	0	0	0	0	0	11	0	0	0	0	7	0	0	9	0	0	0	0	0	0	0	15	0	0	0	0	22	0	0	0	0	0	0	0	0	0	0	0	0	0
51ae0950b447468297443ea79ddff806	0	0	0	75	0	0	0	0	0	0	0	0	0	0	2	0	0	0	0	0	0	0	7	0	0	0	0	0	0	0	0	0	0	0	0	6	0	0	0	0	0	0	0	0	3	0	0	0	0
e3ae14df036e0ccd2a7ab023d3acad07	0	0	0	0	0	0	0	93	0	0	0	0	0	0	0	0	0	0	0	0	0	0	0	0	0	0	0	0	0	0	0	0	0	0	0	0	0	0	0	0	0	0	0	0	0	0	0	0	0
b03f9256002fb154312146d4122184b4	0	0	0	0	0	0	0	0	0	0	4	0	0	0	0	13	0	0	0	0	0	0	0	0	0	0	0	0	0	0	46	19	0	0	0	0	0	0	0	0	2	0	0	0	0	0	0	0	0
ba759ed7aad1b3bd8ce4da742edf481d	0	0	0	0	0	0	0	0	0	0	0	0	0	0	0	0	3	5	45	2	0	0	0	0	0	0	0	0	0	0	0	0	0	0	0	3	0	0	0	0	13	3	0	22	0	0	0	0	0
188888ac74a9224ce8ac879dd6623fac	0	0	0	0	0	0	0	0	0	0	0	0	0	0	0	0	0	0	0	0	0	0	0	0	0	0	0	0	0	0	47	7	0	0	0	0	0	0	0	0	0	0	0	0	0	0	0	0	0
71445fc6709b2cc76440792b99981ed8	0	0	0	0	0	0	0	0	0	0	0	0	0	0	0	0	0	0	0	0	0	0	0	0	0	0	0	0	0	0	0	0	0	0	0	0	93	0	0	0	0	0	0	0	0	0	0	0	0
0abe47891a7545824ca78b0521d8c769	0	0	92	0	0	0	0	0	0	0	0	0	0	0	0	0	0	0	0	0	0	0	0	0	0	0	0	0	0	0	0	0	0	0	0	0	0	0	0	0	0	0	0	0	0	0	0	0	0
249873b16134782a9343d2635691b446	0	0	0	4	0	0	0	0	0	0	0	0	0	0	0	0	0	0	8	4	0	0	24	0	0	0	3	0	0	0	0	10	0	0	0	0	0	0	0	2	0	0	0	0	7	0	0	3	8
063d9c96a43a7cc92e2806bfbb8f54f8	0	0	0	0	2	0	40	0	0	0	0	0	0	0	0	0	0	0	0	0	38	12	0	0	0	0	0	0	0	0	0	0	0	0	0	0	0	0	0	0	0	0	0	0	0	0	0	0	0
1fe508d78c458c18cac54a25b3084ba8	0	0	0	0	0	0	0	0	0	0	0	0	0	0	0	0	15	16	9	4	0	0	0	0	0	0	0	0	0	0	0	0	0	0	0	0	0	0	0	0	0	6	0	0	0	0	0	0	0
8d02a75a707dafc31050fd67cfa16d4a	0	0	0	0	0	0	0	0	0	0	0	0	0	0	0	0	0	0	0	0	0	0	0	8	0	0	0	0	0	0	0	0	0	0	0	0	0	0	0	0	0	0	0	0	0	0	0	0	0
d7f1b06139a090b3956427cb077c3114	0	0	0	0	0	0	0	0	0	0	0	0	0	0	0	0	0	0	0	0	0	0	0	0	0	0	0	0	0	0	0	0	0	0	0	0	0	0	0	0	0	0	0	0	0	0	0	0	0
15560900a920516eb7141e9c9dd07194	0	0	0	0	0	0	0	0	0	0	0	0	0	0	0	0	0	0	0	0	0	0	0	0	0	0	0	0	0	0	0	0	0	0	0	0	0	0	0	0	0	0	0	0	0	0	0	0	0
41af67b88e95a7c4af89f193eeb52bee	0	0	0	0	0	0	0	7	53	26	0	0	0	0	0	0	0	0	0	0	0	0	0	0	0	0	0	0	0	0	0	0	0	0	2	0	0	0	0	0	0	0	0	0	0	0	0	0	0
310132d64bcb25be2562825ef59f6b0d	0	0	0	0	0	0	0	0	6	0	0	0	0	0	0	0	0	0	0	0	52	42	0	0	0	0	0	0	0	0	0	0	0	0	0	0	0	0	0	0	0	0	0	0	0	0	0	0	0
6c2246ec58799c52ae2dd81ac9298706	0	0	0	0	0	0	0	0	0	0	7	0	0	0	0	0	0	0	0	0	0	0	0	0	0	3	0	0	3	0	22	0	0	0	0	9	0	0	0	0	0	0	0	0	21	0	0	0	0
1b12c826091e1427e95e010f89c3d159	0	0	4	0	15	6	4	0	0	0	0	7	0	0	0	22	0	0	13	75	4	8	0	0	0	0	0	0	15	15	11	13	0	0	0	0	0	0	0	0	0	0	0	0	0	0	0	0	15
1122cec3f2044688980919206bf6d0e4	0	0	0	0	0	0	0	0	0	0	0	0	0	0	0	0	0	0	0	0	63	28	0	0	0	0	0	0	4	0	9	0	0	0	0	0	0	0	0	0	0	0	0	0	0	0	0	0	0
cab604dc89ca7adb3b8522d61e992820	0	0	0	0	0	0	0	0	0	0	0	0	0	0	0	0	0	0	0	0	0	0	0	17	0	0	0	0	0	0	0	0	0	0	0	0	0	0	0	0	0	0	0	0	0	0	0	0	0
ecb7047a7de3ffc14cffe78eab3a5d11	0	0	0	0	0	0	0	0	0	0	0	0	0	0	0	0	0	0	0	0	0	0	0	0	0	0	0	0	9	8	3	4	0	0	0	0	0	0	0	0	4	0	0	0	0	0	0	0	0
c965138b5624b2aac05b0910b3e4b37f	0	0	0	0	0	0	0	0	0	0	0	0	0	0	0	0	0	0	0	0	0	0	0	0	0	0	0	0	0	0	0	0	0	0	79	12	0	0	0	0	0	0	0	0	0	0	0	0	0
33b14c60d8107328d530ac79a774ece9	0	0	0	0	0	0	0	0	0	0	0	0	0	0	0	0	0	0	0	0	0	0	0	0	0	0	0	0	0	0	0	0	0	0	0	0	0	0	0	0	0	0	0	0	0	0	0	0	0
f0ad03f8b03c42950ba2b0e196cca759	0	0	0	0	0	7	0	53	0	0	0	0	0	0	0	0	0	0	26	0	0	0	0	0	0	0	0	0	0	0	0	0	0	0	0	0	0	0	0	0	0	0	0	4	0	0	0	0	0
e18b217da74ae16320dc7c57ac5f4f63	0	0	0	0	0	0	0	0	0	0	0	0	0	0	0	0	0	0	0	0	0	0	0	0	0	0	57	15	0	0	0	0	0	0	0	0	0	0	0	0	0	0	0	0	0	0	0	0	0
80e07fc1e0cf7b5d979b018e89a458e2	0	0	0	0	0	0	0	0	0	0	0	0	0	0	0	0	0	0	0	0	0	0	0	0	0	0	0	0	16	27	45	2	0	0	0	0	0	0	0	0	0	0	0	0	0	0	0	0	0
8dd3d98f2460de193434ddba7069b55e	0	0	0	0	0	0	0	0	0	0	8	0	0	0	0	0	0	0	4	12	0	0	0	0	0	0	0	0	0	0	0	0	0	0	28	0	0	0	0	0	0	0	0	0	20	0	0	0	0
b380085b802a9fa50ece9fe9d9389314	0	0	0	0	0	0	0	0	0	0	0	0	15	4	4	0	5	0	0	4	9	9	0	19	0	0	0	0	0	0	0	0	0	0	0	0	0	3	0	0	10	0	0	0	0	0	6	20	0
da27a6601971839e0e3510ef344cf104	0	0	0	0	0	0	0	0	0	0	0	0	0	0	89	0	0	0	0	0	0	0	0	0	0	0	0	0	0	0	0	0	0	0	0	0	0	0	0	0	0	0	0	0	0	0	0	0	0
659a19202083717affb5b7c72b803d5c	0	0	0	0	0	0	0	0	0	0	0	0	0	0	0	140	0	0	0	0	0	0	0	0	0	0	0	0	0	0	0	0	0	0	0	0	0	0	0	0	0	0	0	0	0	0	0	0	0
ed2f9e3359edad0ee53f696ea3c0220b	0	0	0	0	0	0	0	0	0	0	0	0	0	0	0	0	33	0	56	0	0	0	0	0	0	0	0	0	0	0	0	0	0	0	0	0	0	0	0	0	0	0	0	0	0	0	0	0	0
09e2d61d0b700f77fc3a68f98ab0b1b5	0	0	0	0	0	0	0	0	0	0	0	0	0	0	0	0	0	0	0	0	0	0	0	0	0	0	0	0	0	0	8	0	0	0	0	18	0	0	0	48	0	0	0	0	0	0	0	0	0
e041ef407f44b4217269d1b66bf66871	0	0	0	0	0	0	0	0	0	0	0	0	0	0	0	0	0	0	0	0	0	0	0	0	0	0	0	0	0	0	0	0	0	0	0	0	0	0	0	68	0	0	0	8	0	0	0	0	0
350af6594a47827c9dfe3d138aeb1217	2	0	0	0	0	0	0	0	26	4	0	0	0	0	0	0	14	6	0	0	0	0	0	0	0	0	0	0	3	0	0	0	0	0	0	0	0	11	2	0	12	0	0	24	0	0	0	0	3
ff262a34f1295b6caac2cc9deacaa08a	0	0	0	2	0	0	0	0	0	0	0	0	0	0	3	0	0	0	2	0	0	0	15	12	0	0	10	0	0	0	2	0	0	0	5	0	0	0	0	0	0	0	0	0	0	0	0	8	0
064ba2b851b8c2e5bfb676d42a2288c6	0	0	0	0	0	0	0	0	0	0	3	14	0	0	0	0	0	0	0	0	0	0	0	0	0	0	3	2	0	0	32	8	0	0	0	0	0	0	0	0	0	0	0	24	0	0	0	0	0
99c34c53bc52f98510cafad07740641d	0	0	0	0	0	0	0	0	0	0	0	0	0	0	0	0	58	17	0	0	0	0	0	0	0	0	0	0	13	18	0	0	0	0	0	0	0	0	0	0	0	0	0	0	0	0	0	0	0
1177b228a19e59e39b6db39ff091d23b	0	0	0	0	0	0	4	0	0	0	0	0	0	0	34	0	0	0	0	0	0	0	0	0	0	0	0	0	0	0	0	0	0	0	0	0	0	0	0	0	0	0	0	3	0	0	0	0	0
63d7e21ae977f185d8f4ae5704ddc7dc	0	0	64	0	0	0	0	0	0	0	0	0	0	0	0	0	0	0	0	0	0	0	0	0	0	0	0	0	0	0	0	0	0	11	26	12	0	0	0	0	0	0	0	0	0	0	0	0	0
a061a357e0ccf3c3877f4ea7097d4851	0	0	0	0	0	0	4	0	0	0	0	0	0	0	0	0	0	0	20	4	0	0	0	0	0	0	0	0	0	0	0	0	0	0	0	0	0	0	0	0	0	0	0	0	0	0	0	0	0
d7d07d5c3c52acd59d0042176b0a68bf	0	0	0	0	0	0	0	0	0	0	0	77	0	0	4	2	0	0	0	7	0	0	0	0	0	0	0	5	0	0	0	0	0	0	2	10	0	0	0	0	0	0	0	0	0	0	0	0	0
3e40735f7a57cbd7fc392d3d46038a81	0	0	0	0	0	0	0	0	0	0	0	0	0	0	0	0	0	0	0	0	64	22	0	0	0	0	0	0	0	0	0	0	0	0	0	0	0	0	0	0	0	0	0	0	0	0	0	0	0
95ef54277a629764cdb4e11efeeaf00a	0	0	0	0	0	0	0	85	0	0	0	0	0	0	0	0	0	0	0	0	0	0	0	0	0	0	0	0	0	0	0	0	0	0	0	0	0	0	0	0	0	0	0	0	0	0	0	0	0
eac0a50546ec9dd211850ecd66454cd0	0	0	0	0	0	0	0	0	0	0	12	64	0	0	0	0	0	0	0	0	0	0	0	0	0	0	0	0	0	0	0	0	0	0	0	0	0	0	0	0	0	0	0	4	0	0	0	0	0
165581ead6212796a528d365beb29ff0	0	0	0	40	0	0	0	0	0	0	0	0	0	0	0	2	0	0	2	0	0	0	0	25	0	0	0	3	0	0	0	0	0	0	0	7	0	0	0	0	0	0	0	0	0	0	0	0	0
e7b8b8a6214f6933e713e4c5a6eba0b8	0	0	0	0	0	0	0	0	0	0	0	0	0	0	0	0	0	0	0	0	21	64	0	0	0	0	0	0	0	0	0	0	0	0	0	0	0	0	0	0	0	0	0	0	0	0	0	0	0
856fd82310b06274311426999419cc29	0	0	0	0	0	0	0	0	0	0	16	0	0	0	0	0	0	0	0	0	0	15	0	11	0	0	0	0	0	0	0	0	2	7	39	26	0	0	0	0	18	0	0	0	0	0	0	0	0
b221315d06d62652238a8e383171e217	0	0	7	0	0	0	5	0	0	0	0	0	0	0	0	0	0	0	0	0	0	0	15	0	0	0	0	0	0	0	23	0	0	0	0	0	0	0	0	0	0	0	0	0	0	3	0	0	0
0adaa7ead3a10cfd1389b042b6718231	0	0	0	0	0	0	4	0	0	0	0	12	0	0	0	0	9	10	23	0	0	0	0	0	6	5	0	0	7	0	0	0	0	0	5	0	0	0	0	0	0	0	0	0	0	0	0	0	0
a0d4329a459c4da2b1021a3ce0f7d57a	0	0	0	0	0	0	0	0	0	0	0	0	0	0	0	0	0	0	0	0	0	0	0	0	0	0	0	0	0	0	0	0	0	0	0	0	0	0	0	0	13	0	0	0	0	0	0	0	0
c8bc9a6226b38db06b7d16bca5a0fad6	0	0	0	0	0	0	0	0	0	0	0	0	0	0	0	0	0	0	0	0	0	0	0	0	0	0	0	0	0	0	0	0	0	0	0	0	0	0	0	0	0	0	0	0	0	0	0	0	0
4ba5390c38ad148915edd1b6faf0fe98	0	0	0	0	0	0	18	0	0	0	0	0	0	0	0	0	0	0	0	0	0	0	0	0	0	0	0	0	0	0	0	0	0	0	0	0	0	0	0	0	2	0	0	0	0	0	0	0	0
83ccc5c0711d2070adcd29f24a91504b	0	0	5	0	0	0	0	21	0	11	0	0	0	0	3	0	0	0	0	0	0	0	0	0	0	0	0	0	29	38	70	0	0	0	21	0	0	0	0	0	0	0	0	0	0	0	0	0	0
853f750f6c2c945d8d36fafc3dcb477b	0	0	0	0	0	0	0	0	0	0	6	19	0	0	5	0	0	0	0	0	0	0	0	0	0	0	4	0	0	0	6	14	0	0	0	0	0	0	0	0	0	0	0	0	0	0	0	0	0
4f207aba717c480ea76156dfdd040c2a	0	0	0	0	0	0	0	0	0	0	0	0	0	0	0	0	0	0	0	0	0	0	0	0	0	0	0	0	0	0	0	0	0	0	0	81	0	0	0	0	2	0	0	0	0	0	0	0	0
2f411fc43888a12045c3373370092921	0	0	0	0	0	0	0	0	37	45	0	0	0	0	0	0	0	0	0	0	0	0	0	0	0	0	0	0	0	0	0	0	0	0	0	0	0	0	0	0	0	0	0	0	0	0	0	0	0
8c8dfd4262fe795f950e2d36baf1caa2	0	0	0	0	0	0	0	0	0	0	0	0	0	0	0	0	0	0	0	0	0	4	0	20	9	43	0	0	0	0	0	0	6	0	0	0	0	0	0	0	0	0	0	0	0	0	0	0	0
7901ab893f241eb6191ac7eb28101c85	0	0	0	0	0	0	0	0	0	0	0	0	0	0	0	0	0	0	0	0	0	0	0	0	0	0	0	0	33	35	0	14	0	0	0	0	0	0	0	0	0	0	0	0	0	0	0	0	0
7d21942fa2c8d9089c1e2ad9c1fe1d84	0	0	0	0	0	0	0	0	0	0	0	0	0	0	0	0	0	0	0	0	0	0	0	0	0	0	0	0	0	0	0	0	0	0	14	0	0	0	0	0	0	0	0	0	0	0	0	0	0
d733dd1c824dc410b969a5f20494524b	0	0	0	0	0	0	0	0	0	0	0	0	0	0	0	0	0	0	0	0	0	0	0	0	0	0	0	0	0	0	0	0	0	0	0	0	0	0	0	64	0	0	0	0	0	0	0	15	0
e0066b816a4588633958d6b01e5fec53	0	0	0	0	0	0	0	0	0	0	0	0	0	0	0	0	0	0	0	0	0	0	0	0	0	0	0	0	0	0	0	0	0	0	11	13	0	0	0	0	0	0	0	8	0	0	0	0	0
99203ea7f6d676edd7e24a3ad7294292	0	0	0	0	32	0	0	39	0	0	0	0	0	0	0	0	0	0	0	0	0	0	0	0	0	0	0	0	0	0	5	0	0	0	0	0	0	0	0	0	0	0	0	0	0	0	0	0	0
9a02d5f7ca926c7dd3ac91843d14a444	0	0	0	0	0	0	0	0	0	0	0	0	0	0	0	0	0	2	0	0	3	0	0	32	0	0	0	0	3	7	0	0	0	0	0	0	0	0	0	0	0	0	0	0	0	0	0	0	0
07c0032c7468cbed3b1dfef7a0439d5d	0	0	0	0	0	0	0	0	0	0	0	0	0	0	0	6	0	0	0	0	0	0	0	0	0	0	21	60	0	0	0	0	0	0	0	0	0	0	0	0	0	0	0	0	0	0	0	0	15
ae2ea853ce20f2239532adc1a0c0b3b0	0	0	0	0	0	0	0	0	0	0	0	0	0	0	0	0	0	0	0	0	0	0	0	0	0	0	0	0	95	54	0	0	0	0	0	0	0	0	0	0	0	0	0	0	0	0	0	0	0
a9f81dbed5de640aac2bb3bf18736346	0	0	0	0	0	0	0	0	0	0	0	0	0	0	0	0	0	0	0	0	0	0	0	0	0	0	0	0	0	0	24	0	0	0	4	5	0	0	0	0	0	0	0	0	10	0	0	0	0
0fe8ab2e5679377ac8a5255e58af0a66	0	0	0	0	0	0	0	0	0	0	0	0	0	0	0	0	0	0	0	0	0	0	0	0	0	0	0	0	0	0	0	0	0	0	0	0	0	0	0	0	0	0	0	4	80	0	0	52	0
34e405ec9786bb73a8e6a69cb41a4a5c	0	0	0	0	0	0	0	0	0	0	0	0	0	0	0	0	0	0	0	0	0	0	0	0	0	0	0	0	0	0	0	0	0	0	0	0	0	0	0	0	0	0	0	0	0	9	0	0	0
e5a3d32f8984211d682e0c2ced0e3d2a	0	0	0	0	0	0	0	0	0	0	0	0	0	0	0	0	0	0	0	0	0	0	0	0	0	0	0	0	0	0	0	0	0	0	0	0	0	0	0	0	0	0	0	0	0	0	0	0	0
bf196c83343a590b928e7023a9f88b42	0	0	0	73	0	0	0	0	0	0	0	0	0	0	7	0	0	0	0	0	0	0	0	0	0	0	0	0	0	0	0	0	0	0	0	0	0	0	0	0	0	0	0	0	0	0	0	0	0
fcb9b6a2afd625c91b6abdd378bbc763	0	0	0	11	0	0	0	7	0	7	78	0	0	0	0	0	0	0	16	5	2	0	0	0	0	0	0	0	0	16	0	0	0	0	27	6	0	0	0	0	0	0	0	0	0	0	0	0	0
4729af3d85ca0c702d32764c7212a964	0	0	0	3	0	0	0	0	0	0	0	0	0	0	0	7	0	0	0	4	0	0	0	4	0	0	0	0	0	0	58	0	0	0	0	0	0	0	0	0	0	0	0	0	0	0	0	0	0
d4b73a8525571326548a5c775a032687	0	0	0	7	0	0	0	0	0	0	7	23	0	0	16	0	0	0	0	0	7	0	0	15	0	0	20	5	0	0	0	0	0	0	18	11	0	0	0	0	0	0	0	0	0	0	0	0	0
1e4911df12a62159e3c9977139b88f2e	0	0	0	0	0	0	0	0	0	0	35	0	0	0	0	0	0	0	0	0	0	0	4	0	0	0	0	0	0	0	0	0	0	0	0	0	0	0	0	0	0	0	0	0	0	0	0	0	0
9be800db49e7929537c1a4b94ecc2fca	0	0	0	0	0	0	0	0	0	0	0	0	0	0	0	0	0	0	0	0	4	31	0	0	0	0	0	0	0	0	3	0	0	0	0	0	0	0	0	0	0	0	0	0	0	0	0	0	0
519c91429c4d7e26a7c0db155c00cdba	0	0	0	0	0	0	0	0	0	0	0	0	0	0	0	0	0	0	0	0	0	0	0	0	0	0	22	0	3	11	20	0	0	0	0	0	0	0	0	0	0	0	0	0	0	0	0	0	0
2ebd609d89ee1faa0a2e87012e4a9078	0	0	0	0	0	0	0	0	0	0	0	0	0	0	0	0	0	0	0	0	0	0	0	0	0	0	0	0	0	0	0	10	0	0	0	0	0	0	0	0	0	0	0	0	0	0	0	0	0
4e5e3a1926483a63b8797302fafdc157	0	0	0	0	0	0	7	0	0	0	0	0	0	0	0	0	0	0	0	0	0	0	0	0	0	0	0	0	0	0	0	0	0	0	56	24	0	0	0	0	0	0	0	0	0	0	0	0	0
c0dcee9ecdcdf1f2f614e5f97de8b8b1	0	0	0	0	0	0	0	0	0	0	0	0	0	0	0	0	39	5	11	0	0	0	0	0	0	0	0	0	0	0	0	0	0	0	0	0	0	0	0	0	0	0	0	0	0	0	0	0	0
f1d1807c23ea3c689e43f95bef018925	0	0	0	0	0	0	0	0	0	0	0	0	0	0	0	0	0	0	0	0	0	0	0	0	0	0	0	0	0	0	0	0	0	0	0	0	0	0	0	0	0	0	0	0	0	0	0	0	0
58f2e74d6586a9a37148fe8cfb12a229	0	0	0	0	0	0	0	0	27	52	0	0	0	0	0	0	0	0	0	0	0	0	0	0	0	0	0	0	0	0	0	0	0	0	0	0	0	0	0	0	0	0	0	0	0	0	0	0	0
6b8f2aa3252fd30ff5d024dba20bcd31	0	0	0	0	0	0	0	0	5	0	15	7	0	0	0	13	0	0	10	19	0	0	0	0	0	0	0	0	0	0	0	0	0	0	0	0	0	0	0	0	0	0	0	0	0	0	0	0	0
6ebd56dc2dc10142c0fa703533b0e4e6	0	0	0	5	0	0	0	5	0	0	11	43	0	0	0	0	0	0	0	0	0	0	0	34	0	0	26	0	0	0	0	8	0	0	0	2	0	0	0	0	0	0	0	0	7	0	0	0	0
63fb59dc138448d0cad3000f1397fb62	0	0	8	0	0	0	0	0	0	0	0	0	0	2	5	0	0	0	4	0	0	0	4	0	0	0	0	4	0	0	0	0	0	0	7	6	0	0	0	3	0	0	14	4	0	0	0	13	0
6ded477d8ee28659ecfb66e130cd84c8	0	0	0	0	0	0	0	0	0	0	0	0	0	0	0	0	0	0	0	0	0	0	0	0	0	0	0	0	0	0	79	0	0	0	0	0	0	0	0	0	0	0	0	0	0	0	0	0	0
f88dcd55cab751aa901c8105a783b6e1	0	0	0	0	0	0	0	0	0	0	0	0	0	0	0	0	0	0	0	0	0	0	0	0	0	0	0	0	0	0	0	0	0	0	0	0	0	0	0	0	0	0	0	0	0	0	0	0	0
ab3ae1aea0cb6deefd79057bd156ed67	0	0	0	0	0	0	0	0	0	0	0	0	0	0	0	0	0	0	0	8	0	0	0	0	0	0	0	0	0	0	0	0	0	0	7	0	0	0	0	15	26	0	0	5	0	0	0	0	0
5746149ca5070d366c15c0fa5bd3b8dc	0	0	0	0	0	0	0	0	0	0	0	0	0	0	0	0	0	0	0	0	0	0	0	0	0	7	0	0	0	0	0	0	0	0	0	0	0	0	0	0	0	0	0	0	0	0	7	0	0
4458972b6366dda3e013f8d2fa304b54	56	21	0	0	0	0	0	0	0	0	4	0	0	0	0	0	0	0	0	0	0	0	0	0	0	0	0	0	0	0	6	0	0	0	0	0	0	0	0	0	4	0	0	0	0	0	0	0	0
47eb21752e4682b2c216b06af113316e	0	0	6	0	0	0	0	0	0	0	0	0	0	0	0	0	0	0	8	0	0	0	16	0	0	0	9	3	0	0	0	0	0	0	0	0	0	0	0	0	4	0	0	2	8	0	0	10	6
5c6f759023ae1f5d918f8fc5d85019dd	0	0	0	62	0	0	0	0	0	0	0	0	0	0	6	0	0	0	0	0	0	0	0	68	0	0	0	0	0	0	0	0	0	0	29	50	0	0	0	0	0	0	0	0	7	0	0	0	0
a0915ed870300da0c4657e6c9f2792fd	0	0	0	0	0	0	0	0	4	0	51	16	0	0	0	0	0	0	0	0	0	0	0	0	0	0	6	0	0	0	0	0	0	0	0	0	0	0	0	0	0	0	0	0	0	0	0	0	0
fae6231cba9833d73d869e49ff515ed6	0	0	0	0	0	0	0	0	0	0	0	0	0	0	3	0	0	0	0	7	0	0	0	5	0	0	18	0	0	0	0	3	0	0	5	0	0	0	0	0	0	0	0	0	0	0	0	0	0
26739ea4c6448d194dc28ae340714e73	0	0	4	0	2	2	0	0	0	0	0	0	0	0	3	0	0	0	0	0	0	0	0	0	0	0	0	0	0	0	0	13	0	0	4	0	0	3	0	0	0	4	0	5	0	0	0	3	0
ab8e1511141ae6ab5dd77732b9dea48a	0	0	0	16	0	0	0	0	0	0	0	0	0	0	0	0	0	0	0	0	0	0	0	12	0	0	0	0	0	0	0	0	0	0	10	0	0	0	0	0	2	0	0	0	0	0	0	0	0
bff98652d617932fc341b38c9a868ecc	0	0	0	0	0	0	8	0	0	0	6	0	0	0	4	0	0	0	5	3	0	0	0	0	0	0	4	6	0	0	7	0	0	0	0	0	0	0	0	0	0	0	0	0	0	0	0	16	4
43254449cb6d8d41756bed49782500c9	0	0	0	0	0	0	3	0	0	0	0	0	0	0	0	0	0	0	0	10	0	0	0	0	0	0	10	0	0	0	0	40	0	0	0	0	0	0	0	0	0	0	0	0	0	0	0	0	0
132da0d0c38727959611eab4886a93e3	0	0	0	0	0	0	0	0	0	0	0	0	0	0	4	0	0	0	0	17	0	0	0	8	0	0	0	0	0	0	0	3	0	0	10	5	0	0	0	0	0	0	0	17	0	0	0	0	4
e336bc16daedfe950a58a6ccd229cde1	0	0	0	0	0	0	0	0	0	0	0	0	0	0	0	0	0	0	0	0	0	0	0	10	18	29	0	0	0	0	0	0	0	0	0	0	0	0	0	0	0	0	0	0	0	0	0	0	0
676fbea21a26010f4ac25b83808c7eab	0	0	0	0	0	0	2	0	0	0	0	0	0	0	0	5	0	0	0	5	0	0	0	0	0	0	2	0	0	0	59	0	0	0	0	0	0	0	0	0	0	0	0	0	0	0	0	0	0
bacf7b068879a7c2ff1a31e1e77b9fc6	0	0	17	0	0	0	0	0	0	0	0	0	0	0	0	0	0	0	0	0	0	0	0	0	0	0	0	0	0	0	0	2	0	0	0	4	0	0	0	13	0	0	0	0	5	0	0	0	11
4fa2766dcdfd9ea8cbce2307f4f763e0	0	0	0	9	0	0	0	0	0	0	0	0	0	0	29	18	0	0	0	0	0	0	0	0	0	0	0	0	0	0	0	0	0	0	0	0	0	0	0	0	0	0	0	0	0	0	0	0	0
82870baa1243442f4a7caceded9060d2	0	0	0	0	0	0	0	0	0	0	0	0	0	0	0	7	0	0	0	0	5	9	0	0	2	0	0	0	0	0	0	0	2	0	4	0	0	0	0	0	2	0	0	24	0	0	0	0	0
95506de96c1207029b8682b3fe5bb2d3	0	0	0	0	0	0	0	0	0	0	0	7	0	0	0	7	0	0	0	8	0	0	0	5	0	0	0	0	0	0	82	0	0	0	0	0	0	0	0	0	0	0	0	0	0	0	0	0	0
f5185ce338038ff316cf78fe2c0f717f	0	0	0	0	0	0	0	0	0	0	0	0	0	0	0	0	45	14	0	0	0	0	0	0	0	0	0	0	0	0	0	0	0	0	0	0	0	0	0	0	2	0	0	0	0	0	0	0	0
1a1e7e6d098959b29d956e291714f591	0	0	0	0	0	0	5	0	0	0	0	0	0	0	0	0	0	0	0	0	0	0	0	0	0	0	0	0	0	0	0	0	0	0	0	0	0	0	0	51	0	0	0	0	0	0	0	0	0
e5f9ed522150480ee7038a3150101722	0	0	0	0	0	0	0	0	0	0	0	0	0	0	0	0	0	0	0	0	0	0	0	0	0	0	0	0	0	0	0	0	0	0	0	0	0	0	0	0	0	0	0	74	0	0	0	0	0
667ab7886911937f2a78e0426dd24a2a	23	12	28	0	0	0	0	0	0	0	0	0	0	0	0	0	0	0	0	0	0	0	29	0	0	0	0	0	0	0	0	0	0	0	0	0	0	0	0	0	0	0	0	0	0	0	0	8	0
5a2fe43f005a9d2108816cbfa33f42e8	0	0	0	0	0	0	3	9	0	0	0	18	0	0	0	0	0	0	4	0	0	0	0	0	0	0	0	3	0	0	0	6	0	0	0	0	0	0	0	0	4	0	0	8	0	0	0	0	0
5f71c0c8a9848f0369938f6f67da2967	0	0	0	0	0	0	0	70	0	0	0	0	0	0	0	0	0	0	5	0	0	0	0	0	0	0	0	0	0	0	0	0	0	0	6	0	0	0	0	0	14	0	0	13	0	0	0	0	0
b0aafce1c019b82407904520cafcc3f1	0	0	0	0	0	0	0	0	0	0	73	0	0	0	0	0	0	0	0	0	0	0	0	0	0	0	0	0	0	0	0	0	0	0	0	0	0	0	0	0	0	0	0	0	0	0	0	0	0
f93b766f5824282fb7890f751e2779b9	0	0	0	0	0	0	0	0	0	0	0	0	0	0	0	0	0	0	0	9	0	0	0	0	0	0	56	8	0	0	0	0	0	0	0	0	0	0	0	0	0	0	0	0	0	0	0	0	0
6ccae9985512e25677725f720efe93c9	0	0	0	0	0	0	0	0	0	0	0	0	0	0	0	0	0	0	0	0	0	0	0	8	0	0	0	0	12	2	6	0	0	0	0	0	0	0	0	0	0	0	0	4	0	0	0	0	0
0156817624235b0e6bcbc15d5a71e90b	0	0	0	0	0	0	0	0	0	0	0	0	0	0	0	0	0	0	0	0	0	0	0	0	0	0	0	0	0	0	0	0	0	0	0	0	0	0	0	0	0	0	0	0	0	0	0	0	0
abfbb92b12e19b0fab03d85a64c4bc96	0	0	3	0	0	0	0	0	0	0	5	14	0	0	0	0	0	0	0	0	0	0	0	0	0	0	0	0	0	0	0	0	0	0	0	0	0	0	0	0	0	0	0	0	0	0	0	0	0
79d62a8ecae3fb59f3123a4239045e37	0	0	2	0	0	0	0	4	0	0	0	0	0	0	0	0	0	0	0	36	0	0	0	0	0	0	0	0	0	0	27	0	0	0	0	11	0	0	0	0	0	0	0	0	0	0	0	0	0
8937514c2201f9b0bb6a74ee9a5a6cdf	0	0	4	0	0	0	0	0	0	0	0	0	0	0	0	0	20	8	15	0	0	0	0	0	0	3	9	0	0	0	0	0	0	0	0	0	0	0	0	0	0	0	0	0	0	0	0	0	0
a7f5b9fb3dc0f5e8e9414c9951dab31e	0	0	0	45	0	0	0	0	0	0	5	0	0	0	0	4	0	0	0	0	0	0	0	0	0	0	19	0	0	0	0	0	0	0	0	0	0	0	0	0	0	0	0	0	3	0	0	0	0
0eae019c3b78461ee26ad6847be6a859	0	0	0	0	0	0	8	0	0	0	0	8	0	0	0	4	0	0	0	0	0	0	0	0	0	0	4	2	0	0	0	0	0	0	0	0	0	0	0	0	0	0	0	0	0	0	0	2	3
3e0ed55cfdb4218553250714a86f10d4	0	0	0	0	0	0	0	0	0	0	0	0	0	0	0	72	0	0	0	0	0	0	0	0	0	0	0	0	0	0	0	0	0	0	0	0	0	0	0	0	0	0	0	0	0	0	0	0	0
f8ac9080ff92e30b893d0dca3711e8ca	0	0	0	0	0	0	0	0	0	0	0	0	0	0	0	3	0	0	0	0	0	0	0	0	0	0	0	0	0	0	0	0	0	0	0	0	0	0	0	0	0	0	0	7	0	0	0	0	4
0debd7fa30740b0ed1e9d86f83d38557	0	0	0	0	0	0	0	0	0	0	0	0	0	0	0	0	0	0	0	0	0	0	0	0	0	0	0	72	0	0	0	0	0	0	0	0	0	0	0	0	0	0	0	0	0	0	0	0	0
3036b9ef8c4129c1f68eaac59840777f	0	0	0	0	0	0	0	0	0	0	0	0	0	0	0	0	0	0	0	0	0	0	0	0	0	0	0	0	0	3	48	0	0	0	0	0	0	0	0	0	0	0	0	0	0	0	0	0	0
8fc170afc7ad5ff7c7d36f701c941bfd	0	0	0	0	0	0	0	0	0	0	0	0	0	0	0	0	0	0	0	0	0	0	0	0	0	0	0	0	0	0	0	0	0	0	0	0	0	0	0	0	0	0	0	0	0	8	64	0	0
f214fd72b37f54df079633082ca666b3	0	0	0	13	0	0	0	0	0	0	0	0	0	0	24	0	0	0	0	0	0	0	0	0	0	0	0	0	0	0	29	0	0	0	0	0	0	0	0	0	0	0	0	0	0	0	0	0	0
e0005bd199b71a7e2e629fc98f1a3a1c	0	0	0	0	3	0	0	13	0	0	0	0	0	0	0	0	0	0	0	0	19	36	0	0	0	0	0	0	0	0	0	0	0	0	0	0	0	0	0	0	0	0	0	0	0	0	0	0	0
159bae09a8331e7e66e2bfce622b9f94	0	0	0	0	0	0	3	0	0	0	14	8	0	0	0	3	0	0	0	21	0	0	0	0	0	0	4	0	0	0	0	0	0	0	0	0	0	0	0	0	0	0	0	0	0	0	0	0	0
f9283546185c477eb0af4ad10f3b46de	0	0	0	0	0	0	0	3	0	0	0	7	0	0	0	20	0	0	0	9	3	2	3	0	0	0	0	0	0	0	2	0	0	0	0	0	0	0	0	0	51	0	0	0	0	0	0	0	0
fd201b1f2804a9bdd747f7b01adc4164	0	0	0	0	0	0	0	0	0	0	0	0	0	0	0	0	0	0	0	0	0	0	0	0	0	0	71	0	0	0	0	0	0	0	0	0	0	0	0	0	0	0	0	0	0	0	0	0	0
28b3f164af69f64b22b0493bf575cad9	0	0	0	0	0	0	0	0	0	0	0	0	0	0	0	0	0	0	0	0	0	0	0	0	0	0	0	0	0	0	0	0	0	0	0	0	0	0	0	0	0	0	0	0	0	0	0	0	0
8cef1b3116dfe51667ef3c640b87737b	0	0	0	0	0	0	0	0	0	0	0	0	0	0	69	27	0	0	0	0	4	5	0	0	0	0	13	0	0	0	0	0	0	0	0	5	0	0	0	0	0	0	0	0	0	0	0	0	0
ff8a4a273944e5fc1017d478fa8c380f	0	0	0	12	0	0	0	0	0	0	0	12	0	0	0	11	0	0	0	0	0	0	0	0	0	0	11	0	0	0	0	0	0	0	0	0	0	0	0	0	0	0	0	0	0	0	0	0	0
1664890c67bcda0b4c862d4c90c727b3	0	0	0	9	0	0	0	0	0	0	0	0	0	0	0	12	0	0	0	0	0	0	9	8	0	0	0	0	0	0	0	0	0	0	0	0	0	0	0	0	0	0	0	0	25	0	0	0	0
a38f08575ca1d1aef2d77132d458428a	0	0	0	0	0	2	68	0	0	0	0	0	0	0	0	0	0	0	0	0	0	0	0	0	0	0	0	0	0	0	0	0	0	0	0	0	0	0	0	0	0	0	0	0	0	0	0	0	0
f4afbff5ede7efc85c17d8654228e163	0	0	0	0	0	0	0	14	0	9	0	0	0	0	0	0	0	0	0	0	24	4	0	0	0	0	0	0	0	0	6	0	0	0	0	5	0	0	0	0	4	0	0	8	0	0	0	0	0
87b6504ed769835be02a0146041383c9	0	0	0	0	0	0	0	0	0	0	4	12	0	0	0	0	0	0	0	0	0	0	0	12	0	0	0	0	0	0	39	0	0	0	0	0	0	0	0	0	0	0	0	0	0	0	0	0	0
092233cad87b19517d10a4f917b828a2	0	0	0	0	0	0	0	0	0	0	0	0	0	0	0	8	0	0	0	31	0	0	0	0	0	0	0	0	0	0	31	0	0	0	0	0	0	0	0	0	0	0	0	0	0	0	0	0	0
3ee9291b0ce34c5697194133272dd15a	0	0	0	0	0	0	0	0	0	0	0	0	0	0	0	0	0	0	0	0	0	0	0	0	0	0	0	0	0	3	67	0	0	0	0	0	0	0	0	0	0	0	0	0	0	0	0	0	0
2df38a93581c613e7f4ca5cf6bb5e737	0	0	0	0	0	0	0	0	0	0	0	0	0	0	0	0	0	0	0	0	0	0	0	0	0	0	0	0	0	0	0	0	0	0	0	0	0	0	0	0	0	0	0	0	0	15	55	0	0
fb2fe8d35bb37dbbb293e13d9c16109b	0	0	0	0	0	0	0	0	0	0	3	0	0	0	0	0	0	0	0	0	0	0	0	0	0	0	0	0	2	0	0	0	0	0	0	0	0	0	0	0	0	0	0	0	0	0	0	0	0
419775e3e9578e763367355e50bf81e2	0	0	0	30	0	0	0	0	0	0	0	0	0	0	0	0	0	0	0	0	0	0	0	0	0	0	0	0	0	0	0	0	0	0	3	7	0	0	0	0	0	0	0	0	0	0	0	0	0
03fcbba3ce2254eb4e97e2dd5b734a86	0	0	0	60	0	0	0	0	0	0	0	0	0	0	0	0	0	0	0	0	0	0	0	9	0	0	54	0	0	0	0	0	0	0	29	0	0	0	0	0	0	0	0	0	0	0	0	0	0
36e380d0c6772978bced7286d81f56bd	0	0	0	6	0	0	0	0	0	0	0	0	0	0	0	0	0	0	0	0	0	0	0	0	0	0	0	0	0	0	0	0	0	0	0	0	0	0	0	0	0	0	0	0	0	0	0	0	0
2638a90dbafed768be26cefa8c6a63ea	2	0	0	0	0	0	0	0	0	8	3	21	0	0	0	0	0	0	0	0	0	17	0	0	0	0	0	0	0	0	18	0	0	0	4	0	0	0	0	0	0	0	0	7	4	0	0	0	0
126e3a10e7d291b83b1fc1e59c9488a3	0	0	0	0	0	0	0	0	0	0	0	0	0	0	0	0	0	0	0	0	0	0	0	0	0	0	0	0	0	0	0	0	0	0	0	0	0	0	0	0	0	0	0	0	0	0	0	0	0
ce0b017445d82d0b56346ff83afddd86	0	0	13	0	0	0	0	0	0	0	0	0	0	0	0	21	0	0	0	0	0	0	0	0	0	0	0	0	0	0	0	0	0	0	0	0	0	0	0	0	0	0	0	0	0	0	0	0	0
03884923aeb5721bc0918108dd08e918	0	0	0	59	0	0	0	0	0	0	0	0	0	0	0	0	0	0	0	0	0	0	0	0	0	0	0	0	0	0	0	0	0	0	0	0	0	0	0	0	0	0	0	0	0	0	0	0	9
c1f5a9f27cc12b7f3b799f4e62ae4d68	0	0	0	96	0	0	0	0	0	0	0	0	0	0	0	0	0	0	0	0	0	0	0	0	0	0	0	0	0	0	0	0	0	0	0	0	0	0	0	0	0	5	0	0	0	0	0	18	0
ca939e7c83fa2c1a041c70e61da466f3	0	0	0	0	0	0	0	0	0	0	0	61	0	0	0	7	0	0	0	0	0	0	0	0	0	0	0	0	0	0	0	0	0	0	0	0	0	0	0	0	0	0	0	0	0	0	0	0	0
28ebaf6a0638464ac10b42095f4e597b	0	0	0	0	0	0	0	0	0	0	0	3	0	0	0	0	0	0	0	0	0	0	0	0	0	0	11	16	0	0	4	5	0	0	0	0	0	0	0	0	0	0	0	0	2	0	0	0	0
2b625a0045f4ab7dea2ce236d70182a5	0	0	0	0	0	0	0	0	0	0	0	0	0	0	0	0	0	0	0	68	0	0	0	0	0	0	0	0	0	0	5	0	0	0	0	0	0	0	0	0	0	0	0	0	0	0	0	0	0
3e9c0851cf65552aff263aa7420f2fb3	0	0	0	0	0	0	0	0	0	0	0	0	0	0	0	0	0	0	0	0	0	0	0	0	0	0	0	0	28	0	46	0	0	0	0	0	0	0	0	0	0	0	0	0	0	0	0	0	0
fc66bae0ad38d21290cc70eaee4fc3f0	0	0	0	0	0	0	0	0	0	0	0	0	0	0	0	0	0	0	0	0	0	0	0	0	0	0	0	0	0	0	0	0	0	0	0	0	0	0	0	0	0	0	0	68	0	0	0	0	0
f2dbd9c709e983197270db0623e8f902	0	0	0	0	0	0	0	0	0	0	0	0	0	0	0	0	0	0	0	0	0	0	0	0	0	0	0	0	0	0	0	0	0	0	0	0	0	0	0	0	0	0	0	0	0	6	0	0	0
924796bf028e0722d32211b28722790d	0	0	0	0	0	0	0	0	0	0	0	0	0	0	0	0	0	0	0	0	0	0	0	0	0	0	0	0	0	0	0	0	0	0	0	0	0	0	0	0	0	0	0	0	0	0	0	0	0
bb272e2784654b1a785a06054f1aec44	4	0	4	0	0	0	7	0	0	0	0	0	0	0	0	0	0	0	0	0	0	0	0	0	0	0	0	0	0	0	82	13	0	0	0	0	0	0	0	0	0	0	0	0	0	0	0	0	0
5f4a2e51953e3d1e41311ec21dbc3fd0	0	0	0	0	0	0	0	0	0	0	0	0	0	0	0	0	0	0	0	18	0	0	0	0	0	0	32	0	0	0	0	8	0	0	0	0	0	0	0	0	0	0	0	0	0	0	0	0	0
23af843ee2591f44e04e82ef3475c17c	0	0	0	0	0	0	0	0	0	0	0	0	0	0	0	0	0	0	0	0	0	0	0	0	0	0	0	0	0	0	0	0	0	0	58	9	0	0	0	0	0	0	0	0	0	0	0	0	0
7fcea6390452ca2913e3f4031eb662cd	0	0	8	0	0	0	5	0	0	0	0	0	0	0	0	0	0	0	0	0	0	0	0	0	0	0	0	0	0	0	0	0	0	0	0	0	0	0	0	0	0	0	0	0	53	0	0	0	0
0d970a2a164b6f760c302ca6267ebb3f	0	0	0	0	0	0	0	51	0	0	0	0	0	0	0	0	2	0	0	0	0	4	0	0	0	0	0	0	0	3	6	0	0	0	4	3	0	0	0	0	0	0	0	0	0	0	0	0	0
268734be5e84b1c7e48ebc9767ac4444	0	0	0	0	0	0	0	0	4	0	20	0	0	0	0	0	0	0	0	0	0	0	0	0	0	0	0	0	0	0	15	0	0	0	0	12	0	0	0	0	0	0	0	0	0	0	0	0	0
10c977350e3f3c24e5a864a471b94298	0	0	0	0	0	0	0	0	20	0	0	5	0	0	0	0	14	0	40	28	0	0	0	0	0	0	0	0	0	0	0	0	0	0	0	0	0	0	0	0	0	0	0	16	0	0	0	0	9
01a00e30c847ca3443f00e2cde49de1d	2	0	0	0	0	0	0	0	0	0	0	6	0	0	0	0	0	0	0	0	0	0	0	0	3	2	0	0	0	5	0	6	0	0	10	0	0	0	0	0	0	0	0	26	0	0	0	0	0
074305f31701e6142c0526d938e6fbab	0	0	0	0	0	0	0	0	0	14	0	0	0	0	0	0	0	0	0	0	0	0	0	0	0	0	0	0	0	0	0	0	0	0	0	0	0	0	0	0	0	0	0	0	0	0	0	0	0
41fa916b1b1b8be0ad0352f65f360428	0	0	0	0	0	0	0	0	0	0	0	0	0	0	0	0	2	3	0	0	0	0	0	0	0	0	0	0	9	9	42	0	0	0	0	0	0	0	0	0	0	0	0	0	0	0	0	0	0
d6a53d7424293da13f59501835cd9c1c	0	0	0	0	0	0	0	0	0	0	0	0	0	0	0	0	0	0	11	0	0	0	0	0	0	0	19	0	0	0	0	0	0	0	17	15	0	0	0	0	0	0	0	15	0	0	0	0	0
cbb297f8d7372c84abc0dac24b151e0c	0	0	0	0	0	0	0	0	0	0	0	0	0	0	0	0	0	0	0	0	0	0	0	0	0	0	3	0	0	0	3	0	0	0	12	0	0	0	0	0	16	0	0	4	0	0	0	0	0
4d6fffe5fd174e4780dd75a5f41655eb	0	0	0	0	0	0	0	0	0	0	0	0	0	0	0	0	0	0	0	0	0	0	0	0	0	0	0	0	0	0	0	3	0	0	0	0	0	0	0	62	0	0	0	0	0	0	0	0	0
7c1a51d9bd3827707d92400e50ee748e	0	0	0	0	0	0	0	4	8	0	0	6	0	0	0	0	20	9	6	0	46	39	0	0	0	0	0	0	2	0	0	0	0	0	6	0	0	0	0	0	0	0	0	0	0	0	0	0	0
faac7d4c29f86c8a41165b0bf0fe7913	0	0	0	0	0	0	0	0	0	0	0	0	0	0	0	0	37	27	0	0	0	0	0	0	0	0	0	0	0	0	0	0	0	0	0	0	0	0	0	0	0	0	0	5	0	0	0	0	0
a154f23e64245c3e63a7f77303ac6824	0	0	0	0	0	0	0	0	0	0	0	0	0	0	8	0	0	0	0	0	0	6	0	58	0	0	0	0	0	0	0	0	0	0	0	0	0	0	0	0	0	0	0	0	0	0	0	0	0
369a48d442e7c28d6e4ba8b6e5a96bae	0	0	0	0	0	0	0	0	0	0	0	0	0	0	0	0	0	0	0	0	0	0	0	0	0	0	0	0	0	0	0	0	0	0	0	0	0	0	0	64	0	0	0	0	0	0	0	11	0
d620dbc77ac5e00932c86a66e596f185	0	0	0	0	0	0	0	0	0	0	0	0	0	0	0	0	0	0	0	0	0	0	0	0	0	0	0	0	0	0	0	0	0	0	0	0	0	0	0	0	0	0	0	0	0	0	0	0	0
15acc0325c925c5a322aa7e8b9b444b0	0	0	28	0	0	0	0	0	0	0	0	0	0	0	0	10	0	0	0	0	0	0	0	0	0	0	0	0	0	0	0	0	0	0	0	0	0	0	0	0	0	0	0	0	0	0	0	0	0
7632574aa4a4e90100f33f4f117ddda9	0	0	17	0	0	0	0	0	0	0	0	5	0	0	0	0	2	4	6	0	0	0	0	0	0	0	0	0	0	0	0	0	0	0	8	0	0	0	0	0	0	0	0	5	0	0	0	0	3
e3a6bb606025e7400d9c5034ac03d007	0	0	0	6	0	0	0	0	9	3	0	3	0	0	6	19	0	0	0	7	0	0	0	0	0	0	0	0	0	0	0	3	0	0	0	0	3	0	0	0	0	0	0	0	0	3	0	0	4
6c91a6ea4883981e34463c528beb9e2a	0	0	0	0	0	0	0	0	0	0	0	0	0	0	0	0	0	0	0	0	0	0	0	0	0	0	0	0	0	0	63	0	0	0	0	0	0	0	0	0	0	0	0	0	0	0	0	0	0
639768b68818aad7485f2d4e08143dfa	0	0	0	0	0	0	0	0	0	0	0	0	0	0	0	0	0	0	0	0	0	0	0	0	0	0	0	0	0	0	0	0	0	0	0	0	0	0	0	0	0	0	0	0	0	0	0	0	0
4d3bf81563ccc3c73f3274857eaa538b	0	0	0	5	0	0	0	0	0	0	0	0	0	0	0	0	0	0	0	5	0	0	0	0	0	0	0	0	0	0	0	0	0	2	9	7	0	0	0	0	0	0	0	0	0	0	0	0	0
6879f5f42723e360cce60e111160de1e	0	0	0	0	0	0	0	3	0	0	0	4	0	0	0	7	0	0	0	0	0	0	0	0	0	0	14	0	0	0	10	0	0	0	6	0	0	0	0	0	0	0	0	0	0	0	0	4	0
0b73010f5f699c73f0f2866d82e25d7a	0	0	0	0	0	0	0	0	4	45	0	0	0	0	0	0	0	0	0	0	0	0	0	0	0	0	0	0	0	0	0	0	0	0	0	0	0	0	0	0	0	0	0	0	0	0	0	0	0
dd0a56d608b99de9d6bc7715767f3682	0	0	0	0	0	0	0	0	0	0	63	0	0	0	0	0	0	0	0	0	0	0	0	0	0	0	0	0	0	0	0	0	0	0	6	0	0	0	0	0	0	22	4	11	0	0	0	0	0
4fdd484238af8b6b617412e5a53093c9	0	0	0	0	0	0	0	0	0	0	0	0	0	0	0	0	0	0	0	0	19	33	0	0	0	0	0	0	0	0	0	0	0	0	0	0	0	0	0	0	0	0	0	0	0	0	0	0	0
c1e33ce23044d68600a93063386adb0b	0	0	0	0	0	0	0	0	0	0	0	20	0	0	0	0	0	0	0	0	0	0	0	15	0	0	0	0	0	0	0	0	0	0	46	0	0	0	0	0	0	0	0	0	0	0	9	0	38
80c79b7a3e40ca5f8331cd9fba3cb82f	0	0	0	0	0	0	0	0	0	0	0	0	0	0	0	0	0	0	0	0	0	0	0	0	0	0	0	0	0	0	0	0	0	0	0	0	0	0	0	0	0	0	0	0	0	0	0	0	0
0435f6168d22d238da9fa4e8b4c4af24	0	0	23	0	0	0	0	0	0	0	0	0	0	0	0	22	0	0	0	0	0	0	0	0	0	0	0	0	0	0	0	0	0	0	10	0	0	0	0	0	0	0	0	0	0	0	0	0	0
8c3fe5b1bedd8922e06247a3d8dfd2b1	0	0	0	6	0	0	0	0	0	0	0	0	0	0	0	2	0	0	0	3	0	10	0	0	0	0	0	0	0	0	0	0	0	0	16	0	0	0	0	0	0	0	0	3	4	0	0	0	0
4c548a62be9862da5358165b5764a8cb	0	0	0	0	0	0	0	0	0	0	0	0	0	0	0	7	0	0	0	0	0	0	0	0	0	0	0	0	0	0	0	0	0	0	0	0	0	0	0	0	0	0	0	0	13	0	0	0	0
adeeb2ce74d7e3bb8818c263ef5bc9c0	0	0	0	0	0	0	0	0	0	0	0	0	0	0	0	0	0	0	0	0	0	0	0	0	0	0	0	0	0	0	6	0	0	0	5	23	0	0	0	0	0	0	0	0	0	0	0	0	0
ee022484c5d474770829bd88a97bf1e9	0	0	6	0	0	0	0	0	0	0	7	0	0	0	0	0	0	0	0	7	0	0	0	0	0	0	0	0	0	0	4	9	0	0	0	0	0	0	0	0	0	0	0	0	0	0	0	0	0
f82844b07fdee13a0e80c478861970a2	0	0	0	39	0	0	0	0	0	0	0	0	0	0	0	0	0	0	0	0	0	0	0	0	0	0	0	0	0	0	0	0	0	0	0	0	0	0	0	0	0	0	0	0	0	0	0	0	0
3040d5afe75868f2aba8ba918f3e72c0	0	0	0	9	109	3	0	0	0	0	0	0	0	0	0	0	0	0	0	0	0	0	0	0	0	0	14	0	9	5	0	4	0	0	0	0	0	0	0	0	0	0	0	0	0	0	0	0	0
38bc256b7e5a4f22afff273c7db012fb	0	0	0	0	0	0	0	0	0	0	0	0	0	0	0	0	0	0	0	60	0	0	0	0	0	0	0	0	0	0	0	0	0	0	0	0	0	0	0	0	0	0	0	0	0	0	0	0	0
75af728a046fded8014cd21e96a0e31d	0	0	4	0	0	0	0	0	0	0	0	0	0	0	0	0	0	0	0	3	0	0	54	0	0	0	0	0	0	0	0	0	0	0	0	0	0	0	0	0	4	0	0	0	0	0	0	0	0
81911878f0757b4e6b4e10e098d7eb8a	0	0	0	0	0	0	0	0	3	0	3	7	0	0	0	0	0	0	0	0	34	26	0	0	0	0	0	0	0	0	0	0	0	0	0	0	0	0	0	0	0	0	0	0	0	0	0	0	0
480198a3fbdb1a6f3ac441181f122b9b	0	0	0	0	0	0	0	0	0	0	0	0	0	0	0	0	0	0	0	0	0	5	0	55	0	0	0	0	0	0	0	0	0	0	0	0	0	0	0	0	0	0	0	0	0	0	0	0	0
669795e0d13fb08e43e633acce4cc6cc	0	0	0	0	0	0	0	0	0	0	0	0	0	0	0	0	0	0	0	0	0	0	0	0	0	0	0	0	0	0	0	0	0	0	29	0	0	0	0	0	0	0	0	0	0	0	0	0	0
9202c4d2072bb7aaa66848b46738eebb	0	0	0	0	0	0	0	0	0	0	0	0	0	0	0	0	0	0	0	0	0	0	0	0	0	0	0	0	0	0	0	0	0	0	0	0	0	0	0	0	0	0	0	0	0	0	0	0	0
0281aedea07b5b9c29845ac8694c26eb	0	0	0	0	0	0	0	0	0	0	0	0	0	0	0	0	0	0	0	0	0	0	0	0	0	0	0	0	0	0	0	0	0	0	0	0	0	0	0	0	0	0	0	0	0	0	0	0	0
af52c2e7382e363401137a90798c7cc8	0	0	18	0	0	0	0	0	0	0	0	0	0	0	0	0	0	0	0	19	0	0	0	0	0	0	0	0	0	0	0	0	0	0	0	33	0	0	0	0	0	5	0	17	24	0	0	0	0
c45fdb24e7235766a4c9c2dee4851790	0	0	0	0	42	17	0	0	0	0	0	0	0	0	0	0	0	0	0	0	0	0	0	0	0	0	0	0	0	0	0	0	0	0	0	0	0	0	0	0	0	0	0	0	0	0	0	0	0
66dbc4fb9cc8dc5d2abd2a480e9a6aa3	0	0	0	0	0	0	7	29	0	0	0	0	0	0	0	0	0	0	0	0	0	0	0	0	0	0	0	0	0	0	0	0	0	0	0	0	0	0	0	0	0	0	0	0	0	0	0	0	0
2ec2c30fac73ee3afe708bc9cb6d0b1b	0	0	0	0	0	0	0	0	0	0	0	0	23	7	29	0	0	0	0	0	0	0	0	0	0	0	0	0	0	0	0	0	0	0	0	0	0	0	0	0	0	0	0	0	0	0	0	0	0
6696a4de2bab851b4277754c300a5875	0	0	0	0	0	0	0	0	0	0	0	0	0	0	4	0	0	0	0	0	0	0	0	0	0	0	0	0	0	0	0	5	0	0	20	0	0	0	0	0	3	0	0	9	0	0	3	0	0
20506adaac4e750af1ab30777e9c736e	0	0	0	0	0	0	0	0	0	0	0	0	0	0	0	2	0	0	0	0	0	0	0	0	0	0	0	0	0	0	0	0	0	0	17	0	0	0	0	0	0	0	0	0	0	0	0	0	0
3fb6fec16dc340e99a590df60081c3db	0	0	0	0	0	0	0	0	0	0	0	0	0	0	0	0	0	0	0	4	0	0	0	0	0	0	4	0	0	0	33	0	0	0	0	19	0	0	0	0	3	0	0	0	0	0	0	0	0
5d64c4db7576dedffc824d7c07af36fe	0	0	0	0	0	0	0	0	0	0	0	0	0	0	0	0	0	0	0	0	0	0	0	0	0	0	0	0	0	0	0	12	0	0	0	0	0	0	0	0	8	0	0	0	0	0	0	0	0
ab631c05206cb8bf60f693ea8057cd5b	0	0	0	0	0	0	0	0	0	0	0	0	0	0	0	0	0	0	0	0	0	0	0	0	0	0	0	0	0	0	0	0	0	0	0	0	0	0	0	0	0	0	0	0	0	0	0	0	0
d439306034cdce83c3e38c785dc75288	9	6	8	0	0	0	8	0	0	0	2	10	0	0	0	0	0	0	0	5	0	0	3	0	0	0	6	0	0	0	0	2	0	0	0	0	0	0	0	0	0	0	0	0	0	0	0	0	3
19a755a7b6af5a0e648821debfdb0b68	0	0	0	0	0	0	0	49	0	0	0	0	0	0	0	0	0	0	0	0	4	0	0	0	0	0	0	0	0	0	0	0	0	0	0	0	0	0	0	0	0	0	0	9	0	0	0	0	0
e50b91a7fe0693df8ee06acf89692214	0	0	4	3	0	0	0	9	0	0	8	0	0	0	0	0	2	0	7	0	0	0	0	0	0	0	0	0	0	0	0	0	0	0	3	0	0	0	0	0	12	0	0	8	0	0	0	0	3
ec6caad5187adf71da64d4488309deee	0	0	0	0	0	0	0	0	58	8	3	0	0	0	0	0	0	0	0	0	0	0	0	0	0	0	0	0	0	0	0	0	0	0	0	0	0	0	0	0	0	0	0	0	0	0	0	0	0
a38e5025ddab68763e4f577118b61bdb	0	0	0	0	0	0	0	0	0	0	33	0	0	0	0	0	0	0	0	0	0	0	0	0	0	0	0	0	0	0	0	0	0	0	0	0	0	0	0	0	0	0	0	0	0	0	0	0	0
60d17328b5d8354a78f872294f55a813	0	0	0	0	0	0	0	0	0	0	0	0	0	0	58	0	0	0	0	0	0	0	0	0	0	0	0	0	0	0	0	0	0	0	0	0	0	0	0	0	0	0	0	0	0	0	0	0	0
34752cd6e43ebc50e7dcf3a6ee83722e	0	0	0	0	0	0	0	0	0	0	0	0	0	0	0	0	0	0	0	0	0	0	0	0	0	0	0	0	0	0	42	0	0	0	0	3	0	0	0	0	0	0	0	0	0	0	0	0	0
31689ed52901616ab74d6e54b2f28fa0	0	0	0	32	0	0	0	0	0	0	0	0	0	0	0	18	0	0	9	0	0	0	0	13	0	3	0	0	0	0	0	0	25	31	0	0	0	0	0	0	0	4	0	0	0	0	0	0	0
18f5a41020f3c1606a080675f9ca261c	0	0	0	0	0	0	0	0	0	0	0	0	0	0	0	0	0	0	0	0	0	0	0	0	0	0	0	0	0	0	0	0	0	0	0	0	0	0	0	0	0	0	0	0	0	0	0	0	0
f5bfde18c7e7059879de31a9bf75d2e0	0	0	6	0	0	0	0	0	0	0	0	51	0	0	0	0	0	0	0	0	0	0	0	0	0	0	0	0	0	0	0	0	0	0	0	0	0	0	0	0	0	0	0	0	0	0	0	0	0
1b9bad05b471b349c015f61b716b674f	0	0	0	7	0	0	0	0	0	0	7	0	0	0	0	0	0	0	0	0	0	0	0	50	0	0	0	0	0	0	0	0	0	0	0	0	0	0	0	0	0	0	0	0	0	0	0	0	0
cb80579611dfd24b61fe815535a26d67	0	0	0	0	0	0	0	57	0	0	0	0	0	0	0	0	0	0	0	0	0	0	0	0	0	0	0	0	0	0	0	0	0	0	0	0	0	0	0	0	0	0	0	0	0	0	0	0	0
d4a927fcac3d54743bbe978b6df4909d	0	0	0	0	0	0	0	0	0	0	15	0	0	0	0	0	0	0	0	0	0	0	0	0	0	0	0	0	0	0	0	0	0	0	0	0	0	0	0	0	0	0	0	0	0	0	0	0	0
86f5ce7b4f1c908def41a3cbac293533	0	0	0	0	0	0	0	0	0	0	0	0	0	0	0	11	0	0	0	0	0	0	0	0	0	0	0	0	0	0	3	0	0	0	39	0	0	0	0	0	0	0	0	0	0	0	0	0	0
13291898bcfbdae9a60c52ed37ac4a20	0	0	0	0	0	0	0	0	0	0	0	0	0	0	0	4	0	0	0	8	0	0	0	0	0	0	15	3	0	0	4	7	0	0	0	0	0	0	0	0	0	0	0	4	0	0	0	0	0
a5e6159e20d76b9e45c76889c4cc539c	0	0	0	0	0	0	0	0	0	0	0	0	0	0	0	0	46	3	8	0	0	0	0	0	0	0	0	0	0	0	0	0	0	0	0	0	0	0	0	0	0	0	0	0	0	0	0	0	0
4d164ebecb9949409fa42de4c4fcc632	0	0	0	0	0	0	0	0	0	0	0	0	0	0	0	0	0	0	0	0	0	0	114	0	0	0	0	0	0	0	0	0	0	0	0	0	0	0	0	0	0	0	0	0	0	0	0	0	0
c3667ce749afc5f298c8abee4d0014a0	0	0	0	0	0	0	0	0	0	0	0	0	0	0	0	0	0	0	0	0	0	0	0	0	3	0	37	0	0	0	0	0	0	0	0	0	0	0	0	0	0	0	0	0	0	0	0	0	0
e8760de090da074c3a995eaef6f88d31	0	0	0	0	0	0	0	0	0	0	0	0	0	0	0	0	0	0	0	0	0	0	0	0	0	0	4	0	0	0	0	9	0	0	0	0	0	0	0	0	0	0	0	0	0	0	0	0	0
461d80b79e4d6f86b66d1a5daec7e2a1	0	0	0	0	0	0	0	0	0	0	0	27	0	0	0	0	0	0	0	0	0	0	2	0	0	0	9	0	0	0	0	0	0	5	52	0	0	0	0	0	0	0	0	0	3	0	0	0	0
ece0757f998bbbb73dfc233f95cea6c1	0	0	0	0	0	0	0	0	0	0	0	0	0	0	0	0	0	0	0	0	0	0	0	0	0	0	0	0	0	0	0	0	0	0	0	0	0	18	39	0	0	0	0	0	0	0	0	0	0
68c6ce600cfe6e49f15e60a98653bfce	0	0	0	0	0	0	0	0	0	0	0	0	0	0	0	0	0	0	0	0	0	0	0	0	0	0	0	0	0	0	0	0	0	0	0	0	0	0	0	0	0	5	11	41	0	0	0	0	0
3a37ab32bbf582a12534608ea72b1153	0	0	0	0	0	0	0	0	0	0	0	0	0	0	0	0	0	0	0	0	0	0	0	0	0	0	0	0	0	0	0	0	0	0	0	0	0	0	0	0	0	0	0	0	0	0	0	0	0
45a87da51a1ec8b0492d7b49d8d2023a	0	0	0	4	0	0	0	0	0	0	0	0	0	0	0	0	0	0	0	0	0	0	0	0	0	0	0	0	0	0	0	0	0	0	0	0	0	0	0	0	0	0	0	0	0	0	0	0	0
207902fb2a91f47b3470c7cfd6c08d79	0	0	16	0	0	0	0	15	0	0	0	0	0	0	0	0	0	0	0	18	0	0	6	0	0	0	0	0	0	0	23	0	0	0	0	0	0	0	0	0	0	0	0	6	0	0	0	0	9
a9c52d6e066075aa2894d0c27ec7b4b5	0	0	0	56	0	0	0	0	0	0	0	0	0	0	0	0	0	0	0	0	0	0	0	0	0	0	0	0	0	0	0	0	0	0	0	0	0	0	0	0	0	0	0	0	0	0	0	0	0
49944156adfef662c7d2b57465e2da3d	0	0	0	56	0	0	0	0	0	0	0	0	0	0	3	0	0	0	0	0	0	0	0	0	0	0	0	0	0	0	0	0	0	0	0	0	0	0	0	0	0	0	0	0	0	0	0	0	0
bae81b571def41031c0fee5923955afa	0	0	0	6	0	0	0	0	0	0	0	0	0	0	44	0	0	0	0	0	0	0	0	0	0	0	0	0	0	0	0	0	0	0	0	6	0	0	0	0	0	0	0	0	0	0	0	0	0
97a099498a1cfd590f8d5ddbaeb41e1e	0	0	0	0	0	0	0	0	76	21	0	0	0	0	0	0	0	0	0	0	0	0	0	0	0	0	0	0	0	0	0	0	0	0	3	0	0	0	0	0	0	0	0	0	0	0	0	0	0
c21e726a21f40012f879820c96d6a7a1	0	0	0	0	0	0	0	0	6	0	0	0	0	0	0	0	0	0	0	0	9	0	0	0	0	0	0	0	0	0	0	0	0	0	0	0	0	0	0	0	0	0	0	0	0	0	0	0	0
67308ee3f24a3b08fe83ea89fddc9950	0	0	0	0	0	0	0	0	0	0	8	5	0	0	0	0	0	0	0	0	0	0	0	0	0	0	0	0	0	0	8	0	0	0	0	4	0	0	0	0	0	0	0	0	0	0	0	0	0
a783fc411f37bc07c3ee7fcc6e5b9e3e	0	0	0	0	0	0	0	0	0	0	0	0	0	0	0	0	0	0	0	0	10	46	0	0	0	0	0	0	0	0	0	0	0	0	0	0	0	0	0	0	0	0	0	0	0	0	0	0	0
e63e836f8142bf4585d52fab23028823	0	0	0	0	0	0	0	0	0	0	0	0	0	0	0	0	0	0	0	0	0	0	0	0	30	26	0	0	0	0	0	0	0	0	0	0	0	0	0	0	0	0	0	0	0	0	0	0	0
88497aa5a4482b8041259d10f6b3aea0	0	0	0	0	0	0	0	0	0	0	0	0	0	0	0	0	0	0	0	0	0	0	0	0	0	0	0	0	0	0	56	0	0	0	0	0	0	0	0	0	0	0	0	0	0	0	0	0	0
4dc3ff3c5f6b1b7ea561318679d18f2d	0	0	0	0	0	0	0	0	0	0	0	0	0	0	0	0	0	0	0	0	0	0	0	0	0	0	0	0	0	0	8	0	0	0	0	0	0	0	0	2	0	0	0	0	0	0	0	0	0
b2dd1c40b823af719b9c58ad3f8ca4ca	0	0	14	0	0	0	0	0	0	0	0	0	0	0	0	0	0	0	0	0	0	0	0	4	0	0	0	0	0	0	0	0	0	0	0	0	0	0	0	0	0	0	0	0	0	0	0	0	0
7c03375975f5f2abc0a0150409a49d92	0	0	0	0	0	0	14	0	0	0	0	9	0	0	0	0	0	0	0	5	0	0	0	0	0	0	0	0	0	0	0	2	0	0	0	0	0	0	0	0	0	0	0	12	0	0	0	0	0
45840b37e732d5d7a85b3909071659d4	0	0	0	0	0	0	15	0	0	0	0	0	0	0	0	0	0	0	0	0	15	23	0	0	0	0	0	0	0	0	0	0	0	0	0	0	0	0	0	55	0	0	0	0	0	2	2	0	0
62ffcc5bc8a6e4af310c0b043306fe96	0	0	0	0	0	0	0	0	0	0	0	16	0	0	0	0	0	0	0	0	0	0	0	0	0	0	0	0	0	0	0	0	0	0	0	0	0	0	0	0	0	9	25	5	0	0	0	0	0
109b2ba1a09cacbe5ee40de5b91666a1	0	0	0	0	0	0	0	0	0	0	0	0	0	0	0	0	14	0	41	0	0	0	0	0	0	0	0	0	0	0	0	0	0	0	0	0	0	0	0	0	0	0	0	0	0	0	0	0	0
40ba996bb9e722dafe467b227a573597	0	0	0	0	0	0	0	0	0	0	0	4	0	0	0	0	0	0	8	0	0	0	0	0	0	0	0	0	0	3	0	44	0	0	0	0	0	0	0	0	0	0	0	0	0	0	0	0	0
ef235c13a4c7efcad957095f5dd4e8bf	0	0	0	0	0	0	0	0	0	0	0	0	0	0	0	0	0	0	0	0	0	0	0	0	0	0	0	0	0	0	8	0	0	0	0	0	0	0	0	0	0	0	0	0	4	0	0	0	0
a732c7ba8d20f931c08a50ca3789cb72	0	0	0	0	0	0	0	0	0	0	0	0	0	0	0	0	0	0	0	0	0	0	0	0	0	0	0	0	0	0	0	0	0	0	0	0	0	0	0	0	0	0	0	0	0	0	0	4	0
f6481df4050bcf62af7f85b2abe74718	0	0	3	0	0	0	0	29	0	0	0	2	0	0	0	0	0	0	0	0	0	0	0	5	0	0	0	0	0	0	0	0	0	0	0	0	0	0	0	0	0	0	0	0	0	0	0	0	0
bf4d39a9974c13a4238f4f0b137c61d8	0	0	4	0	0	0	0	25	0	0	0	0	0	0	0	0	0	0	0	0	0	0	0	0	0	0	0	0	0	0	0	0	0	0	0	0	0	0	0	2	0	0	0	0	0	0	0	7	0
f96b06c136cdbb72d314ec72dc8fa152	0	0	0	51	0	0	0	0	0	0	0	0	0	0	0	0	0	0	0	0	0	0	0	0	0	0	0	0	0	0	0	0	0	0	0	0	0	0	0	0	0	0	0	0	0	0	0	0	0
fb630b60296c3da898ed8f26baea28a9	0	0	0	13	0	0	0	4	0	0	0	4	0	0	0	0	0	0	0	0	0	0	0	0	0	0	0	4	0	3	7	7	0	0	5	0	0	0	0	0	0	0	0	0	0	0	0	0	0
49137488686d2a3a68948ac4b3c8da39	0	0	0	5	0	0	0	0	0	0	14	9	0	0	0	0	0	0	0	0	0	0	2	10	0	0	42	0	0	0	0	26	0	0	0	0	0	0	0	0	0	0	0	0	5	0	0	0	0
45c3ad90fb98e1fde6d6b749e53ac268	0	0	0	0	0	0	6	0	0	0	0	42	0	0	0	3	0	0	0	0	0	0	0	0	0	0	0	0	0	0	0	0	0	0	3	0	0	0	0	0	0	0	0	0	0	0	0	0	0
6d0d2f881f4360e6fdfc979b44c19b27	0	0	0	0	0	0	0	0	15	5	0	0	0	0	0	0	0	0	0	0	0	0	0	0	0	0	0	0	0	0	0	0	0	0	0	0	0	0	0	0	0	0	3	3	0	0	0	0	0
0d7bac91a992af324b2e4d6599b50634	0	0	0	0	0	0	0	0	20	34	0	0	0	0	0	0	0	0	0	0	0	0	0	0	0	0	0	0	0	0	0	0	0	0	0	0	0	0	0	0	0	0	0	0	0	0	0	0	0
876b54c6287851c753dba43ab84880ef	0	0	0	0	0	0	0	0	0	0	5	3	0	0	0	0	0	0	6	0	0	0	0	0	0	0	0	6	0	0	0	0	0	0	0	0	0	0	0	0	0	0	0	0	0	0	0	0	4
1219e0d2cf7669d366cb037466e66c7d	0	0	15	0	0	0	0	0	0	0	0	0	0	0	19	0	0	0	48	0	0	0	0	0	0	0	0	0	0	0	0	0	0	0	0	0	0	0	0	0	0	0	0	0	0	0	0	0	6
4a1a01410f6074239976ffb20b228202	0	0	0	0	0	0	0	0	0	0	0	0	0	0	0	0	0	0	0	0	0	0	0	0	35	62	6	0	0	0	0	0	0	0	0	0	0	0	0	0	0	0	0	0	0	0	0	0	0
b09f7d40bf81ba2d475a9ff164b64051	0	0	0	0	0	0	0	0	0	0	0	0	0	0	0	0	0	0	0	0	0	0	0	0	0	0	0	0	0	0	0	0	0	0	0	0	0	0	0	0	0	0	0	0	0	0	0	0	0
85b90ea9037300c160eb66dae157f0ef	0	0	0	0	0	0	0	0	0	0	0	0	0	0	0	0	0	0	0	0	0	0	0	0	0	0	0	0	0	0	0	0	0	0	0	0	0	0	0	0	0	0	0	0	0	0	0	0	0
e39c52c7b14126f79bcce96d827ab251	0	0	0	0	0	0	0	0	0	0	0	0	0	0	0	0	0	0	0	0	0	0	0	0	0	0	0	0	0	0	0	0	0	0	0	0	0	0	0	0	0	0	0	0	0	0	0	0	0
1333c010e9375034a517e5a781066b38	0	0	3	0	0	0	0	0	0	0	0	0	0	0	3	0	0	0	0	5	0	0	0	0	0	0	2	0	0	0	2	0	0	0	0	0	0	0	0	0	0	0	0	0	0	0	0	0	0
8d712e954c44a2f34928ca9a6f5b3e2a	0	0	0	44	0	0	0	0	0	0	0	0	0	0	0	0	0	0	0	0	0	0	0	0	0	0	0	0	0	0	0	0	0	0	9	0	0	0	0	0	0	0	0	0	0	0	0	0	0
7f2a76b9d2943baf631b1ea917ef112f	0	0	2	0	0	0	0	0	14	2	0	37	0	0	0	0	0	0	0	0	0	0	0	0	0	0	0	0	0	0	0	0	0	0	0	0	0	0	0	0	0	0	0	0	0	0	0	0	0
3c83c0bcc3dcbb29d78f52413f56a43a	0	0	0	0	0	0	0	0	0	0	0	0	0	0	0	5	0	0	0	48	0	0	0	0	0	0	0	0	0	0	0	0	0	0	0	0	0	0	0	0	0	0	0	0	0	0	0	0	0
efdffdbd66d609ed5e6e85993a171ec7	0	0	0	0	0	0	0	0	0	0	0	0	0	0	0	0	0	0	53	0	0	0	0	0	0	0	0	0	0	0	0	0	0	0	0	0	0	0	0	0	0	0	0	0	0	0	0	0	0
7781d72a0f1e61a695223f34645f32b1	0	0	0	0	0	0	0	0	0	0	0	0	0	0	0	0	0	0	0	0	0	0	0	0	0	0	53	0	0	0	0	0	0	0	0	0	0	0	0	0	0	0	0	0	0	0	0	0	0
fed241aba4dd98ce5e3a2362e96a431f	0	0	0	0	0	0	0	0	0	0	0	0	0	0	0	0	0	0	0	0	0	0	0	0	0	0	0	0	0	0	0	0	0	0	0	0	0	0	0	0	0	0	0	0	0	0	0	0	0
7e1b36443f48ea034a1e5f093c5ed63b	0	0	0	9	0	0	0	0	0	0	0	0	0	0	0	0	0	0	0	0	0	0	0	0	0	0	0	0	0	0	0	0	0	0	3	0	0	0	0	0	0	0	0	0	0	0	0	0	0
47e70e5669a7aaee3af3888e687e93d2	0	0	0	7	0	0	0	0	0	0	0	0	0	0	0	0	0	0	0	0	6	24	0	0	0	0	0	0	0	0	3	0	0	0	12	0	0	0	0	0	0	0	0	0	6	0	0	0	0
6c0c00b31e9bdf019030b13b90ca559a	0	0	0	0	30	16	0	0	7	14	0	0	0	0	0	0	0	0	0	0	0	5	0	0	0	0	7	0	8	9	0	12	0	4	0	0	0	0	0	0	0	0	0	0	0	0	0	0	2
a0f3f312c32ba4f5d3ed8a201443977e	0	0	0	0	0	0	0	0	3	4	30	0	0	0	0	0	0	0	0	0	0	0	0	0	0	0	0	0	0	0	0	0	0	0	0	0	0	0	0	0	0	0	0	0	0	0	0	0	0
b9e97096b194c429330694c3e55264d8	0	0	0	0	0	0	0	0	0	0	3	0	0	0	0	0	0	0	0	0	0	0	0	0	16	5	22	0	0	0	0	0	0	0	0	0	0	0	0	0	0	0	0	0	0	0	0	0	0
b9b9fb6d44b20b747cd7ab109b1fbc92	0	0	8	0	0	0	0	25	0	0	0	0	0	0	0	0	0	0	9	2	0	0	0	3	0	0	0	0	0	0	22	0	0	0	53	0	0	0	0	0	6	0	0	16	0	0	0	0	0
ac61134124eab04cee4cb432776b7f48	0	0	0	0	0	0	0	0	0	0	0	0	0	0	0	0	0	0	0	0	0	0	0	0	0	0	0	0	0	0	0	0	0	0	22	0	0	0	0	0	0	0	0	0	0	0	0	0	0
f970767b70472a51f6ec8d8caa4c169d	0	0	0	0	0	0	0	0	0	0	0	0	0	0	0	0	0	0	0	0	0	0	0	0	0	0	0	0	0	0	0	0	0	0	0	0	0	0	0	0	0	0	0	0	0	0	0	0	0
b2b8bc50c519af116cb946bc2e983eb1	0	0	0	51	0	0	0	0	0	0	0	0	0	0	0	0	0	0	0	0	0	0	0	0	0	0	0	0	0	0	0	0	0	0	0	0	0	0	0	0	0	0	0	0	0	0	0	0	0
bdfec3636a00e07c7298c5447a75b046	0	0	0	0	0	0	0	0	0	0	3	0	0	0	21	2	0	0	0	0	0	0	0	2	0	0	23	0	0	0	0	0	0	0	0	0	0	0	0	0	0	0	0	0	0	0	0	0	0
eef607a52618c9be7e4ffcbbc92c2748	0	0	0	0	0	0	0	0	0	0	0	0	0	0	0	0	28	18	0	0	0	0	0	0	0	0	0	0	0	0	0	0	0	0	0	0	0	0	0	0	0	0	0	2	0	0	0	0	0
fc4a97347e9b5b74bf3cf1b57e23f686	0	0	0	0	0	0	0	0	0	0	0	0	0	0	0	0	0	0	0	0	42	27	0	0	0	0	0	0	0	0	0	0	0	0	0	0	0	0	0	0	0	0	0	0	0	0	2	0	0
257aa333e9795ac155fb2c42d56519b3	0	0	0	0	0	0	0	0	0	0	0	0	0	0	0	0	0	0	0	0	0	0	0	0	0	0	0	0	0	0	0	0	0	0	11	0	0	2	0	0	0	0	0	0	0	0	0	0	0
4a40a0dbcc0ba591963bd29e220eaa46	0	0	4	0	0	0	0	0	0	0	0	0	0	0	0	10	9	9	0	4	0	0	2	0	0	0	0	0	0	0	0	0	0	0	0	0	0	0	0	0	0	0	7	5	0	0	0	0	0
f6ae60dc1f9aea32be192956fd5e6824	0	0	5	21	0	0	3	0	0	0	0	5	0	0	0	0	0	0	0	0	0	0	0	0	0	0	4	0	0	0	0	0	0	0	0	0	0	0	0	0	0	0	0	10	0	0	0	0	2
52e4f33b8a5d52042fc2910d988f4652	0	0	0	41	0	0	0	0	0	0	0	0	0	0	0	0	0	0	0	0	0	0	0	0	0	0	0	0	0	0	0	0	0	0	0	0	0	0	0	0	0	0	0	0	0	0	0	0	0
23bc915262959c2122334d3e022d64a8	0	0	0	3	0	0	2	0	0	0	0	0	0	0	0	3	0	0	0	0	0	0	0	0	0	0	0	4	0	0	0	0	0	0	0	2	0	0	0	5	0	0	0	3	0	6	0	0	0
44bc734d138c3cbd3cea593610a3d350	0	0	0	0	0	0	0	0	27	23	0	0	0	0	0	0	0	0	0	0	0	0	0	0	0	0	0	0	0	0	0	0	0	0	0	0	0	0	0	0	0	0	0	0	0	0	0	0	0
ba4bdf7efbf47c6ef2289bd0ec50791e	0	0	0	0	0	0	0	0	0	0	0	15	0	0	0	0	0	0	0	0	0	0	0	0	0	0	25	0	0	0	0	0	0	0	0	0	0	0	0	0	0	0	0	0	0	0	0	0	0
dfde45b3f3f44eec7ad81ddf340c276a	0	0	0	0	0	0	0	0	0	0	0	0	0	0	0	0	16	34	0	0	0	0	0	0	0	0	0	0	0	0	0	0	0	0	0	0	0	0	0	0	0	0	0	0	0	0	0	0	0
dd53acaf8bc2dad72013e40db7d392ab	0	0	0	0	0	0	0	0	0	0	0	0	0	0	0	8	0	0	0	50	0	0	0	0	0	0	0	0	0	0	0	0	0	0	0	0	0	0	0	0	0	0	0	0	0	0	0	0	0
394a818c3105e52d00aaa9e029c176a9	0	0	0	0	0	0	0	0	0	0	0	0	0	0	0	0	0	0	0	0	0	0	6	18	0	0	0	0	0	0	0	0	0	0	0	0	0	0	0	0	0	0	0	0	0	0	0	0	4
7e53132be99587f528be0d7de0336899	0	0	0	0	0	0	0	0	0	0	0	0	0	0	0	0	0	0	0	0	0	0	0	0	0	0	50	0	0	0	0	0	0	0	0	0	0	0	0	0	0	0	0	0	0	0	0	0	0
0ba6198ebb79f6257eddb254ce26cd6d	0	0	0	0	0	0	0	0	0	0	0	0	0	0	0	0	0	0	0	0	0	0	0	0	0	0	0	0	0	0	0	0	0	0	0	0	0	18	9	0	14	0	0	0	0	0	0	0	0
5f8443e0d07ce4fe6747e35070b7103d	0	0	0	0	0	0	0	0	0	0	0	0	0	0	0	0	0	0	0	0	0	0	0	0	0	0	0	0	0	0	0	0	0	0	0	0	0	0	0	0	0	0	0	0	0	0	0	0	0
dad2ee2103fe4935b5c696a89e19aa8a	0	0	0	0	0	0	0	0	0	0	0	0	0	0	0	0	0	0	0	0	0	0	0	0	0	0	0	0	0	0	0	0	0	0	0	0	0	0	0	0	0	0	0	0	0	0	0	0	0
dcef35b7be758fd486e13e3f360c7af5	0	0	0	8	0	0	0	0	0	0	0	0	0	0	0	0	0	0	0	0	0	0	0	0	0	0	41	0	0	0	0	0	0	0	0	0	0	0	0	0	0	0	0	0	0	0	0	0	0
a3c66a4511c97ffcd2ad562c089ede09	0	0	0	0	0	0	15	0	0	0	0	0	0	0	0	0	0	0	0	0	0	0	0	0	0	0	0	0	0	0	0	0	0	0	0	0	0	0	0	0	0	0	0	0	0	0	0	0	0
e4c8f7965114b9252ecf6a83551723bf	0	0	0	0	0	0	0	0	0	0	0	0	0	0	0	0	0	0	0	0	0	0	0	0	9	7	33	0	0	0	0	0	0	0	0	0	0	0	0	0	0	0	0	0	0	0	0	0	0
b11773bad0d1704b2c1e979230fc181a	0	0	0	0	0	0	0	0	0	0	0	0	0	0	0	0	0	0	0	0	0	0	0	0	0	0	13	0	0	0	0	12	0	0	0	0	0	0	0	0	0	0	0	0	0	0	0	0	14
656945a46783fd9fe18cd72d2c44e248	0	0	0	0	0	0	0	0	0	0	0	0	0	0	0	0	0	0	0	0	0	0	0	0	0	0	0	0	0	0	0	0	0	0	0	0	0	0	0	4	0	0	0	12	0	0	0	29	0
8bd2fbfbbd46607455f35e89ecdc7699	0	0	0	0	0	0	0	0	0	0	0	0	0	0	0	0	0	0	0	0	0	0	0	0	0	0	0	0	0	0	0	0	0	0	0	0	0	0	0	0	0	0	0	0	0	0	0	0	0
067b0beb9c107fb3e209b749dee89eee	0	0	0	0	0	0	0	0	0	0	0	0	0	0	0	0	0	0	0	0	0	0	0	0	0	0	0	0	0	0	0	0	0	0	0	0	0	0	0	0	0	0	0	0	0	0	0	0	0
4d338cdb75d13766b62153c422f122ef	0	0	0	0	0	0	0	0	0	0	0	0	0	0	0	0	0	0	0	0	0	0	0	0	0	0	0	0	0	0	0	0	0	0	0	9	0	0	0	0	0	0	0	0	0	0	0	0	0
665153863750805c75023044ddc3f967	2	2	0	0	0	0	0	5	0	0	0	0	0	0	0	0	0	0	0	0	0	0	0	0	0	0	4	0	0	0	0	0	0	0	0	0	0	0	0	0	0	0	0	2	0	0	0	0	0
6b3899776cbba0a15e7c9ed42fe0f520	0	0	0	48	0	0	0	0	0	0	0	0	0	0	0	0	0	0	0	0	0	0	0	0	0	0	0	0	0	0	0	0	0	0	0	0	0	0	0	0	0	0	0	0	0	0	0	0	0
b2b7701845a492ff664ea2200d6230b7	0	0	0	0	0	0	0	0	12	3	0	0	0	0	0	0	0	0	0	0	6	27	0	0	0	0	0	0	0	0	0	0	0	0	0	0	0	0	0	0	0	0	0	0	0	0	0	0	0
a1744b4d8ae29d744599390d537ee11b	0	0	0	30	0	0	0	0	22	60	2	11	0	0	0	0	0	0	12	0	0	5	0	0	0	0	0	0	15	16	0	0	0	0	0	0	0	0	0	0	0	0	0	0	0	0	3	0	0
ccdb0075a56ce5cd423d38c18d7f4e6e	0	0	0	0	0	0	0	0	0	5	4	16	0	0	0	0	0	0	0	0	0	0	0	0	0	0	0	0	0	0	0	0	0	0	0	0	0	0	0	0	0	0	0	0	0	0	0	0	0
ca7bead2509154c5ae045b3c18312206	0	0	0	0	0	0	0	0	0	0	36	0	2	0	0	8	0	0	0	0	0	0	0	0	0	0	0	0	0	0	0	0	0	0	2	0	0	0	0	0	0	0	0	0	0	0	0	0	0
95db9d822f6e0102947b017fe7250831	0	0	0	0	0	0	0	0	0	0	0	0	0	0	0	0	0	0	0	48	0	0	0	0	0	0	0	0	0	0	0	0	0	0	0	0	0	0	0	0	0	0	0	0	0	0	0	0	0
782ccfb8b2e9eb174739418f8156d0f6	0	0	0	0	0	0	0	0	0	0	0	0	0	0	0	0	0	0	0	0	0	0	0	0	0	0	0	0	0	48	0	0	0	0	0	0	0	0	0	0	0	0	0	0	0	0	0	0	0
c7dd95a733ae5dd6758fc64973743c6c	0	0	0	0	0	0	15	8	0	0	0	0	0	0	0	0	0	0	0	0	0	0	0	0	0	0	0	0	0	0	4	0	0	0	0	0	0	0	0	0	0	0	0	0	0	0	0	0	0
294d509fd755f63692450c80d7de5108	0	0	0	0	0	0	0	0	0	0	0	0	0	0	0	0	0	0	0	0	0	0	0	0	0	0	0	0	0	0	0	2	5	12	12	6	0	0	0	0	0	0	0	0	0	0	0	0	0
42c02d759e8c266009eecf698f74b4a2	0	0	0	0	0	0	0	0	0	0	0	0	0	0	0	0	0	0	0	0	0	0	0	0	0	0	0	0	0	0	0	0	0	0	0	0	0	0	0	0	0	0	0	0	0	21	40	7	0
e856ecd26af136541b3e6a8b45020d8f	0	0	0	0	0	0	0	0	0	0	0	0	0	0	0	0	0	0	0	0	0	0	0	0	0	0	0	0	0	0	0	0	0	0	0	0	0	0	0	0	4	0	0	0	0	0	0	0	0
03eace21194491e9c27a8aeddc78ea31	0	0	0	0	0	0	0	0	0	0	0	0	0	0	0	0	0	0	0	0	0	0	0	0	0	0	0	0	0	0	0	0	0	0	0	0	0	0	0	0	0	0	0	0	0	0	0	0	0
6eafa5a8a88811988f81e0c6b47d9eb9	0	0	0	0	0	0	0	0	0	0	0	0	0	0	0	0	0	0	0	0	0	0	0	0	0	0	0	0	0	0	0	0	0	0	0	0	0	0	0	0	0	0	0	0	0	0	0	0	0
44c41b208b30f885a0dd14447a09f7f2	0	0	0	0	0	0	0	0	0	0	0	0	0	0	0	0	0	0	0	0	0	0	0	0	0	0	0	0	0	0	0	0	0	0	0	0	0	0	0	0	0	0	0	0	0	0	0	0	0
94f099e2222ce4dd65ac16d7ad1ad0dc	0	0	0	4	0	0	0	0	0	0	0	0	0	0	0	0	0	0	0	0	0	0	0	0	0	0	0	0	0	0	0	0	0	0	0	0	0	0	0	0	0	0	0	0	43	0	0	0	0
a0af05068da661a34fc33a2b3c1d9348	0	0	0	0	0	0	0	10	0	0	0	5	0	0	0	8	0	0	0	0	0	0	0	0	0	0	0	0	0	0	0	0	0	0	0	0	0	0	0	0	0	0	0	0	0	0	0	0	0
79342f664c316c609f95230da7ddc800	0	0	0	0	0	0	0	0	2	5	34	0	0	0	0	0	0	0	0	0	0	3	0	0	0	0	0	0	0	0	0	0	0	0	0	0	0	0	0	0	0	0	0	0	0	0	0	0	0
096db47d03f1fbcf380718207729f1ed	0	0	0	0	0	0	0	0	0	0	3	0	0	0	0	0	0	0	0	0	0	0	0	18	0	0	10	0	0	0	0	0	0	0	0	0	0	0	0	0	0	0	0	0	13	0	0	0	0
419e5a2418890f6df259e2320a891c88	0	0	0	0	0	0	0	0	0	0	0	0	0	0	0	0	27	20	0	0	0	0	0	0	0	0	0	0	0	0	0	0	0	0	0	0	0	0	0	0	0	0	0	0	0	0	0	0	0
d80fbb02cd3f31a2bcdd0d728b1975da	0	0	0	0	0	0	0	0	0	0	0	0	0	0	0	0	0	0	10	0	0	0	0	0	0	0	8	0	0	0	0	0	0	0	0	0	0	0	0	0	4	0	0	0	0	0	0	0	0
b1fc69ae94687d37d59a95f51d34a38d	0	0	0	0	0	0	0	0	0	0	0	0	0	0	0	0	0	0	0	0	9	38	0	0	0	0	0	0	0	0	0	0	0	0	0	0	0	0	0	0	0	0	0	0	0	0	0	0	0
ad9c695b6196ad6061dfc94b0de61dce	0	0	0	0	0	0	0	0	0	0	0	0	0	0	0	0	0	0	0	0	0	0	0	0	0	4	0	0	0	0	0	3	0	0	0	32	0	0	0	0	0	0	0	0	5	0	0	0	0
08cdadbd4faaacf97567a38a6690a417	0	0	0	0	0	0	0	0	0	0	0	0	0	0	0	0	0	0	0	0	0	0	0	0	0	0	0	0	31	16	0	0	0	0	0	0	0	0	0	0	0	0	0	0	0	0	0	0	0
41923f4bb7f8aa06cf52a197d51c50e6	0	0	0	0	0	0	0	0	0	0	0	0	0	0	0	0	0	0	0	0	0	0	0	0	0	0	0	0	20	27	0	2	0	0	0	0	0	0	0	0	0	0	0	0	0	0	0	0	0
0db9b2f627977d8ec5b78381cf2aba78	0	0	0	0	0	0	0	0	0	0	0	0	0	0	0	0	0	0	0	0	0	0	0	0	0	0	0	0	0	0	0	0	0	0	0	47	0	0	0	0	0	0	0	0	0	0	0	0	0
f517a63dc1c0e9093b4aa44b6b43e055	0	0	0	0	0	0	0	0	0	0	0	0	0	0	0	0	0	0	0	0	0	0	0	0	0	0	0	0	0	0	0	0	0	0	0	0	0	0	0	0	0	8	0	39	0	0	0	0	0
2863c5ce91b951d9fad09b4bd5a7a2a4	0	0	0	0	0	0	0	0	0	0	0	0	0	0	0	0	0	0	0	0	0	0	0	0	0	0	0	0	0	0	0	0	0	0	0	0	0	0	0	0	0	0	0	0	0	0	0	0	0
d2bab9ec505c280fe7923bbf01817dca	3	0	0	0	0	0	5	0	0	0	5	0	0	0	0	0	0	0	0	0	0	0	0	0	0	0	0	0	0	0	0	9	0	0	0	0	0	0	0	0	0	0	0	0	0	0	0	6	0
add184f8f97762cbf6f5c1434b27a4b1	3	0	43	0	0	0	0	0	0	0	0	0	0	0	0	0	0	0	0	0	0	0	0	0	0	0	0	0	0	0	0	0	0	0	0	0	0	0	0	0	0	0	0	0	0	0	0	0	0
7372fc9b0cb896218ef362570b50755e	0	3	3	0	0	0	0	0	0	0	0	0	0	0	0	0	0	0	0	0	0	0	0	0	0	0	0	0	0	0	0	0	0	0	0	0	0	0	0	0	0	0	0	0	0	0	0	0	0
99a104ad60ec5949fb7bc84267bbe1ed	0	0	0	0	3	0	0	0	3	8	0	0	0	0	0	12	0	0	0	0	3	7	0	0	0	0	0	0	0	0	0	0	0	0	0	0	0	0	0	0	0	0	0	0	0	0	0	0	0
f5d5e804ec390e82f45393ee006aac11	0	0	3	0	0	0	0	73	0	0	0	0	0	0	0	0	0	0	19	24	0	0	0	0	0	0	2	0	4	0	0	3	0	0	8	0	0	0	0	0	0	0	0	0	0	0	0	0	7
2b79744fb296ae449374957e8fed32ec	0	0	0	0	0	0	0	0	26	15	0	36	0	0	0	0	2	0	0	0	3	0	0	0	0	0	0	0	0	0	0	0	0	0	10	0	0	0	0	0	0	0	0	5	0	0	0	0	0
21d6c21ffb43d247da9568e1dfcd43b4	0	0	0	0	0	0	0	0	3	0	2	9	0	0	0	0	0	0	0	0	0	0	0	0	0	0	0	0	0	3	0	0	0	0	19	0	0	0	4	0	0	0	0	6	0	0	0	0	0
4deb31a09411367aaf979eb16712526f	0	0	0	0	0	0	0	0	0	0	0	29	0	0	0	0	0	0	0	17	0	0	0	0	0	0	0	0	0	0	0	0	0	0	0	0	0	0	0	0	0	0	0	0	0	0	0	0	0
7cd17d1da4a92fb1a732a1fea27aa9a4	0	0	0	0	0	0	0	0	0	0	31	0	0	0	0	46	0	0	0	0	0	0	0	0	0	0	0	0	0	0	0	0	0	0	0	0	0	0	0	0	0	0	0	0	0	0	0	0	0
2e46b4cbe73be9ff54dbb3bf9c50f8e0	0	0	0	0	0	0	0	0	0	0	0	0	0	0	0	0	0	0	0	0	0	0	0	3	9	0	15	0	0	0	34	0	0	0	0	0	0	0	0	0	0	3	0	0	0	0	0	0	0
796472d15d5eac48fc791b007257a1ca	0	0	0	0	0	0	0	0	0	0	0	0	0	0	0	0	0	0	0	0	0	0	0	0	0	0	24	0	0	0	0	0	0	0	0	0	0	0	0	0	0	0	0	0	0	0	0	0	0
f576574c42b8f65418d69ab1f4a17db3	0	0	0	0	0	0	0	0	0	0	0	0	0	0	0	0	0	0	0	0	0	0	0	0	0	0	0	0	0	0	10	0	0	0	0	0	0	0	0	0	0	0	0	0	0	0	0	0	0
aaf1eb889dfd84d4f79b0f964cf72c40	0	0	0	0	0	0	0	0	0	0	0	0	0	0	0	0	0	0	0	0	0	0	0	0	0	0	0	0	0	0	0	13	0	0	0	0	0	0	0	0	0	0	0	0	0	0	0	0	0
64d7698cd28ceda942c5b42c91ae0101	0	0	0	0	0	0	0	0	0	0	0	0	0	0	0	0	0	0	0	0	0	0	0	0	0	0	0	4	0	0	0	0	0	7	0	0	39	0	0	2	0	0	0	0	0	0	0	0	0
9638663040b1e1dbcf0512264f104e35	0	0	0	0	0	0	0	0	0	0	0	0	0	0	0	0	0	0	0	0	0	0	0	0	0	0	0	0	0	0	0	0	0	0	46	0	0	0	0	0	0	0	0	0	0	0	0	0	0
ae38ef8fad973ef4a198438bcc97fc51	0	0	0	0	0	0	0	0	0	0	0	0	0	0	0	0	0	0	0	0	0	0	0	0	0	0	0	0	0	0	0	0	0	0	0	0	0	0	0	46	0	0	0	0	0	0	0	0	0
eda8b162a3b287386cde8de094400f8a	0	0	0	0	0	0	0	0	0	0	0	0	0	0	0	0	0	0	0	0	0	0	0	0	0	0	0	0	0	0	0	0	0	0	0	0	0	0	0	0	0	0	0	0	0	0	0	0	0
eb7e1ee8cdd84357a2196ad85504138e	0	0	0	0	0	0	0	0	0	0	0	0	0	0	0	0	0	0	0	0	0	0	0	0	0	0	0	0	0	0	0	0	0	0	0	0	0	0	0	0	3	0	0	0	0	0	0	0	0
1f94af0b8d3de70f0e3ba61c2560216c	0	0	0	0	0	0	12	0	0	0	9	0	0	0	0	0	0	0	0	0	0	0	0	0	0	0	0	0	0	0	18	0	0	0	0	0	0	0	0	0	0	0	0	0	0	0	0	0	0
e9e71db8bc3bbc1ce59d37e5ac75df98	0	0	0	0	0	0	0	45	0	0	0	0	0	0	0	0	0	0	0	0	0	0	0	0	0	0	0	0	0	0	0	0	0	0	0	0	0	0	0	0	0	0	0	0	0	0	0	0	0
47d543da0790a7b233b8e7325a1cf0b4	0	0	0	0	0	0	0	0	7	5	0	33	0	0	0	0	0	0	0	0	0	0	0	0	0	0	0	0	0	0	0	0	0	0	0	0	0	0	0	0	0	0	0	0	0	0	0	0	0
8e5e2470601c13c4f73dc8b44e6776b4	0	0	0	0	0	0	0	0	3	0	0	38	0	0	0	0	0	0	0	0	0	0	0	0	0	0	0	0	0	0	4	0	0	0	0	0	0	0	0	0	0	0	0	0	0	0	0	0	0
7a8e6b9fb6145bdf64757659c7186960	0	0	0	0	0	0	0	0	0	0	19	0	0	0	24	0	0	0	0	0	0	0	0	0	0	0	0	0	0	0	0	2	0	0	0	0	0	0	0	0	0	0	0	0	0	0	0	0	0
f5a566e022b409ffc459675d2b91de25	0	0	0	0	0	0	0	0	0	0	0	0	0	0	3	0	0	0	0	0	0	0	0	0	0	0	0	0	0	0	17	0	0	0	0	0	0	0	0	0	0	0	0	0	0	0	0	0	0
2f36f9b10710bd2bde5fd7d1d32e2c4a	0	0	0	0	0	0	0	0	0	4	2	0	0	0	3	0	0	0	0	35	0	0	0	0	0	2	0	0	0	0	0	0	0	0	0	0	0	0	0	0	0	0	0	0	0	0	0	0	0
7843d5fcac927aa3eebef1082a427109	0	0	0	0	0	0	0	0	0	0	0	0	0	0	0	0	0	0	45	0	0	0	0	0	0	0	0	0	0	0	0	0	0	0	0	0	0	0	0	0	0	0	0	0	0	0	0	0	0
c4b58cddad1c77d1e50fe567fb436045	0	0	0	0	0	0	0	0	0	0	0	0	0	0	0	0	0	0	0	0	45	0	0	0	0	0	0	0	0	0	0	0	0	0	0	0	0	0	0	0	0	0	0	0	0	0	0	0	0
86f6358a7bb8fa75197d7cfef37dbbfb	0	0	0	0	0	0	0	0	0	0	0	0	0	0	0	0	0	0	0	0	8	31	0	0	0	0	0	0	0	0	0	0	0	0	0	0	0	0	0	0	0	0	0	0	0	0	0	0	0
9b792122a269ef20c2873158c98ffb86	0	0	0	0	0	0	0	0	0	0	0	0	0	0	0	0	0	0	0	0	0	0	0	0	0	0	0	0	0	0	37	0	0	0	6	5	0	0	0	0	0	0	0	0	0	0	0	0	0
d4bfbecc3b3fb6f1bec5b791c5038ee6	0	0	0	17	0	0	0	0	0	0	13	0	0	0	0	0	0	0	0	24	0	0	0	0	0	0	4	0	0	0	45	17	0	0	0	0	0	0	0	0	0	0	0	0	0	0	0	0	0
0fc0ef46a46ade32bb2fadccd9d8356d	0	0	0	0	0	0	0	0	0	0	0	0	0	0	0	0	0	0	0	0	0	0	0	0	0	0	0	0	0	0	0	0	0	0	21	0	0	0	0	0	0	0	0	0	0	0	0	0	0
9b529fdfa1526060fd86de39f570ad4e	0	0	0	0	0	0	0	0	0	0	0	0	0	0	0	0	0	0	0	0	0	0	0	0	0	0	0	0	0	0	0	0	0	0	0	4	0	0	0	0	0	7	5	0	0	0	0	0	0
1273adb0a6d3ab11462895f13aa93ea4	0	0	0	0	0	0	0	0	0	0	0	0	0	0	0	0	0	0	0	7	0	0	0	0	0	0	0	0	0	0	0	0	0	0	0	0	0	0	0	0	0	0	0	0	0	0	0	0	0
9206f3659733cf5d32d1bdd20e6ea78a	0	0	0	0	0	0	0	0	0	0	0	0	0	0	0	0	0	0	0	0	0	0	0	0	0	0	0	0	0	0	0	0	0	0	0	0	0	0	0	0	0	0	0	0	0	0	0	0	0
249181999021f39d3a4e82616585bf63	0	0	4	0	0	0	2	0	0	0	0	0	0	0	0	0	0	0	0	0	0	0	0	0	0	0	0	0	12	11	0	5	0	0	2	0	0	0	0	0	0	0	0	0	0	0	0	9	0
40d2341b3ab92f75ecff3fd1d2401a00	0	0	0	0	0	0	3	0	0	0	0	0	0	0	0	9	0	0	0	0	0	0	0	0	0	0	0	0	0	0	3	0	0	0	0	0	0	0	0	0	0	0	0	0	0	14	9	6	0
e4df10d94198ed18b1177893f3d82f10	5	0	2	0	0	0	0	0	3	0	5	7	0	0	0	0	0	0	0	0	0	0	0	0	0	0	0	0	0	0	10	0	0	0	6	0	0	0	0	0	0	0	0	0	0	0	0	0	3
b0e4110b6bc09ea0b7e57b64155971b0	0	0	0	0	0	0	0	0	0	0	0	0	0	0	0	0	0	0	0	0	0	0	0	27	0	0	0	0	0	0	0	0	0	0	0	0	0	0	0	0	0	0	0	0	0	0	0	0	0
f34e4c91799e9492ce13b9a370d267ee	0	0	0	0	0	0	0	0	0	0	0	0	0	0	0	0	0	0	0	0	0	0	0	0	31	25	2	0	0	0	0	0	0	0	0	3	0	0	0	0	0	0	0	0	0	0	0	0	0
5e0523f16529485d23b95da1531dbf75	0	0	0	7	0	0	0	0	0	0	0	6	0	0	0	0	0	0	0	0	0	0	0	0	0	0	0	0	0	0	0	0	0	0	0	0	0	0	0	0	0	0	0	0	0	0	0	0	0
ee395f50c706ec691b0d7b0156fe8bd9	0	0	43	0	0	0	0	0	0	0	0	0	0	0	0	0	0	0	0	0	0	0	0	0	0	0	0	0	0	0	0	0	0	0	5	0	0	0	0	0	0	0	0	0	0	0	0	0	0
7962fa60cb97eabc844ba7b6e46aa5d2	0	0	12	21	0	0	0	0	0	0	0	0	0	0	0	0	0	0	0	0	0	0	0	0	0	0	0	0	0	0	0	0	0	0	0	0	0	0	0	0	0	0	0	10	0	0	0	0	0
d2758fe1686baa77d9e3ffa5f3b0a5e1	0	0	0	43	0	0	0	0	0	0	0	0	0	0	0	0	0	0	0	0	0	0	0	0	0	0	0	0	0	0	0	0	0	0	0	0	0	0	0	0	0	0	0	0	0	0	0	0	0
e459101d830cc471ce71ad9802ee48da	0	0	0	0	0	0	0	0	0	0	0	0	0	0	0	0	0	0	0	0	0	0	0	0	0	0	0	0	0	0	62	0	0	0	0	0	0	0	0	0	0	0	0	0	0	0	0	0	0
207c5977780880812476cd29b8b090c9	0	0	0	0	0	0	0	0	0	0	0	0	0	0	0	0	0	0	0	0	0	0	0	0	0	0	0	0	0	0	22	21	0	0	0	0	0	0	0	0	0	0	0	0	0	0	0	0	0
f97629f6f382f0002535083cd888a5ec	0	0	0	0	0	0	0	0	0	0	0	0	0	0	0	0	0	0	0	0	0	0	0	0	0	0	0	0	0	0	0	0	0	0	0	0	0	0	0	43	0	0	0	0	0	0	0	0	0
26bd69d1f0ad89c055ce9f285f8ccb7a	0	0	0	0	0	0	0	0	0	0	0	0	0	0	0	0	0	0	0	0	0	0	0	0	0	0	0	0	0	0	0	0	0	0	0	0	0	0	0	0	0	0	0	0	0	0	0	0	0
78b724a7ffc7c9f8eb1f65ab8ab9b60f	0	0	6	0	0	0	0	0	0	0	0	0	0	0	0	0	0	0	0	14	0	0	0	0	0	0	0	0	0	0	0	0	0	0	0	0	0	2	0	0	7	0	0	0	0	3	0	0	5
45ce79effe8e5eed97e68039449a28fb	0	0	2	19	0	0	0	0	0	0	0	0	0	0	11	12	0	0	0	0	0	0	0	0	0	0	0	0	0	0	0	0	0	0	0	2	0	0	0	0	0	0	0	0	0	0	0	0	0
389bf3d42935af53310057157d5dacbc	0	0	0	0	0	0	0	4	0	0	0	5	0	0	0	0	0	0	0	28	0	0	0	0	0	0	0	0	0	0	0	0	0	0	0	0	0	0	0	0	0	0	0	0	0	0	0	0	0
f58b1dac4c5a06f6f82eef41e475ae7d	0	0	0	0	0	0	0	0	0	0	23	0	0	0	0	0	0	0	0	8	0	0	0	0	0	0	0	0	3	0	11	0	0	0	0	0	0	0	0	0	0	0	0	0	0	0	0	0	0
f4ec69a5739b1147ab1bdf58c489036c	0	0	0	0	0	0	0	0	0	0	7	0	0	0	0	0	0	0	0	0	0	0	0	17	0	0	0	0	0	0	0	0	0	0	0	0	0	0	0	0	0	0	0	0	0	0	0	0	0
2ceff25ca6f0582b5a26a1eb4240cbc2	0	0	0	0	0	0	0	0	0	0	0	42	0	0	0	0	0	0	0	0	0	0	0	0	0	0	0	0	0	0	0	0	0	0	0	0	0	0	0	0	0	0	0	0	0	0	0	0	0
58b04c59e25fb62c2a1905f0629a58bc	0	0	0	0	0	0	0	0	0	0	0	0	0	0	0	2	0	0	0	3	0	0	0	0	0	0	0	0	0	0	25	0	0	0	0	7	0	0	0	0	0	0	0	0	0	0	0	0	0
12ffae0082285de0504000f3e68106d1	0	0	0	0	0	0	0	0	0	0	0	0	0	0	0	6	0	0	0	0	0	0	0	0	0	0	4	0	3	0	0	0	0	0	0	0	0	0	0	0	0	0	0	0	0	0	0	0	0
46501669586fcf24b2618cfb43f2e015	0	0	0	0	0	0	0	0	0	0	0	0	0	0	0	0	0	0	0	0	2	0	0	0	0	0	0	0	0	2	0	0	0	0	0	0	0	0	0	0	27	0	0	0	0	0	0	0	0
a435da05ff1b359b95b6415e1b78eb0f	0	0	0	0	0	0	0	0	0	0	0	0	0	0	0	0	0	0	0	0	0	42	0	0	0	0	0	0	0	0	0	0	0	0	0	0	0	0	0	0	0	0	0	0	0	0	0	0	0
a86743abd9ff8f9f0491ed6f8f91c048	0	0	0	0	0	0	0	0	0	0	0	0	0	0	0	2	0	0	0	0	21	24	0	0	0	0	0	0	0	0	0	0	0	0	0	0	0	0	0	0	0	0	0	0	0	0	0	0	0
24c302872b8d24c38dab3e3e62ece226	0	0	0	0	0	0	0	0	0	0	0	0	0	0	0	0	0	0	0	0	0	0	0	0	0	0	0	0	0	0	0	0	0	0	42	0	0	0	0	0	0	0	0	0	0	0	0	0	0
09dd7c00a2f1460d66a06e111ea0e349	0	0	0	0	0	0	0	0	0	0	0	0	0	0	0	0	0	0	0	0	0	0	0	0	0	0	0	0	0	0	0	0	0	0	23	19	0	0	0	0	0	0	0	0	0	0	0	0	0
28f0032de52e3c6b96ad3b7d4ab6df7b	0	0	0	0	0	0	0	0	0	0	0	0	0	0	0	0	0	0	0	0	0	0	0	0	0	0	0	0	0	0	0	0	0	0	0	0	0	0	0	0	0	0	0	0	0	0	0	0	0
9e8bb9011e83dfb1f7c5d2efa71da75f	0	0	0	0	0	0	0	0	0	0	0	0	0	0	0	0	0	0	0	0	0	0	0	0	0	0	0	0	0	0	0	0	0	0	0	0	0	0	0	0	0	0	0	0	0	0	0	0	0
02d8c89cf500fb5f8904e56bd54ae0a2	0	0	0	10	0	0	0	0	0	0	4	0	0	0	0	5	0	0	0	11	0	4	0	0	0	0	0	6	0	0	0	0	0	0	0	0	0	0	0	0	0	0	0	0	0	0	0	0	0
9498a01a7cc86f2f924e0b700e797e0d	0	0	0	0	0	0	0	0	0	0	12	0	0	0	0	0	0	0	0	0	0	0	0	0	0	0	21	0	0	0	0	0	0	0	0	0	0	0	0	0	2	0	0	6	0	0	0	0	0
c95d90ddca867a6e25e2c0c45c6b940f	0	0	0	0	0	0	0	0	0	0	0	17	0	0	0	0	0	0	0	26	0	0	0	0	0	0	0	0	0	0	0	13	0	0	0	4	0	0	0	0	0	0	0	0	0	0	0	0	0
8e57372f3b0f18069e30f676ed2188d1	0	0	0	0	0	0	0	0	3	0	0	21	0	0	0	0	0	13	0	0	7	0	0	0	0	0	0	0	0	0	0	0	0	0	0	0	0	0	0	0	0	0	0	0	0	0	0	0	0
fc5705817d99ad8e016b15b0ee6666a6	0	0	0	0	0	0	0	0	0	0	0	0	0	0	0	0	0	0	0	37	0	0	0	0	0	0	0	0	0	0	0	0	0	0	0	0	0	0	0	0	0	0	0	0	0	0	0	0	0
e65042856123f806a90cea2248f04ecf	0	0	0	0	0	0	0	0	0	0	0	0	0	0	0	0	0	0	0	0	0	0	0	0	0	0	8	0	0	0	0	8	0	0	0	0	0	0	0	0	0	0	0	0	0	0	0	2	0
0245b028b4d3f443ab8dcc4de3237f8c	0	0	0	0	0	0	0	0	0	0	0	0	0	0	0	0	0	0	0	0	0	0	0	0	0	0	0	0	0	0	14	24	0	0	0	0	0	0	0	0	0	0	0	0	0	0	0	0	0
9f32c22e76d89a18f2e96f88570edd0d	0	0	15	0	0	0	0	0	0	0	0	9	0	0	0	0	0	0	0	0	0	0	0	0	0	0	7	5	0	0	0	6	0	0	0	0	0	0	0	0	0	0	0	0	3	0	0	0	3
ba71e4c2d540bec7ec68be4c9e40cafd	0	0	0	0	0	0	0	0	0	0	0	0	0	0	0	0	0	0	0	0	0	0	0	0	0	0	0	0	0	0	0	0	0	0	0	73	0	0	0	0	0	0	0	0	0	0	0	0	0
972d4cb60c1d2e9607eff7c701ecdc17	0	0	0	0	0	0	0	0	0	0	0	0	0	0	0	0	0	0	0	0	0	0	0	0	0	0	17	0	0	0	0	0	0	0	0	0	0	0	0	0	2	0	0	0	0	0	0	0	0
d8d6b6c2e9659ae9bb0bb50b08ec8a2e	0	0	0	0	0	0	0	0	0	0	0	0	0	0	0	0	0	0	0	0	0	0	0	0	0	0	0	0	0	0	0	0	0	0	0	0	0	0	0	0	0	0	0	0	0	0	0	0	0
a0e3d507a258c698f3fd62b48e680d91	0	0	0	0	0	0	0	0	0	0	0	0	0	0	0	0	0	0	0	0	0	0	0	0	0	0	0	0	0	0	0	0	0	0	0	0	0	0	0	0	0	0	0	0	0	0	0	0	0
89b8455a72723d68d7468e6cb89e8ba4	0	0	0	0	0	0	0	0	0	0	0	0	0	0	0	0	0	0	0	0	0	0	0	0	0	0	0	0	0	0	0	0	0	0	0	0	0	0	0	0	0	0	0	0	0	0	0	0	0
90fa70f26a0e413ac8710c1298af84ac	5	0	0	0	0	0	0	0	0	0	0	0	0	0	0	0	12	7	0	0	0	0	0	0	0	0	0	0	0	0	0	0	0	0	4	0	0	0	0	0	0	0	0	0	0	0	0	0	0
ae879bfa5f522a0d846cb18668650d1a	0	0	0	40	0	0	0	0	0	0	0	0	0	0	0	0	0	0	0	0	0	0	0	0	0	0	0	0	0	0	0	0	0	0	0	0	0	0	0	0	0	0	0	0	0	0	0	0	0
19d04ff8438f8b770453e76d3cf555d6	0	0	0	29	0	0	0	0	0	0	0	0	0	0	3	0	0	0	0	0	0	0	0	0	0	0	0	0	0	0	0	0	0	0	0	0	0	0	0	0	0	0	0	0	0	0	0	0	0
e09d41eba5f0b774d209d24c4b568033	0	0	0	0	0	0	0	40	0	0	0	0	0	0	0	0	0	0	0	0	0	0	0	0	0	0	0	0	0	0	0	0	0	0	0	0	0	0	0	0	0	0	0	0	0	0	0	0	0
4d054899260ade1fb0a3d712f2ef555e	0	0	0	5	0	0	0	8	0	0	0	19	0	0	0	0	0	0	4	3	0	0	0	0	0	0	0	0	0	0	6	16	0	0	0	0	0	0	0	0	0	0	0	0	0	0	0	0	0
fa2f6cf53b9031a6cfa7dc9e3de8bdfd	0	0	0	0	0	0	0	0	0	0	0	18	0	0	0	0	0	0	0	0	0	0	0	0	0	0	0	0	0	0	0	16	0	0	0	0	0	0	0	0	0	0	0	0	0	0	0	0	0
98442acf85c6ba1fff7e73732cf6b67d	0	0	0	0	0	0	0	0	0	0	0	0	0	0	4	0	0	0	0	0	0	0	0	0	0	0	0	0	0	0	0	0	0	0	0	0	0	0	0	0	0	0	0	0	0	0	0	0	0
54759a9b4b655b43224acb6e2124b40e	0	0	0	0	0	0	0	0	0	0	0	0	0	0	0	40	0	0	0	0	0	0	0	0	0	0	0	0	0	0	0	0	0	0	0	0	0	0	0	0	0	0	0	0	0	0	0	0	0
600e9750048e941dec879aed359080ec	0	0	0	0	0	0	0	0	0	0	0	0	0	0	0	0	0	0	0	0	0	8	0	0	0	0	0	0	0	0	0	0	0	0	4	0	0	0	0	0	0	0	0	0	0	0	0	0	0
05dedeb4904361a47fd2c0a135adfa55	0	0	0	0	0	0	0	0	0	0	0	0	0	0	0	0	0	0	0	0	0	0	0	0	18	13	0	0	0	0	0	0	0	0	0	9	0	0	0	0	0	0	0	0	0	0	0	0	0
e9d293a2fc4a9d8768e3c9fa6cc2d583	0	0	0	0	0	0	0	0	0	0	0	4	0	0	0	0	0	0	0	0	0	0	0	0	0	0	0	0	5	3	0	28	0	0	0	0	0	0	0	0	6	0	0	0	0	0	4	0	0
02ddeb47fc47996aa7d5a3bf147c3179	0	0	0	0	0	0	0	0	0	0	0	0	0	0	0	0	0	0	0	0	0	0	0	0	0	0	0	0	0	0	0	0	8	5	0	0	0	0	0	0	0	0	0	0	0	0	0	0	0
dee103dd9638259586df5d5e44e41c4f	0	0	0	7	0	0	0	0	0	0	0	0	0	0	31	0	0	0	0	0	0	0	0	0	0	0	0	0	0	0	0	0	0	0	40	0	0	0	0	0	0	0	0	0	0	0	0	0	0
f0f174b5f4c6004b5296e1549792f6ab	0	0	0	0	0	0	0	0	0	0	0	0	0	0	0	0	0	0	0	0	0	0	0	0	0	0	0	0	0	0	0	0	0	0	0	0	0	0	0	0	0	0	0	0	0	0	0	0	0
930cd9ab978e5c80067e94ff54eec7cf	0	0	0	0	0	0	0	0	0	0	0	0	0	0	0	0	0	0	0	0	0	0	0	0	0	0	0	0	0	0	0	0	0	0	0	0	0	0	0	0	0	0	0	0	0	0	0	0	0
61ef10184f5d0554311dc66f84db2283	0	0	0	0	0	0	0	0	0	0	0	0	0	0	0	0	0	0	0	0	0	0	0	0	0	0	0	0	0	0	0	0	0	0	0	0	0	0	0	0	0	0	0	0	0	0	0	0	0
09fb36bb8326369c9644216915d13cde	2	0	37	0	0	0	0	0	0	0	0	0	0	0	0	3	0	0	0	0	0	0	0	0	0	0	0	0	0	0	0	0	0	0	0	0	0	0	0	0	0	0	0	0	0	0	0	0	0
d704cacb034d55bf2ddde4c9f4b52f12	0	0	77	0	0	0	0	0	0	0	0	0	0	0	0	0	0	0	0	0	0	0	0	0	0	0	0	0	0	0	0	0	0	0	0	0	0	0	0	0	0	0	0	0	0	0	0	0	0
2d74690b244f6b294a380c3e9f7e47c5	0	0	10	0	0	0	0	0	0	0	4	0	0	0	0	0	0	0	0	0	0	0	0	0	0	0	0	0	0	0	0	0	0	0	6	0	0	0	2	0	5	0	0	0	0	0	0	0	0
65213e74c986000452efa1eb074a3515	0	0	0	39	0	0	0	0	0	0	0	0	0	0	0	0	0	0	0	0	0	0	0	0	0	0	0	0	0	0	0	0	0	0	0	0	0	0	0	0	0	0	0	0	0	0	0	0	0
a57a28930d9f94d1330db56defe13337	0	0	0	39	0	0	0	0	0	0	0	0	0	0	0	0	0	0	0	0	0	0	0	0	0	0	0	0	0	0	0	12	0	0	0	0	0	0	0	0	0	0	0	0	0	0	0	0	0
4006f1d46b0c1901ccb6e974a77f26fb	0	0	0	0	0	0	0	44	0	4	4	0	0	0	0	0	7	9	7	0	0	0	0	0	0	0	0	0	0	3	0	0	0	0	11	0	0	0	0	0	0	0	0	10	0	0	0	0	0
add59c1f3a9bd14bb54274fcbb723639	0	0	0	0	0	0	0	0	0	7	4	0	0	0	0	0	0	0	0	0	0	0	0	0	0	0	0	0	0	0	0	0	0	0	0	0	0	0	0	0	0	0	0	0	0	0	0	0	0
80a23bd1394a361c32572bde90518cfa	0	0	0	0	0	0	0	0	0	0	9	30	0	0	0	0	0	0	0	0	0	0	0	0	0	0	0	0	0	0	0	0	0	0	0	0	0	0	0	0	0	0	0	0	0	0	0	0	0
20eb0dde14f62f95795568f77c67919c	0	0	0	0	0	0	0	0	0	0	0	39	0	0	0	0	0	0	0	0	0	0	0	0	0	0	0	0	0	0	0	0	0	0	0	0	0	0	0	0	0	0	0	0	0	0	0	0	0
55115548bc94e0fb6114e8a3b9fbea95	0	0	0	0	0	0	0	0	0	0	0	4	0	0	0	0	0	0	0	0	0	0	0	0	0	0	0	0	9	9	0	0	0	0	3	0	0	0	0	0	0	6	0	0	0	0	0	0	4
dc2413f32e3fd83a50f6cc6302b82a4e	0	0	0	0	0	0	0	0	0	0	0	0	0	0	0	4	0	0	0	0	0	0	0	0	0	0	12	0	0	0	0	0	0	0	6	0	0	0	0	0	0	0	0	0	0	0	0	0	0
27081d9e92fd52f8b0475c8067dc5bb5	0	0	0	0	0	0	0	0	0	0	0	0	0	0	0	0	0	0	0	37	0	2	0	0	0	7	0	0	0	0	0	0	0	0	0	0	0	0	0	0	0	0	0	0	0	0	0	0	0
67f1e71bbe0c9ae3da01e3301569a506	0	0	0	0	0	0	0	0	0	0	0	0	0	0	0	0	0	0	0	11	0	0	0	0	0	0	0	5	0	0	0	0	0	0	0	0	0	0	0	0	0	0	0	23	0	0	0	0	0
d7d9d55aff487c0ca0c3800b3e2eff09	0	0	0	0	0	0	0	0	0	0	0	0	0	0	0	0	0	0	0	0	0	12	0	0	0	0	0	0	0	0	0	0	0	0	0	0	0	0	0	0	0	0	0	0	0	20	7	0	0
ce73bbb9746893ed60e6a4f67fede17d	0	0	0	0	0	0	0	0	0	0	9	0	0	0	0	0	0	0	0	0	0	0	0	17	0	0	0	0	0	0	0	0	0	0	0	2	0	0	0	0	0	0	0	0	9	0	0	0	0
e57cc6bdf3ea3739e0cb2da170d6d941	0	0	0	0	0	0	0	0	0	0	0	0	0	0	0	0	0	0	0	0	0	0	0	0	18	21	0	0	0	0	0	0	0	0	0	0	0	0	0	0	0	0	0	0	0	0	0	0	0
297ccae6d60a837bb376d63606b9761f	0	0	0	0	0	0	0	0	0	0	0	0	0	0	0	0	0	0	0	0	0	0	0	0	0	4	31	0	0	0	0	0	0	0	0	0	0	0	0	0	0	0	0	4	0	0	0	0	0
5b26245014fbee581f6bb1f375948b4b	0	0	0	0	0	0	0	0	0	0	0	0	0	0	0	0	0	0	0	0	0	0	0	0	0	0	0	0	0	0	29	0	0	0	0	0	0	0	0	0	0	0	0	0	0	0	0	0	0
9794ac2f7652fa7dc14f60fe5e8d6c37	0	0	0	0	0	0	0	0	0	0	0	0	0	0	0	0	0	0	0	0	0	0	0	0	0	0	0	0	0	0	0	39	0	0	0	0	0	0	0	0	0	0	0	0	0	0	0	0	0
fd5ad55ba76ac701ce17e06ac81e59a4	0	0	0	0	0	0	0	0	0	0	0	0	0	0	0	0	0	0	0	0	0	0	0	0	0	0	0	0	0	0	0	0	0	0	0	0	0	0	6	0	29	0	0	0	0	0	0	0	0
577158c9c2f74b2d4e4112eea97f709a	0	0	0	0	0	0	0	0	0	0	0	0	0	0	0	0	0	0	0	0	0	0	0	0	0	0	0	0	0	0	0	0	0	0	0	0	0	0	0	0	0	0	0	0	0	0	0	0	0
ca77b05e2a7b21f30d9f740550eabb22	0	0	0	0	0	0	0	0	0	0	0	0	0	0	0	0	0	0	0	0	0	0	0	0	0	0	0	0	0	0	0	0	0	0	0	0	0	0	0	0	0	0	0	0	0	0	0	0	0
964c8f776526ec342717db3fd1ad9abb	0	0	0	0	0	0	0	0	0	0	0	0	0	0	0	0	0	0	0	0	0	0	0	0	0	0	0	0	0	0	0	0	0	0	0	0	0	0	0	0	0	0	0	0	0	0	0	0	0
612665d9b7ad8f49f55b4ed1fe32804a	0	0	0	0	0	0	0	0	0	0	0	0	0	0	0	0	0	0	0	0	0	0	0	0	0	0	0	0	0	0	0	0	0	0	0	0	0	0	0	0	0	0	0	0	0	0	0	0	0
3571ef758ce785a76fd38548bf1f3389	0	0	3	0	0	0	0	0	0	0	0	0	0	0	0	0	0	0	0	0	0	0	0	0	3	0	18	0	0	0	0	0	0	0	0	19	0	0	0	0	0	0	0	0	0	0	0	0	0
5512bb2d5402e6637f7a5849822f5a87	0	0	0	38	0	0	0	0	0	0	0	0	0	0	0	0	0	0	0	0	0	0	0	0	0	0	0	0	0	0	0	0	0	0	0	0	0	0	0	0	0	0	0	0	0	0	0	0	0
0037af71f805c8c38aa5fd07e1216b54	0	0	0	70	0	0	0	0	0	0	0	0	0	0	0	0	0	0	0	0	0	0	0	0	0	0	0	0	0	0	0	0	0	0	0	0	0	0	0	0	0	0	0	0	0	0	0	0	0
ba4ea6d5af5cde7c5ee90fb01dbbc0d8	0	0	0	34	0	0	0	0	4	0	0	0	0	0	0	0	0	0	0	0	0	0	0	0	0	0	0	0	0	0	0	0	0	0	0	0	0	0	0	0	0	0	0	0	0	0	0	0	0
02a79fde02fbf4474f93fe7d787ae8fd	0	0	0	0	0	0	14	0	0	0	0	0	0	0	0	0	0	0	0	0	0	0	0	0	0	0	0	0	0	0	0	0	0	0	0	0	0	0	0	0	13	11	0	0	0	0	0	0	0
e0576807ce064b33ec35b37c021464aa	0	0	0	0	0	0	2	0	0	6	0	3	0	0	0	0	0	0	0	3	0	0	2	0	0	0	0	0	9	8	0	6	0	0	2	0	0	0	2	0	22	0	0	0	0	0	0	0	0
60bcfebc26b0db6da8c72984715702a4	0	0	0	0	0	0	0	0	26	38	0	0	0	0	0	0	0	0	0	0	4	0	0	0	0	0	0	0	0	0	0	0	0	0	0	0	0	0	0	0	0	0	0	0	0	0	0	0	0
ba77f016077348ce5d6f25d8ae806840	0	0	0	0	0	0	0	0	0	0	38	0	0	0	0	0	0	0	0	0	0	0	0	0	0	0	0	0	0	0	0	0	0	0	0	13	0	0	0	0	0	0	0	0	0	0	0	0	0
dc544b97efb9837e1f91cb5dcdd70917	0	0	0	0	0	0	0	0	0	0	0	5	0	0	0	0	0	0	0	0	0	0	0	0	0	0	0	0	0	0	0	0	0	0	2	0	0	0	0	0	0	0	0	0	0	0	0	0	0
159095480d0fd120078d09baf8047f13	0	0	0	0	0	0	0	0	0	0	0	0	0	0	33	0	0	0	0	0	0	0	0	0	0	0	0	0	0	0	0	0	0	0	19	11	0	0	0	0	0	0	0	0	6	0	0	0	0
2e5032cadaeb277ce7378db5ff66f9e6	0	0	0	3	0	0	0	0	0	0	0	0	0	0	21	12	0	0	0	0	0	0	0	0	0	0	0	0	0	0	0	0	0	0	0	0	0	0	0	0	0	0	0	0	0	0	0	0	0
b0aade2345383d51b126407584c6672b	0	0	0	0	0	0	0	0	0	0	0	0	0	0	0	0	0	0	0	38	0	0	0	0	0	0	0	0	0	0	0	0	0	0	0	0	0	0	0	0	0	0	0	13	20	0	0	0	0
276a82e48c7f444ca02eed12020dd31b	0	0	0	0	0	0	0	0	0	0	0	0	0	0	0	0	0	0	0	0	0	0	0	8	0	0	0	0	0	0	0	0	0	0	0	0	0	0	0	0	0	0	0	0	0	0	0	0	0
a5271d0aa7ec2e0409119866d89a78fe	0	0	0	0	0	0	0	0	0	0	0	0	0	0	0	0	0	0	0	0	0	0	0	0	0	0	0	0	0	0	19	0	0	0	0	0	0	0	0	0	0	0	0	0	0	0	0	0	0
48a8d07c976313ea4b09c7a063564ac7	0	0	0	0	0	0	0	0	0	0	0	0	0	0	0	0	0	0	0	0	0	0	0	0	0	0	0	0	0	0	0	0	0	0	0	0	0	0	5	0	36	0	0	6	0	0	0	0	0
9061b95e7f5ca0a9730a473389f851b0	0	0	0	0	0	0	0	0	0	0	0	0	0	0	0	0	0	0	0	0	0	0	0	0	0	0	0	0	0	0	0	0	0	0	0	0	0	0	0	0	0	0	0	0	0	0	0	0	0
3497c91628c55ba7bf1c63cd0d128520	0	0	0	0	0	0	0	0	0	0	0	0	0	0	0	0	0	0	0	0	0	0	0	0	0	0	0	0	0	0	0	0	0	0	0	0	0	0	0	0	0	0	0	0	0	0	0	0	0
ad1ea5ade26a8541e6cfdb51ea6f53e0	0	0	0	0	0	0	0	0	3	3	2	0	0	0	0	0	0	0	0	0	0	0	0	0	2	8	19	0	0	0	0	0	0	0	0	0	0	0	0	0	0	0	0	0	0	0	0	0	0
2c05c63a7ced5023337d0d5a95cfafbf	0	0	0	0	0	0	0	0	12	10	10	0	0	0	0	0	0	0	0	0	0	0	0	0	0	0	0	0	0	0	5	0	0	0	0	0	0	0	0	0	0	0	0	0	0	0	0	0	0
b8b239a934134b59bf6e3096df4998a8	0	0	0	0	0	0	0	0	0	0	6	0	0	0	0	0	0	0	0	0	0	0	0	0	0	0	0	0	0	0	0	0	0	0	16	2	0	0	0	0	0	0	0	0	0	0	0	0	0
0627915709eaf96aa88633e4840e78a7	0	0	0	0	0	0	6	0	0	0	0	0	6	7	16	8	0	0	0	0	0	0	0	0	0	0	0	0	0	0	0	0	0	0	0	0	0	0	0	0	0	0	0	0	0	0	0	0	0
a6d5f5134280ec4bb8a705363d94488d	0	0	0	0	0	0	0	0	0	0	0	0	0	0	19	8	0	0	0	7	0	0	0	0	0	0	0	0	0	0	0	0	0	0	0	0	0	0	0	0	0	0	0	0	0	0	0	0	0
3135f808fba8c966e9a939d1fad0f1cb	0	0	0	0	0	0	0	0	0	0	34	0	0	0	20	0	0	0	0	0	0	0	0	7	0	0	0	0	0	0	0	0	0	0	0	0	0	0	0	0	0	0	0	0	7	0	0	0	0
50e7f34ef877c838e3fc3026dc48d587	0	0	0	0	0	0	0	0	0	0	0	0	0	0	0	0	0	5	0	0	0	0	0	0	0	0	0	0	0	0	0	0	0	0	4	0	0	0	0	0	5	0	0	0	0	0	0	0	0
22f88232e3f292a1903b0709dcf80beb	0	0	0	0	0	0	0	0	0	0	0	0	0	0	0	0	0	0	0	0	0	4	0	0	0	0	0	0	0	0	0	0	0	0	0	0	0	0	0	0	0	0	0	0	0	0	0	0	0
c4356e897becdcbe3bfd211c8c6be2ee	0	0	0	17	0	0	0	0	0	0	0	0	0	0	0	0	0	0	0	0	0	14	0	0	0	0	0	0	0	0	0	0	7	4	0	0	0	0	0	0	0	0	0	0	0	0	0	0	0
6e1e5154852f67ebfc4643a15c4b61bc	0	0	0	0	0	0	0	0	0	0	0	0	0	0	0	0	0	0	0	0	0	0	0	0	0	0	0	0	0	0	0	0	0	0	37	0	0	0	0	0	0	0	0	0	0	0	0	0	0
c01d9ec124e7e066b5497ce3bb937a79	0	0	0	0	0	0	0	0	0	0	0	0	0	0	0	0	0	0	0	0	0	0	0	0	0	0	0	0	0	0	0	0	0	0	0	0	0	0	0	0	0	0	0	0	0	0	0	0	0
9b90a6385fd0ca748ffda6c7aa701471	0	0	0	0	0	0	0	0	0	0	0	0	0	0	0	0	0	0	0	0	0	0	0	0	0	0	0	0	0	0	0	0	0	0	0	0	0	0	0	0	0	0	0	0	0	0	0	0	0
c2030940a8664b96e59495269d53e667	0	0	0	0	0	0	0	0	0	0	0	0	0	0	0	0	0	0	0	0	0	0	0	0	0	0	0	0	0	0	0	0	0	0	0	0	0	0	0	0	0	0	0	0	0	0	0	0	0
f7094badbc81611839f2b9408600af44	0	0	0	0	0	0	0	0	0	0	0	0	0	0	0	0	0	0	0	0	0	0	0	0	0	0	0	0	0	0	0	0	0	0	0	0	0	0	0	0	0	0	0	0	0	0	0	0	0
96a0b9b28bd4a37a0a91069055d837e0	0	0	0	0	0	0	3	0	0	0	0	0	0	0	0	0	0	0	0	4	3	0	0	0	0	0	6	0	0	0	3	2	0	0	0	0	0	0	0	0	0	0	0	0	0	0	0	0	0
dc80f0b90bc5efbc540a295f7c5c6fb0	0	0	0	0	0	0	0	4	0	0	0	0	0	0	0	0	0	0	0	0	0	0	0	0	6	0	13	0	0	0	0	0	0	0	0	0	0	0	0	0	0	0	0	0	0	0	0	0	0
8a4f13a03e2711229a545ae0c776ca17	0	0	0	0	0	0	0	0	2	6	0	28	0	0	0	0	0	0	0	0	0	0	0	0	0	0	0	0	0	0	0	0	0	0	0	0	0	0	0	0	0	0	0	0	0	0	0	0	0
1b78db080deb33412d6905408ef965f8	0	0	0	0	0	0	0	0	0	0	0	2	0	0	3	0	0	0	0	2	0	0	0	3	0	0	0	0	0	0	0	2	0	0	0	0	0	0	0	0	3	0	0	0	0	0	0	0	0
025aaee6fda10d1709e9a4c9d1fed3a9	0	0	0	0	0	0	0	0	0	0	0	0	0	0	0	0	0	0	0	0	0	0	0	0	0	0	0	0	0	0	0	0	0	0	8	36	0	0	0	0	0	0	0	0	0	0	0	0	0
07e39018b71323ca98127b091a9a6bf3	15	20	0	0	0	0	0	0	0	0	0	0	0	0	0	0	0	0	0	0	0	0	0	0	0	0	0	0	0	0	0	0	0	0	0	0	0	0	0	0	0	0	0	0	0	0	0	0	0
6ff102b062ba6bacfa336b151e14563e	0	0	6	0	0	0	0	0	0	0	0	0	0	0	0	0	0	0	0	0	0	0	0	0	0	0	0	4	0	0	0	0	0	0	9	0	0	0	0	0	5	0	0	0	0	0	0	0	0
2fbe9585e2fc18fd95e3c5df59502dc5	0	0	0	26	0	0	0	0	0	0	0	0	0	0	0	0	0	0	0	0	0	0	0	0	0	0	0	0	0	0	0	0	0	0	0	0	0	0	0	0	0	0	0	0	0	0	0	0	0
c4daf7c2e587f5376fa1f416929ddb89	0	0	0	35	0	0	0	0	0	0	0	0	0	0	0	0	0	0	0	0	0	0	0	0	0	0	0	0	0	0	0	0	0	0	0	0	0	0	0	0	0	0	0	0	0	0	0	0	0
16d10bd8f16283689ba2f7cc5e7cb92c	0	0	0	9	0	0	0	0	0	0	0	7	0	0	0	18	0	0	0	0	0	0	0	0	0	3	5	14	0	0	0	0	0	0	0	0	0	0	0	0	0	0	0	0	0	0	0	0	8
e219b47c9aaac4b148b35cd9a12f426c	0	0	0	0	15	20	0	0	0	0	0	0	0	0	0	0	0	0	0	0	0	0	0	0	0	0	0	0	0	0	0	0	0	0	0	0	0	0	0	0	0	0	0	0	0	0	0	0	0
9320db88c9549b01fef89729b053f3da	0	0	0	0	0	0	0	0	21	0	0	11	0	0	0	0	0	0	0	0	0	0	0	0	0	0	0	0	0	0	3	0	0	0	0	0	0	0	0	0	0	0	0	0	0	0	0	0	0
9b6d2974f059246bf9b37ffd164e539a	0	0	0	0	0	0	0	0	0	0	35	0	0	0	0	0	0	0	0	2	0	0	0	0	0	0	0	0	0	0	0	0	0	0	0	0	0	0	0	0	0	0	0	0	0	0	0	0	0
edf49fa2fd307d530488bbab65e7cc27	0	0	0	0	0	0	0	0	0	0	3	0	0	0	3	0	0	0	0	8	0	0	0	0	0	0	2	5	0	0	0	0	0	0	8	5	0	0	0	0	0	0	0	0	5	0	0	0	0
4babdc71269bbd4dca76de69881dc7a3	0	0	0	0	0	0	0	0	0	0	0	35	0	0	0	0	0	0	0	0	0	0	0	0	0	0	0	0	0	0	0	0	0	0	0	0	0	0	0	0	0	0	0	0	0	0	0	0	0
cce1417660cb2c3ca605d5c35543e5e3	0	0	0	0	0	0	0	0	0	0	0	0	0	0	0	9	0	0	0	0	0	0	6	0	3	0	0	0	0	0	5	0	0	0	0	0	0	0	0	0	0	0	0	0	3	0	0	0	6
4d6829c523730b9d9aad1493f3c3611c	0	0	0	0	0	0	0	0	0	0	0	0	0	0	0	0	5	0	0	0	0	0	0	0	5	2	0	0	0	0	0	0	0	0	0	0	0	0	0	0	0	0	0	12	0	0	0	0	0
d0b7fa7f490fe1d81ca43d588e5795c5	0	0	0	0	0	0	0	0	0	0	0	0	0	0	0	0	0	0	13	0	0	0	0	0	0	0	0	0	0	0	0	0	0	0	0	0	0	0	0	0	0	0	0	0	0	0	0	0	0
40b61f1b39e668bf8a780395ab7e9478	0	0	0	0	0	0	0	0	0	0	0	0	0	0	0	0	0	0	0	0	0	35	0	0	0	0	0	0	0	0	0	0	0	0	0	0	0	0	0	0	0	0	0	0	0	0	0	0	0
c132528bb7013b9eb27aa9f36b937ea0	0	0	0	0	0	0	0	0	0	0	0	0	0	0	0	0	0	0	0	0	0	0	0	0	0	0	0	3	0	0	0	0	0	0	0	0	0	0	0	0	0	0	0	0	0	0	0	0	0
c34b5e17cd6246bb3bfd30934aa9ad08	0	0	0	0	0	0	0	0	0	0	0	0	0	0	0	0	10	0	0	0	0	0	0	0	0	0	0	0	6	8	0	0	0	0	0	0	0	0	0	0	0	0	0	0	0	0	6	0	0
6c0183ede59b1fce9437c9d9ed4fa517	0	0	0	0	0	0	0	0	0	0	0	0	0	0	0	0	0	0	0	0	0	0	0	0	0	0	0	0	0	0	35	0	0	0	0	0	0	0	0	0	0	0	0	0	0	0	0	0	0
9c102f9b38693baf2e2e2f01eb696db0	0	0	0	0	0	0	0	0	0	0	0	0	0	0	0	0	0	0	0	0	0	0	0	0	0	0	0	0	0	0	35	0	0	0	0	0	0	0	0	0	0	0	0	0	0	0	0	0	0
cb41d985b98d6e1b3057033e80268496	0	0	0	0	0	0	0	0	0	0	0	0	0	0	0	0	0	0	0	0	0	0	0	0	0	0	0	0	0	0	0	35	0	0	0	0	0	0	0	0	0	0	0	0	0	0	0	0	0
f683c7d2901a1c11ec7a844cd6183881	0	0	0	0	0	0	0	0	0	0	0	0	0	0	0	0	0	0	0	0	0	0	0	0	0	0	0	0	0	0	0	0	0	0	17	0	0	0	0	0	0	0	0	0	0	0	0	0	0
ee208326688c839a23f3bf111b1b0ad6	0	0	0	0	0	0	0	0	0	0	0	0	0	0	0	0	0	0	0	0	0	0	0	0	0	0	0	0	0	0	0	0	0	0	0	0	35	0	0	0	0	0	0	0	0	0	0	0	0
a47d5adfa919db7e16f1c8a807ca7954	0	0	0	0	0	0	0	0	0	0	0	0	0	0	0	0	0	0	0	0	0	0	0	0	0	0	0	0	0	0	0	0	0	0	0	0	0	0	0	0	0	0	0	0	0	0	0	0	0
bddd61f0e87763f18a0aab6c5e9540f0	0	0	0	0	0	0	0	0	0	0	0	0	0	0	0	0	0	0	0	0	0	0	0	0	0	0	0	0	0	0	0	0	0	0	0	0	0	0	0	0	0	0	0	0	0	0	0	0	0
853c31318b6a663b06339cdc5a7af327	0	0	2	0	0	0	4	0	0	0	0	2	0	0	0	0	0	0	0	0	0	0	0	0	0	0	0	0	0	0	4	0	0	0	0	0	0	0	0	0	0	0	0	0	0	0	0	0	0
dee87b1c6b3ac854d20f05987976b6fb	0	0	0	31	0	0	0	0	0	0	2	0	0	0	0	0	0	0	0	0	0	0	0	0	0	0	0	0	0	0	0	0	0	0	0	0	0	0	0	0	0	0	0	0	0	0	0	0	0
ce10f2b8941a7f5c2f3a012797f22d39	0	0	0	34	0	0	0	0	0	0	0	0	0	0	0	0	0	0	0	0	0	0	0	0	0	0	0	0	0	0	0	0	0	0	0	0	0	0	0	0	0	0	0	0	0	0	0	0	0
baa0e1aaecc5e691d6cf8f2deda6d36d	0	0	0	6	0	0	0	0	0	0	0	0	0	0	3	0	0	0	0	0	0	0	0	0	0	0	4	15	0	0	6	0	0	0	0	0	0	0	0	0	0	0	0	0	0	0	0	0	0
7075c655cc79b91810e4081dc9e2760f	0	0	0	0	0	0	34	0	0	0	0	0	0	0	0	0	0	0	0	0	0	0	0	0	0	0	0	0	0	0	0	0	0	0	0	0	0	0	0	0	0	0	0	0	0	0	0	0	0
3d458ae8aae4ecc2496a4be35f169dd4	0	0	0	0	0	0	0	0	0	0	34	0	0	0	0	0	0	0	0	0	0	0	0	0	0	0	0	0	0	0	0	0	0	0	0	0	0	0	0	0	0	0	0	0	0	0	0	0	0
b4796f90df5b7cab4b1792ee677387f2	0	0	0	0	0	0	0	0	0	0	0	0	16	18	0	0	0	0	0	0	0	0	0	0	0	0	0	0	0	0	0	0	0	0	0	0	0	0	0	0	0	0	0	0	0	0	0	0	0
758292e5c96c943801097c16a617fe7b	0	0	0	0	0	0	0	0	0	0	0	0	6	0	0	0	0	0	0	0	0	0	0	0	0	0	0	0	0	0	0	0	0	0	0	0	0	0	0	0	0	0	0	0	0	0	0	0	0
abe2d7444ca75ac4b0be6c3fba11642c	0	0	0	0	0	0	0	0	0	0	0	2	0	0	0	0	0	3	0	28	0	0	0	0	0	0	6	12	0	0	0	0	0	0	3	0	0	0	0	0	0	0	0	0	0	0	0	0	0
eced85484525ec2b21e7c3684985b5e1	0	0	0	0	0	0	0	0	0	0	0	0	0	0	0	0	0	0	0	0	17	17	0	0	0	0	0	0	0	0	0	0	0	0	0	2	0	0	0	0	0	0	0	0	0	0	0	0	0
5630a7977b5af0c8e5f9c0eab1edb532	0	0	2	0	0	0	0	0	0	0	0	0	0	0	0	0	0	0	0	0	16	7	29	0	5	0	0	9	10	7	0	2	0	0	0	0	0	0	0	0	0	0	0	0	0	0	0	0	0
7bcba25aa7294db7c0f86cd03fa663e2	0	0	0	0	0	0	0	0	0	0	0	0	0	0	0	0	0	0	0	0	0	0	0	0	0	0	34	0	0	0	0	0	0	0	4	0	0	0	0	0	0	0	0	0	0	0	0	0	0
4aad97516dda8b75553abcb8e940d715	0	0	0	0	0	0	0	0	0	0	0	0	0	0	0	0	0	0	0	0	0	0	0	0	0	0	0	0	16	9	0	9	0	0	0	0	0	0	0	0	0	0	0	0	0	0	0	0	0
a98b1111cf1e36090f2d5f75660006a1	0	0	0	0	0	0	0	0	0	0	0	0	0	0	4	0	0	0	0	0	0	0	0	0	0	0	0	0	0	0	19	9	0	0	15	0	0	0	0	0	0	0	0	0	0	0	0	0	0
828be7f9939ef21e414a88679c19b3b5	0	0	0	0	0	0	0	0	0	0	0	0	0	0	0	0	0	0	0	0	0	0	0	0	0	0	0	0	0	0	0	0	0	0	0	0	0	0	0	0	0	22	12	0	0	0	0	0	0
a230d3e828e82d002783a8d23d5f4440	0	0	0	0	0	0	0	0	0	0	0	0	0	0	0	0	0	0	0	0	0	0	0	0	0	0	0	0	0	0	0	0	0	0	0	0	0	0	0	0	0	0	0	11	0	0	0	0	0
3823d699f37977205fdfe034df99ec10	0	0	0	0	0	0	0	0	0	0	0	0	0	0	0	0	0	0	0	0	0	0	0	0	0	0	0	0	0	0	0	0	0	0	0	0	0	0	0	0	0	0	0	0	0	0	0	0	0
23db375d64ea18ed791a068ddd689d1b	0	0	0	0	0	0	0	0	0	0	0	0	0	0	0	0	0	0	0	0	0	0	0	0	0	0	0	0	0	0	0	0	0	0	0	0	0	0	0	0	0	0	0	0	0	0	0	0	0
a513ec252a73a01ba10b8b1592ca97e4	0	0	0	0	0	0	0	0	0	0	0	0	0	0	0	0	0	0	0	0	0	0	0	0	0	0	0	0	0	0	0	0	0	0	0	0	0	0	0	0	0	0	0	0	0	0	0	0	0
1af0e66b1a3aaae6d5cd934aee4ef78b	0	0	0	0	0	0	0	0	0	0	0	0	0	0	0	0	0	0	0	0	0	0	0	0	0	0	0	0	0	0	0	0	0	0	0	0	0	0	0	0	0	0	0	0	0	0	0	0	0
0ff490d001d57cd051aeaa0543bac806	0	0	0	33	0	0	0	0	0	0	0	0	0	0	0	0	0	0	0	0	0	0	0	0	0	0	0	0	0	0	0	0	0	0	0	0	0	0	0	0	0	0	0	0	0	0	0	0	0
08a502d6395ed9d491925dbcb5a0b760	0	0	0	33	0	0	0	0	0	0	0	0	0	0	0	0	0	0	0	0	0	0	0	0	0	0	0	0	0	0	0	0	0	0	0	0	0	0	0	0	0	0	0	0	0	0	0	0	0
b54e2ada60d2572cb4d3084037827097	0	0	0	33	0	0	0	0	0	0	0	0	0	0	0	0	0	0	0	0	0	0	0	0	0	0	0	0	0	0	0	0	0	0	0	0	0	0	0	0	0	0	0	0	0	0	0	0	0
4212dca410f21828ac47a1eb9f550107	0	0	0	33	0	0	0	0	0	0	0	0	0	0	0	0	0	0	0	0	0	0	0	0	0	0	0	0	0	0	0	0	0	0	0	0	0	0	0	0	0	0	0	0	0	0	0	0	0
88520a2b31ee9828dc8f002a3197e3c2	0	0	0	0	0	0	19	0	0	0	0	0	0	0	0	0	0	0	0	0	0	0	0	0	0	0	0	0	0	6	0	0	0	0	0	0	0	0	0	0	0	0	0	0	0	0	0	0	0
814108154df35ce3f840c0f5ed67937b	0	0	0	0	0	0	0	12	0	0	0	7	0	0	0	0	0	0	0	0	11	9	0	0	0	0	0	0	0	0	0	0	0	0	8	0	0	0	0	0	0	0	0	4	0	0	0	0	0
a653b7c082c6f3e791c2e3e1b9da663a	0	0	0	0	0	0	0	0	5	0	28	0	0	0	0	0	0	0	0	0	0	0	0	0	0	0	0	0	0	0	0	0	0	0	0	0	0	0	0	0	0	0	0	0	0	0	0	0	0
edb42c7546a0934dc48449ac3c9c3f6a	0	0	0	0	0	0	0	0	0	12	15	5	12	0	0	0	0	0	0	0	0	0	0	0	0	0	0	0	0	0	0	0	0	0	0	0	0	0	0	0	0	0	0	0	6	0	0	0	0
9d21f1280aa1d540e505c095ba8f7656	0	0	0	0	0	0	0	0	0	0	0	31	0	0	0	0	0	0	0	0	0	0	0	0	0	0	0	0	0	0	0	0	0	0	0	0	0	0	0	0	0	0	0	0	0	0	0	0	0
49b1a77b5052e8b803f2189711e3a673	0	0	0	0	0	0	0	0	0	0	0	0	0	0	0	0	21	10	0	0	0	0	0	0	0	0	0	0	0	2	0	0	0	0	0	0	0	0	0	0	0	0	0	0	0	0	0	0	0
4c6450d11182051dc2c00582aec98903	0	0	0	0	0	0	0	0	0	0	0	0	0	0	0	0	0	0	0	8	0	0	0	0	0	0	0	0	0	0	7	0	0	0	14	0	0	0	0	0	0	0	0	0	0	0	0	0	0
bbb90c1f9309d96095e67f34ee4fff88	0	0	0	0	0	0	0	0	0	0	0	0	0	0	0	0	0	0	0	0	0	0	3	0	0	0	0	0	0	0	0	0	0	0	0	0	0	0	0	0	0	0	0	0	0	0	0	0	0
90a037927ef08f3b8dbc9972f6b00917	0	0	0	0	0	0	0	0	0	0	0	0	0	0	0	0	0	0	0	0	0	0	0	28	0	0	5	0	0	0	0	0	0	0	0	0	0	0	0	0	0	0	0	0	0	0	0	0	0
8cc0f4171b2b6576d0f9f38156818e1f	0	0	0	0	0	0	0	0	0	0	0	0	0	0	0	0	0	0	0	0	0	0	0	19	0	0	0	0	0	0	0	0	0	0	0	0	0	0	0	0	0	0	0	0	0	0	0	0	0
58010243474d5ce732c5447c56c87b55	0	0	7	0	0	0	0	0	0	0	0	0	0	0	9	0	0	0	0	0	0	0	0	5	0	0	17	0	0	0	0	0	0	0	9	0	0	0	0	0	0	0	0	0	0	0	0	0	0
06ef02171f99fb563ca13fd662922e9d	0	0	0	0	0	0	0	0	0	0	0	0	0	0	0	0	0	0	0	0	0	0	0	0	0	9	4	0	0	0	0	0	0	0	0	0	0	0	0	0	0	0	0	0	0	0	0	0	0
dae0279b609e0c5f4c4c0d1fd272bd26	0	0	0	0	0	0	0	0	0	0	0	0	0	0	0	0	0	0	0	0	0	0	0	0	0	0	0	0	0	0	33	0	0	0	0	0	0	0	0	0	0	0	0	0	0	0	0	0	0
3f850ea9047315f44d0337c770245199	0	0	0	0	0	0	0	0	0	0	0	0	0	0	0	0	0	0	0	0	0	0	0	0	0	0	0	0	0	0	5	0	0	0	3	5	0	0	0	0	0	0	0	0	0	0	0	0	0
7f20c21f90f535272ff85b975cd4bdb2	0	0	0	0	0	0	0	0	0	0	0	0	0	0	0	0	0	0	0	0	0	0	0	0	0	0	0	0	0	0	0	0	0	0	0	0	0	0	0	0	0	0	0	33	0	0	0	0	0
bf2a2e2333e02149b380d5a38e0ad770	0	0	0	0	0	0	0	0	0	0	0	0	0	0	0	0	0	0	0	0	0	0	0	0	0	0	0	0	0	0	0	0	0	0	0	0	0	0	0	0	0	0	0	0	33	0	0	0	0
c48c476886011a242acd6fb5c3f93066	0	0	0	0	0	0	0	0	0	0	0	0	0	0	0	0	0	0	0	0	0	0	0	0	0	0	0	0	0	0	0	0	0	0	0	0	0	0	0	0	0	0	0	0	33	0	0	0	0
66a5d08ef16e02e2ea363a4b58345458	0	0	0	0	0	0	0	0	0	0	0	3	0	0	0	0	0	0	0	0	0	0	0	0	0	0	0	0	0	0	0	0	0	0	0	3	0	0	0	0	0	0	0	0	0	0	0	0	0
04aab31b36e6444985f33e5a6a2666e5	0	0	0	0	0	0	0	0	0	0	0	0	0	0	0	0	0	0	0	0	0	0	0	0	0	0	0	0	0	0	0	0	0	0	0	0	0	0	0	0	0	0	0	0	0	0	0	0	0
cc06d0815f96e61c94d2c93972bec0af	0	0	7	0	0	0	0	15	0	3	0	2	0	0	0	0	0	3	0	0	0	0	2	0	0	0	3	0	0	0	0	0	0	0	0	0	0	0	0	0	6	0	0	0	0	0	0	0	0
f0bab250d7394001549ea8bf1ad3fa9a	0	0	0	0	0	0	0	7	0	0	4	0	0	0	0	0	0	0	0	0	0	0	0	0	0	0	0	0	0	0	17	0	0	0	0	0	0	0	0	0	0	0	0	0	0	0	0	0	0
7aba229a761b29391d3a74782f43a6e7	0	0	0	0	0	0	0	0	3	0	29	0	0	0	0	0	0	0	0	0	0	0	0	0	0	0	0	0	0	0	0	0	0	0	0	0	0	0	0	0	0	0	0	0	0	0	0	0	0
8288cb069cfee3ea4d590a3ceaaa948a	0	0	0	0	0	0	0	0	0	0	32	0	0	0	0	0	0	0	0	0	0	0	0	0	0	0	0	0	0	0	0	0	0	0	0	0	0	0	0	0	0	0	0	0	0	0	0	0	0
e371f02756d91b4fa8ab30590a19e48b	0	0	0	0	0	0	0	0	0	0	0	0	0	0	0	30	0	0	0	0	0	0	0	0	0	0	0	0	0	0	0	0	0	0	0	2	0	0	0	0	0	0	0	0	0	0	0	0	0
8bae1c852669c5ae40e17a66662e0805	0	0	0	0	0	0	0	0	0	0	0	0	0	0	0	0	0	0	32	0	0	0	0	0	10	0	0	0	0	0	0	0	0	0	0	0	0	0	0	0	0	0	0	0	0	0	2	0	0
5b600d323b834a2228e0fb313a188ce1	0	0	0	0	0	0	0	0	0	0	0	0	0	0	0	0	0	0	0	0	0	0	32	0	0	0	0	0	0	0	0	0	0	0	0	0	0	0	0	0	0	0	0	0	0	0	0	0	0
cbc1df8b93f73d7a7e29bad7eaaeb1dc	0	0	0	0	0	0	0	0	0	0	0	0	0	0	0	0	0	0	0	0	0	0	0	0	0	0	16	0	0	0	0	0	0	0	8	0	0	0	0	0	0	0	0	0	0	0	0	0	0
13b9ec3af4dec3c81bda3d1170c6cced	0	0	0	0	0	0	0	0	0	0	0	0	0	0	0	0	0	0	0	0	0	0	0	0	0	0	0	0	0	0	0	0	0	0	29	0	0	0	0	0	0	0	0	0	0	0	0	0	0
6cfddcc875d5e4af2f91a56f3d5921fa	0	0	0	0	0	0	0	0	0	0	0	0	0	0	0	0	0	0	0	0	0	0	0	0	0	0	0	0	0	0	0	0	0	0	27	0	0	0	0	0	0	0	0	0	0	0	0	0	0
97b5edbbdc71a7c62c7ce182936e3893	0	0	0	0	0	0	0	0	0	0	0	0	0	0	0	0	0	0	0	0	0	0	0	0	0	0	0	0	0	0	0	0	0	0	0	2	0	0	0	0	0	0	0	0	0	0	0	0	0
47f6f8d3d408c5894f4a579272d527be	0	0	0	0	0	0	0	0	0	0	0	0	0	0	0	0	0	0	0	0	0	0	0	0	0	0	0	0	0	0	0	0	0	0	0	0	0	0	0	0	0	0	0	0	6	0	0	0	0
1d8862fa660ce2112b169f615c127bef	0	0	0	0	0	0	0	0	0	0	0	0	0	0	0	0	0	0	0	0	0	0	0	0	0	0	0	0	0	0	3	0	0	0	0	0	0	0	0	0	0	0	0	0	0	7	10	15	0
6035d9d1befae783cea340919c4f63fb	0	0	0	0	0	0	0	0	0	0	0	0	0	0	0	0	0	0	0	0	0	0	0	0	0	0	0	0	0	0	0	0	0	0	0	0	0	0	0	0	0	0	0	0	0	0	0	0	0
58bb6f5b69337387a95cf368682aded2	0	0	0	0	0	0	0	0	0	0	0	0	0	0	0	0	0	0	0	0	0	0	0	0	0	0	0	0	0	0	0	0	0	0	0	0	0	0	0	0	0	0	0	0	0	0	0	0	0
06fdb72639c671af517914d4b84ea303	0	0	0	0	0	0	0	0	0	0	0	0	0	0	0	0	0	0	0	0	0	0	0	0	0	0	0	0	0	0	17	0	0	0	0	0	0	0	0	0	0	0	0	0	0	0	0	0	0
c51dfaeb5f0c6c967f38c050d0a05f28	0	0	0	0	0	0	0	0	0	0	0	0	0	0	0	0	0	0	0	0	0	0	0	0	0	0	0	0	0	0	0	0	0	0	0	0	0	0	0	0	0	0	0	0	0	0	0	0	0
77803fc4a12a935731ee14bcc3349d15	0	0	18	0	0	0	0	0	0	0	0	0	0	0	0	0	0	0	0	0	0	0	0	0	0	0	0	0	0	0	0	0	0	0	0	0	0	0	0	0	0	0	0	0	0	0	0	0	0
163fbb6b2818f7d04ae1a1cca744fab3	0	0	18	0	0	0	0	0	0	0	0	0	0	0	0	0	0	0	2	0	0	0	0	13	0	0	0	0	0	0	0	0	0	0	0	0	0	0	0	0	0	0	0	0	0	0	0	0	0
cda086a39c563f0c17d034af3fd5cc92	0	0	14	0	0	0	0	0	0	0	0	0	0	0	0	0	12	0	0	0	0	0	0	0	0	0	0	0	0	0	0	0	0	0	0	5	0	0	0	0	0	0	0	0	0	0	0	0	0
dcf5e227ad08ea01a0b8bd584dc9bc17	0	0	8	0	0	0	0	0	0	0	0	0	0	0	0	0	0	0	0	0	0	0	0	0	0	0	15	0	0	0	0	0	0	0	0	0	0	0	0	0	0	0	0	0	2	0	0	0	0
dbbba9ec84cae9da86ce926617ee9b92	0	0	0	31	0	0	0	0	0	0	0	0	0	0	0	0	0	0	0	0	0	0	0	0	0	0	0	0	0	0	0	0	0	0	0	0	0	0	0	0	0	0	0	0	0	0	0	0	0
edeba15d9d3701cc3423e0f0325c16c9	0	0	0	0	0	0	31	0	0	0	0	0	0	0	0	0	0	0	0	0	0	0	0	0	0	0	0	0	0	0	0	0	0	0	0	0	0	0	0	0	0	0	0	0	0	0	0	0	0
44769ebc38f122e22b5f2f2141456f82	0	0	0	0	0	0	31	0	0	0	0	0	0	0	0	0	0	0	0	0	0	0	0	0	0	0	0	0	0	0	0	0	0	0	0	0	0	0	0	0	0	0	0	0	0	0	0	0	0
2164319e0a1893ed44f1abfeeef6400f	0	0	0	0	0	0	0	0	2	24	0	0	0	0	0	0	0	0	0	0	0	0	0	0	0	0	0	0	0	0	0	0	0	0	0	0	0	0	0	0	0	0	0	0	0	0	0	0	0
b59dacfeb8732ab268889431e2db55ab	0	0	0	0	0	0	0	0	3	0	5	0	0	0	0	0	0	0	0	6	0	0	0	0	0	0	0	0	0	0	7	0	0	0	4	0	0	0	0	0	0	0	0	0	0	0	0	0	0
f508505d8a238b7de13d890144e889ae	0	0	0	0	0	0	0	0	0	0	31	0	0	0	0	0	0	0	0	0	0	0	0	0	0	0	0	0	0	0	0	0	0	0	0	0	0	0	0	0	0	0	0	0	0	0	0	0	0
241d34cceca726aed0b08222367488da	0	0	0	0	0	0	0	0	0	0	31	0	0	0	0	0	0	0	0	0	0	0	0	0	0	0	0	0	0	0	0	0	0	0	0	0	0	0	0	0	0	0	0	0	0	0	0	0	0
79cd6f425237b541efdefe2842f67c9c	0	0	0	0	0	0	0	0	0	0	5	0	0	0	0	0	0	0	0	0	0	0	0	0	0	0	0	0	0	0	0	0	0	0	0	0	0	0	0	0	0	0	0	0	0	0	0	0	0
b860fcccfb4e74776978ab7b12841a1c	0	0	0	0	0	0	0	0	0	0	3	0	0	0	0	9	0	0	0	0	0	0	0	0	0	0	0	0	0	0	0	0	0	0	0	0	0	0	0	0	0	0	0	0	19	0	0	0	0
16f7b832e6a96e81782743e64a310a31	0	0	0	0	0	0	0	0	0	0	0	4	0	0	0	0	2	0	25	0	0	0	0	0	0	0	0	0	0	0	0	0	0	0	0	0	0	0	0	0	0	0	0	0	0	0	0	0	0
6b1814a8fd326ff75b9a0badf58f7954	0	0	0	0	0	0	0	0	0	0	0	0	15	16	4	0	0	0	0	0	0	0	0	0	0	0	0	0	0	0	0	0	0	0	0	0	0	0	0	0	0	0	0	0	0	0	0	0	0
03dfd4c88ad629c40f92917649d22911	0	0	0	0	0	0	0	0	0	0	0	0	0	0	15	0	0	0	0	0	0	0	0	16	0	0	0	0	0	0	0	0	0	0	0	0	0	0	0	0	0	0	0	0	0	0	0	0	0
ce2e3770870998f092d33f9698979463	0	0	0	0	0	0	0	0	0	0	0	0	0	0	0	0	0	0	0	0	0	0	3	0	0	0	0	0	0	0	0	0	0	0	3	0	0	0	0	0	0	0	0	0	3	0	0	0	5
65e192487d4aeb6630c33f006b0868e8	0	0	0	0	0	0	0	0	0	0	0	0	0	0	0	0	0	0	0	0	0	0	0	0	0	0	0	0	0	0	0	0	0	0	0	0	0	0	0	0	0	0	0	52	0	0	0	0	0
d3f1f9b0b9430bbef942c8f6f1ce7d74	0	0	0	0	0	0	0	0	4	0	4	17	0	0	0	0	0	0	0	0	0	0	0	0	0	0	0	0	0	0	0	0	0	0	0	0	0	0	0	0	0	3	0	31	0	0	0	0	0
1418b48f97c3353fd6eb1bd37a627a82	0	0	0	0	0	0	3	0	0	0	0	0	0	0	0	0	0	0	0	0	0	0	0	0	0	0	0	0	0	0	0	0	0	0	0	0	0	0	0	0	0	0	0	0	31	0	0	0	0
f4e39289e2ff8aae61a5a56170b07adb	0	0	0	0	0	0	0	0	0	0	0	0	0	0	0	0	0	0	0	0	0	0	0	0	0	0	0	0	0	0	0	0	0	0	0	0	0	0	0	0	0	0	0	0	0	0	0	0	0
ac10e62f0f1070d96c1955541cd601aa	19	0	11	0	0	0	0	0	0	0	0	0	0	0	0	0	0	0	0	0	0	0	34	0	0	0	0	0	0	0	0	0	0	0	0	0	0	0	0	0	0	0	0	0	0	0	0	10	0
5cf590c57ab65f38eaaae2a10cbd240b	0	0	0	12	0	0	0	0	0	0	0	0	0	0	3	0	0	0	0	0	0	0	0	0	0	0	0	0	0	0	8	0	0	0	0	0	0	0	0	0	0	0	0	0	0	0	0	0	0
63613ddc8555558f7e809fc773f806d7	0	0	0	0	0	0	30	0	0	0	0	0	0	0	0	0	0	0	0	0	0	0	0	0	0	0	0	0	0	0	0	0	0	0	0	0	0	0	0	0	0	0	0	0	0	0	0	0	0
a42bf41c36d9f5da1e20e461def59176	0	0	0	0	0	0	0	0	3	0	0	8	0	0	0	0	0	0	0	5	0	0	0	0	0	0	0	2	0	0	0	0	0	0	0	0	0	0	0	12	0	0	0	0	7	0	0	0	0
d7733bbbfd16062145d4a3a17a2f8ddc	0	0	0	0	0	0	0	0	0	0	0	8	0	0	0	0	0	0	0	0	0	0	0	0	0	0	0	0	0	0	0	0	0	0	0	0	0	0	0	0	0	0	0	0	0	0	0	0	0
96d9b8a2f8c48889c4af7a1ae67122e3	0	0	0	0	0	0	0	0	0	0	0	0	0	0	0	0	21	9	0	0	0	0	0	0	0	0	0	0	0	0	0	0	0	0	0	0	0	0	0	0	0	0	0	0	0	0	0	0	0
702d27fa1b12c36d95ec2cd0492b53bd	0	0	0	0	0	0	0	0	0	0	0	0	0	0	0	0	0	0	0	30	0	0	0	0	0	0	0	0	0	0	0	0	0	0	0	0	0	0	0	0	0	0	0	0	0	0	0	0	0
fc1bf9a3aec8ee52e00fd098e361411c	0	0	0	0	0	0	0	0	0	0	0	0	0	0	0	0	0	0	0	0	4	10	0	0	0	0	0	0	0	0	0	0	0	0	0	0	0	0	0	0	3	0	0	0	0	0	0	0	0
806ded9f491ee9ac2d12985775bdff45	0	0	0	0	0	0	0	0	0	0	0	0	0	0	0	0	0	0	0	0	0	0	0	19	0	0	0	0	0	0	0	0	0	0	11	0	0	0	0	0	0	0	0	0	0	0	0	0	0
41311cf6af9b260b4325fcfbb26870e7	0	0	0	0	0	0	0	0	0	0	0	0	0	0	0	0	0	0	0	0	0	0	0	0	13	17	0	0	0	0	0	0	0	0	0	0	0	0	0	0	0	0	0	0	0	0	0	0	0
879559f09bca7f55833972a79d658ba4	0	0	0	0	0	0	0	0	0	0	0	0	0	0	0	0	0	0	0	0	0	0	0	0	0	30	0	0	0	0	0	0	0	0	0	0	0	0	0	0	0	0	0	0	0	0	0	0	0
43c8c34394f3d450d9a37aa0db1c98c7	0	0	20	0	0	0	0	0	0	0	0	0	0	0	0	0	0	0	0	0	0	0	0	0	0	0	5	0	0	0	0	0	0	0	0	0	0	0	0	0	0	0	0	0	0	0	5	13	0
867841b2aae60a2c598d6cadc30bbe44	0	0	0	0	0	0	0	0	0	0	11	0	0	0	0	0	0	0	0	0	0	0	0	0	0	0	0	0	17	7	6	0	0	0	0	0	0	0	0	0	0	0	0	0	0	0	0	0	0
0cb5c7d55fc35795f837cca4fd000483	0	0	0	0	0	0	0	0	0	0	0	0	0	0	0	0	0	0	0	0	0	0	0	0	0	0	0	0	12	0	0	18	0	0	0	0	0	0	0	0	0	0	0	0	0	0	0	0	0
9fd2904a6414f3249c22c34642be8a1f	0	0	0	0	0	0	0	0	0	0	2	0	0	0	0	0	0	0	0	0	0	0	0	0	0	0	0	0	0	0	0	2	0	0	0	0	0	0	0	0	0	0	0	0	0	0	0	0	0
7a305085e89c1dba61a4bd6df38ca448	0	0	0	0	0	0	8	0	0	0	0	0	0	0	0	0	0	0	0	0	0	0	0	0	0	0	0	0	0	0	0	0	0	0	30	0	0	0	0	0	0	0	0	0	0	0	0	15	0
128c9754e2b8d1352189edd30c4e08cb	0	0	0	0	0	0	0	0	0	0	0	0	0	0	0	0	0	0	0	0	0	0	0	0	0	0	0	0	0	0	0	0	0	0	0	0	0	0	0	0	23	0	0	0	0	0	0	0	0
ae19f715ccc7caf7a8c921237daa0748	0	0	0	0	0	0	0	0	0	0	0	0	0	0	0	0	0	0	0	0	0	0	0	0	0	0	0	0	0	0	0	0	0	0	0	0	0	0	0	0	0	0	0	0	0	0	0	0	0
746fa35ecddf5ef2ac2b62b2c2614856	0	0	0	0	0	0	0	0	0	0	0	0	0	0	0	0	0	0	0	0	0	0	0	0	0	0	0	0	0	0	0	0	0	0	0	0	0	0	0	0	0	0	0	0	0	0	0	0	0
adcc2a53d9e29c8f91281369fc52375e	0	0	0	0	0	0	0	0	0	0	0	0	0	0	0	0	0	0	0	0	0	0	0	0	0	0	0	0	0	0	0	0	0	0	0	0	0	0	0	0	0	0	0	0	0	0	0	0	0
e7f2095a4238bda9f1761d8b7dd8974f	0	0	12	0	0	0	0	0	0	0	0	0	0	0	0	0	0	0	0	0	0	0	0	0	0	0	0	0	0	0	0	0	0	0	0	0	0	0	0	0	0	0	0	0	0	0	0	0	0
cdade5db136fa5d289f6f386a96a940e	0	0	4	0	0	0	0	0	0	0	0	0	0	0	0	0	0	0	0	0	0	0	0	0	0	0	0	0	0	0	0	0	0	0	0	0	0	0	0	0	0	0	0	0	0	0	0	0	0
3b9635326a04bf1fe6120448d39f4bb3	0	0	0	29	0	0	0	0	0	0	0	0	0	0	0	0	0	0	0	0	0	0	0	0	0	0	0	0	0	0	0	0	0	0	0	0	0	0	0	0	0	0	0	0	0	0	0	0	0
b49b237c648681de2640dfe60e01da00	0	0	0	29	0	0	0	0	0	0	0	0	0	0	0	0	0	0	0	0	0	0	0	0	0	0	0	0	0	0	0	0	0	0	0	0	0	0	0	0	0	0	0	0	0	0	0	0	0
5673bd3236e93c277d10e24940051b98	0	0	0	0	11	10	0	0	0	0	0	0	0	0	0	0	2	0	30	0	0	0	0	0	0	0	0	0	0	0	0	0	0	0	0	0	0	0	0	0	0	0	0	0	0	0	0	0	0
2bfad1894e05f28b1ce7f964fca47aad	0	0	0	0	0	0	3	0	0	0	0	0	0	0	0	0	0	0	0	0	0	0	0	0	0	0	0	0	0	0	0	0	0	0	0	0	0	0	0	0	0	0	0	0	0	0	0	0	0
075689659d90fe5bbc7f93c7cca831dd	0	0	0	0	0	0	0	0	12	3	0	14	0	0	0	0	0	0	3	0	0	0	0	0	0	0	0	0	0	0	0	0	0	0	0	0	0	0	0	0	0	0	0	0	0	0	0	0	0
5c44fa54b7c3fa562b9990f6d514b125	0	0	0	0	0	0	0	0	0	0	16	0	0	0	0	0	0	0	0	4	0	0	0	0	0	0	0	0	0	0	0	0	0	0	0	0	0	0	0	0	0	0	0	3	0	0	0	0	0
af90722a9969d5278530232c92364117	0	0	0	0	0	0	0	0	0	0	2	0	0	0	0	27	0	0	0	0	0	0	0	0	0	0	0	0	0	0	4	0	0	0	0	0	0	0	0	0	0	0	0	0	0	0	0	0	0
f9bb2e3fd3e8dc2197883a432bb562e2	0	0	0	0	0	0	0	0	0	0	0	0	0	0	0	0	0	0	29	0	0	0	0	0	0	0	0	0	0	0	0	0	0	0	0	0	0	0	0	0	0	0	0	2	0	0	0	0	0
c9bfd9fbda0125f5abf56af35e091ad4	0	0	2	0	0	0	0	0	0	0	0	0	0	0	0	0	0	0	2	11	0	0	0	0	0	0	16	0	0	0	0	0	0	0	0	0	0	0	0	0	0	0	0	0	0	0	0	0	0
51354f455b1626fa8143f2cd8a6f5914	0	0	0	0	0	0	0	0	0	0	0	0	0	0	0	0	0	0	0	0	0	0	0	0	17	12	0	0	0	0	0	0	0	0	0	0	0	0	0	0	0	0	0	0	0	0	0	0	0
72969480fbc4398c1e8c82f868394d19	0	0	0	0	0	0	0	0	0	0	0	0	0	0	0	0	0	0	0	0	0	0	0	0	0	0	0	0	0	0	0	0	0	0	0	0	0	0	29	0	0	0	0	0	0	0	0	0	0
10fcf9c69c8d78bc9e61d98a88e99576	0	0	0	0	0	0	0	0	0	0	0	0	0	0	0	0	0	0	0	0	0	0	0	0	0	0	0	0	0	0	0	0	0	0	0	0	0	0	0	0	0	0	0	0	0	0	0	0	0
f3b372146ced4e11f6fecbafd55276f4	0	0	0	0	0	0	0	0	0	0	0	0	0	0	0	0	0	0	0	0	0	0	0	0	0	0	0	0	0	0	0	0	0	0	0	0	0	0	0	0	0	0	0	0	0	0	0	0	0
d013295368b19c3051fc6988e1414791	0	0	0	28	0	0	0	0	0	0	0	0	0	0	0	0	0	0	0	0	0	0	0	0	0	0	0	0	0	0	0	0	0	0	0	0	0	0	0	0	0	0	0	0	0	0	0	0	0
a238475ded757ed17cb6fd59b07228f3	0	0	0	6	0	0	0	0	0	0	19	3	0	0	0	0	0	0	0	2	0	0	0	0	0	0	0	0	0	0	0	0	0	0	0	0	0	0	0	0	0	0	0	0	0	0	0	0	0
c0405cfb63fe65aadabd9c5ffc508759	0	0	0	28	0	0	0	0	0	0	0	2	0	0	0	0	0	0	0	0	0	0	0	0	0	0	0	0	0	0	0	0	0	0	0	0	0	0	0	0	0	0	0	0	0	0	0	0	0
cfbd2c3830ed4382fa6ac2110e180ab1	0	0	5	0	0	0	0	2	17	21	0	0	0	0	0	0	5	0	0	0	0	0	0	0	0	0	3	0	0	0	0	0	0	0	0	0	0	0	0	0	0	0	0	0	0	0	0	0	0
23795141fbe404f729e4534caaf02fc6	0	0	0	0	0	0	0	0	0	0	14	0	0	0	0	0	0	0	0	0	0	0	0	0	0	0	0	0	0	0	10	0	0	0	0	0	0	0	0	0	0	0	0	0	0	0	0	0	0
954074ae4672c92099a9a143269fbc77	0	0	0	0	0	0	0	0	0	0	0	28	0	0	0	0	0	0	0	0	0	0	0	0	0	0	0	0	0	0	0	0	0	0	0	0	0	0	0	0	0	0	0	0	0	0	0	0	0
376fa672291dee90a47199dbf61b1314	0	0	0	0	0	0	0	0	0	0	0	0	16	12	0	0	0	0	0	0	0	0	0	0	0	0	0	0	0	0	0	0	0	0	0	0	0	0	0	0	0	0	0	0	0	0	0	0	0
267c87eb6553f6dc00a36302a0f0d599	0	0	0	0	0	0	0	0	0	0	0	0	0	0	0	0	0	0	0	0	0	0	0	0	0	7	0	9	0	0	0	0	0	0	0	0	0	0	0	0	0	0	0	0	0	0	0	0	0
e0d61de49268ef21899c76af6ccbb0a5	0	0	0	0	0	0	0	0	0	0	0	0	0	0	0	0	0	0	0	0	0	0	0	0	0	0	0	0	0	0	0	14	0	0	0	0	0	0	0	0	0	0	0	0	0	0	0	0	0
68bd6839e1ffb6a410a569d7925547d8	0	0	0	0	0	0	0	0	0	0	0	0	0	0	0	0	0	0	0	0	0	0	0	0	0	0	0	0	0	0	0	0	0	0	0	10	0	4	0	0	4	0	0	0	0	0	0	0	0
ba549064a13d7e371a75eca222416ffd	0	0	0	0	0	0	0	0	0	0	0	0	0	0	0	0	0	0	0	0	0	0	0	0	0	0	0	0	0	0	0	0	0	0	0	0	0	15	5	0	0	0	0	0	0	0	8	0	0
b8e78a620486fc7607dffe5a220482a4	0	0	0	0	0	0	0	0	0	7	0	0	0	0	0	0	0	0	0	0	0	0	0	0	0	0	0	0	0	0	0	0	0	0	0	0	0	0	3	0	5	0	0	20	0	0	0	0	0
42670005d80995de4424f19a4d3e302a	0	0	0	0	0	0	0	0	0	0	0	0	0	0	0	9	0	0	0	0	0	4	0	0	0	0	0	0	0	0	0	0	0	0	0	0	0	0	0	0	0	0	0	2	0	0	0	0	0
121f75f3ef4021d6c0e7a89f484beb98	0	0	0	0	0	0	0	0	0	0	0	0	0	0	0	0	0	0	0	0	0	0	0	0	0	0	0	0	0	0	0	0	0	0	0	0	0	0	0	0	0	0	0	0	0	0	0	0	0
f285cbfd9c9554d0514a3b5e7a017545	0	0	0	0	0	0	0	0	0	0	0	0	0	0	0	0	0	0	0	0	0	0	0	0	0	0	0	0	0	0	0	0	0	0	0	0	0	0	0	0	0	0	0	0	0	0	0	0	0
d2d9be8cf754d82e30efd0d2685f19a2	0	0	0	0	0	0	0	0	0	0	0	0	0	0	0	0	0	0	0	0	0	0	0	0	0	0	0	0	0	0	0	0	0	0	0	0	0	0	0	0	0	0	0	0	0	0	0	0	0
5f7819608888dfd5db763ed69746e4df	0	0	0	0	0	0	0	0	0	0	0	0	0	0	0	0	0	0	0	0	0	0	0	0	0	0	0	0	0	0	0	0	0	0	0	0	0	0	0	0	0	0	0	0	0	0	0	0	0
04b4eecac118d943848e371568327e65	0	0	0	0	0	0	0	0	0	0	0	0	0	0	0	0	0	0	0	0	0	0	0	0	0	0	0	0	0	0	0	0	0	0	0	0	0	0	0	0	0	0	0	0	0	0	0	0	0
8290d5dc2bb05907400f94af6ebc7cdb	2	8	0	0	0	0	0	0	0	0	0	0	14	0	0	0	0	0	0	0	0	0	0	0	0	0	0	0	0	0	3	0	0	0	0	0	0	0	0	0	0	0	0	0	0	0	0	0	0
acbbc2f1d145420002e1e9eee765ccb1	3	0	0	0	0	0	0	0	0	0	0	0	0	0	0	0	0	0	0	0	0	0	0	0	9	0	0	0	14	15	0	0	0	0	0	0	0	0	0	0	0	0	0	0	0	0	0	0	0
a17012e0fe0844f484dd17b68d01dc71	0	0	2	0	0	0	0	0	0	0	0	0	0	0	0	0	0	0	3	7	0	0	0	0	0	0	0	0	0	0	0	0	0	0	0	0	0	0	0	0	0	0	0	0	0	0	0	10	0
a7281aacf325b1f2bad7c0ae3f324bc3	0	0	0	27	0	0	0	0	0	0	0	0	0	0	0	0	0	0	0	0	0	0	0	0	0	0	0	0	0	0	0	0	0	0	0	0	0	0	0	0	0	0	0	0	0	0	0	0	0
2de0644dc1f3b1d2afd0ada04c0adda1	0	0	0	10	0	0	0	0	0	0	0	0	0	0	0	0	0	0	0	0	0	0	0	0	0	0	0	0	0	0	0	2	0	0	8	0	0	0	0	0	0	0	0	0	0	0	0	0	0
134010376a661e08a6b48ce2357c3f37	0	0	0	4	0	0	0	0	0	0	0	13	0	0	0	0	0	0	0	0	0	0	0	0	0	0	0	0	0	0	5	0	0	0	0	0	0	0	0	0	0	0	0	0	0	0	0	0	0
1a11a0f5a768ae75a6d93f5a69a5b6aa	0	0	0	8	0	0	0	6	0	0	0	0	0	0	0	0	0	0	0	7	0	0	0	0	0	0	8	0	0	0	0	0	0	0	12	0	0	0	0	0	0	0	0	0	0	0	0	0	0
4f28e1f8870e2af5e105965ec21c5f40	0	0	0	5	0	0	0	0	0	0	0	0	0	0	0	0	0	0	0	0	0	0	0	0	0	0	0	0	0	0	0	0	0	0	0	0	0	0	0	0	0	0	0	0	0	0	0	0	0
c29cc6ae78506f2683f0b2b2ad4dd28b	0	0	0	0	0	0	0	27	0	0	0	2	0	0	0	0	0	0	0	0	0	5	0	0	0	0	0	0	0	0	0	0	0	0	0	0	0	0	0	0	0	0	0	0	0	0	0	0	0
c2b1ba9431cc6baf3aca7a4007faa765	0	0	0	20	0	0	0	0	0	0	18	3	0	0	0	0	0	0	0	0	0	0	0	6	0	0	0	0	0	0	0	0	0	0	0	0	0	0	0	0	0	0	0	0	0	0	0	0	0
98e2183126f36621d5b75cc3f21f3fdb	0	0	0	0	0	0	0	0	0	0	8	0	0	0	0	0	0	0	0	0	0	0	0	0	0	0	0	0	0	0	0	0	0	0	0	2	0	0	0	0	0	0	0	0	0	0	0	0	0
162e492b203ddf7d662e66987d1a9f0b	0	0	0	0	0	0	0	0	0	0	0	0	0	0	20	41	0	0	0	8	0	0	0	0	0	0	0	0	0	0	0	0	0	0	0	0	0	0	0	0	0	0	0	0	0	0	0	0	0
77684e85cc47236c1bdd58f7114b475c	0	0	0	0	0	0	0	0	0	0	0	0	0	0	0	0	6	3	11	0	0	0	0	0	0	0	0	0	0	0	4	0	0	0	0	0	0	0	0	0	8	0	0	3	0	0	0	0	0
5f9313fc219c5072d11c4dab7f5a2531	0	0	0	0	0	0	0	0	0	0	0	0	0	0	0	0	0	0	7	0	0	0	0	0	0	0	10	0	0	0	0	0	3	0	0	3	0	0	0	0	0	0	0	4	0	0	2	0	0
1f0e566bbea5124feaec5031f38caf20	0	0	0	0	0	0	0	0	0	0	0	0	0	0	0	0	0	0	0	0	8	17	0	2	0	0	0	0	0	0	0	0	0	0	0	0	0	0	0	0	0	0	0	0	0	0	0	0	0
3bdeec92f00ff63d03be9236784bc2c7	0	0	0	0	0	0	0	0	0	0	0	0	0	0	0	0	0	0	0	0	0	0	0	0	0	0	27	0	0	0	0	0	0	0	0	0	0	0	0	0	0	0	0	0	0	0	0	0	0
399bb3e7b8edd73d44da15545c9f7fff	0	0	0	0	0	0	0	0	0	0	0	0	0	0	0	0	0	0	0	0	0	0	0	0	0	0	0	0	0	0	4	0	0	0	0	0	0	0	0	0	0	0	0	0	0	0	0	0	0
5a53068117a428bb758576f8fc1accca	0	0	0	0	0	0	0	0	0	0	0	0	0	0	0	0	0	0	0	0	0	0	0	0	0	0	0	0	0	0	0	0	0	0	8	19	0	0	0	0	0	0	0	0	0	0	0	0	0
73c5567fed088d1acbf4fa703f56f325	0	0	0	0	0	0	0	0	0	0	0	0	0	0	0	0	0	0	0	0	0	0	0	0	0	0	0	0	0	0	0	0	0	0	0	0	0	0	0	27	0	0	0	0	0	0	0	0	0
06f7c6309bf8961518867d2b1b6555c2	0	0	0	0	0	0	0	0	0	0	0	0	0	0	0	0	0	0	0	0	0	0	0	0	0	0	0	0	0	0	0	0	0	0	0	0	0	0	0	9	0	0	0	0	0	0	0	0	0
854e821b0d32598681786bad1f2fa6a1	0	0	0	0	0	0	0	0	0	0	0	0	0	0	0	0	0	0	0	0	0	0	0	0	0	0	0	0	0	0	0	0	0	0	0	0	0	0	0	0	0	0	0	0	0	0	0	0	0
0453042f3767480b345591b133aeca89	0	0	0	0	0	0	0	0	0	0	0	0	0	0	0	0	0	0	0	0	0	0	0	0	0	0	0	0	0	0	0	0	0	0	0	0	0	0	0	0	0	0	0	0	0	0	0	0	0
a93da0a03672b71510ca2e23de3b9d4c	0	0	0	0	0	0	0	0	0	0	0	0	0	0	0	0	0	0	0	0	0	0	0	0	0	0	0	0	0	0	0	0	0	0	0	0	0	0	0	0	0	0	0	0	0	0	0	0	0
2c7f458c7bb69fa4b5e406507e2c5aab	0	0	2	0	0	0	0	0	0	0	2	3	0	0	0	0	0	0	0	0	0	0	0	46	0	0	0	0	0	0	0	0	0	0	19	0	0	0	0	0	0	0	0	0	0	0	0	0	0
8c2909b6e98a04877a097b5d74ec807a	0	0	0	26	0	0	0	0	0	0	0	0	0	0	0	0	0	0	0	0	0	0	0	0	0	0	0	0	0	0	0	0	0	0	0	0	0	0	0	0	0	0	0	0	0	0	0	0	0
cafa7361840361c092b31bd917352a9f	0	0	0	6	0	0	3	0	0	0	0	4	0	0	0	0	0	0	0	0	0	0	0	0	0	0	0	0	0	0	0	8	0	0	0	0	0	0	0	0	0	0	0	0	5	0	0	0	0
c990dd20fd017de584fa2cbcb17e87f2	0	0	0	2	0	0	0	0	0	0	0	0	0	0	0	0	0	0	0	0	0	0	0	0	0	0	0	0	0	0	0	0	0	0	17	0	0	0	0	0	0	0	0	0	0	0	0	0	0
a753b45f8b6e751d5e5d78c630a43ffc	0	0	0	0	0	0	0	0	0	0	2	4	0	0	0	0	0	0	0	0	0	0	0	0	0	0	0	0	0	0	7	5	0	0	0	0	0	0	0	0	0	0	0	0	0	0	0	0	0
31549d1581f06b142713de297c772ecc	0	0	0	0	0	0	0	0	0	0	14	12	0	0	0	0	0	0	0	0	0	0	0	0	0	0	0	0	0	0	0	0	0	0	0	0	0	0	0	0	0	0	0	0	0	0	0	0	0
65b99fac25fb511a8a8fa0f55449d772	0	0	0	0	0	0	0	0	0	0	0	14	0	0	0	0	2	0	0	0	0	0	0	0	0	0	0	0	0	0	0	0	0	0	0	0	0	0	0	0	0	0	0	8	0	0	0	0	0
19a2d3b5163359cedfecc5681456228a	0	0	0	0	0	0	0	0	0	0	0	0	9	17	0	0	0	0	0	0	0	0	0	0	0	0	0	0	0	0	0	0	0	0	0	0	0	0	0	0	0	0	0	0	0	0	0	0	0
ff4f9ea0862eb18212847b1ebd104b67	0	0	0	0	0	0	0	0	0	0	0	0	0	0	0	0	0	0	0	26	0	0	0	0	0	0	0	0	0	0	0	0	0	0	0	0	0	0	0	0	0	0	0	0	0	0	0	0	0
5b6041a9159bdb71aa434f335bde7bcb	0	0	0	0	0	0	0	0	0	0	0	0	0	0	0	0	0	0	0	0	0	0	19	0	0	0	0	0	0	0	0	0	0	0	0	0	0	0	0	0	0	0	0	0	0	0	0	0	0
a8bf04cdb62fcec9003d89f73462b0fb	0	0	0	0	3	0	0	0	0	0	0	0	0	0	0	0	0	0	0	0	0	0	0	0	0	2	0	0	0	0	0	0	2	3	0	0	0	0	0	0	0	0	0	0	0	0	0	0	0
b0037b04306c32c7d0adc5d0311a659b	0	0	0	0	0	0	0	0	0	0	0	0	0	0	0	0	0	0	0	0	0	0	0	0	0	0	0	0	0	0	0	0	0	0	26	0	0	0	0	0	0	0	0	0	0	0	0	0	0
fc2035d5197194297de084e08241adbc	0	0	0	0	0	0	0	0	0	0	0	0	0	0	0	0	0	0	0	0	0	0	0	0	0	0	0	0	0	0	0	0	0	0	26	0	0	0	0	0	0	0	0	0	0	0	0	0	0
a1d0c09aaf809c564578cce9ed7e84bc	0	0	0	0	0	0	0	0	0	0	0	0	0	0	0	0	0	0	0	0	0	0	0	3	0	0	0	0	0	0	0	0	0	0	6	5	0	0	0	0	0	0	0	0	5	0	0	0	0
2660299d6bcdf90e121cee17d37476bb	0	0	0	0	0	0	0	0	0	0	0	0	0	0	0	0	0	0	0	0	0	0	0	0	0	0	0	0	0	0	0	0	0	0	4	0	0	0	0	0	0	0	0	0	0	0	0	0	0
f05ab079ca6497495a8d8d20eef08a58	0	0	0	0	0	0	0	0	0	0	0	0	0	0	0	0	0	0	0	0	0	0	0	0	0	0	0	0	0	0	0	0	0	0	0	0	0	0	0	0	26	0	0	0	0	0	0	0	0
bc7143c53840bba8859129458bde1d42	0	0	0	0	0	0	0	0	0	0	0	0	0	0	0	0	0	0	0	0	0	0	0	0	0	0	0	0	0	0	0	0	0	0	0	0	0	0	0	0	26	0	0	0	0	0	0	0	0
2e904fd472313814371dde1f83540c49	0	0	0	0	0	0	0	0	0	0	0	5	0	0	0	0	0	0	0	0	0	0	0	0	0	0	0	0	0	0	0	0	0	0	0	0	0	0	0	0	0	0	0	0	0	0	0	0	0
4bb2dba41fe02922bcc2f87f616c03b2	0	0	0	0	0	0	0	0	0	0	0	0	0	0	0	0	0	0	0	0	0	0	0	0	0	0	0	0	0	0	0	0	0	0	0	0	0	0	0	0	0	0	0	0	0	0	0	0	0
b5b90c908bdf9b9a11e71036c219c6a8	0	0	0	0	0	0	0	0	0	0	0	0	0	0	0	0	0	0	0	0	0	0	0	0	0	0	0	0	0	0	0	0	0	0	0	0	0	0	0	0	0	0	0	0	0	0	0	0	0
9410e4ee94af2c30cc37d1ac17616880	0	0	0	0	0	0	0	0	0	0	0	0	0	0	0	0	0	0	0	0	0	0	0	0	0	0	0	0	0	0	0	0	0	0	0	0	0	0	0	0	0	0	0	0	0	0	0	0	0
f2e9c516c5193c76d04cc4f31f1cdbb0	0	0	0	0	0	0	0	0	0	0	0	0	0	0	0	0	0	0	0	0	0	0	0	0	0	0	0	0	0	0	0	0	0	0	0	0	0	0	0	0	0	0	0	0	0	0	0	0	0
dcbb5db33df4ffdcb183dbee2fa920b6	0	0	0	0	0	0	0	0	0	0	0	0	0	0	0	0	0	0	0	0	0	0	0	0	0	0	0	0	0	0	0	0	0	0	0	0	0	0	0	0	0	0	0	0	0	0	0	0	0
0cdb046b2a2f9d98b9409b129ad3450b	0	0	0	0	0	0	0	0	0	0	0	0	0	0	0	0	0	0	0	0	0	0	0	0	0	0	0	0	0	0	0	0	0	0	0	0	0	0	0	0	0	0	0	0	0	0	0	0	0
f09cfece44f80dcd078d87dd2713bd10	0	0	0	0	0	0	0	0	0	0	4	0	0	0	0	0	0	0	0	0	0	0	0	0	0	0	0	0	0	0	0	0	0	0	0	0	0	0	0	0	0	0	0	0	0	0	0	0	0
d8f31c71994c7628a92db0fea8a0a14f	0	0	2	0	0	0	0	0	0	0	0	0	4	0	0	4	0	0	0	0	3	8	0	0	0	0	0	0	0	0	0	0	0	0	0	0	0	0	0	0	0	0	0	0	0	0	0	0	0
2ae7b81a74a38b30982491fc207d4eb3	0	0	0	17	0	0	0	0	0	0	0	0	0	0	0	0	0	0	0	0	0	0	0	0	0	0	0	0	0	0	0	0	0	0	2	0	0	0	0	0	0	0	0	0	0	0	0	0	0
0c886062fdab63d25763d3b5d85caa4c	0	0	0	36	0	0	0	0	0	0	7	0	0	0	0	0	0	0	0	0	0	0	0	0	0	0	0	0	0	0	0	0	0	0	0	0	0	0	0	0	0	0	0	0	0	0	0	0	0
c8acef106478e726485557d4af71ec3f	0	0	5	0	0	0	0	5	0	0	0	0	0	0	2	0	0	0	2	0	0	0	0	0	0	0	0	0	0	2	5	0	0	0	8	0	0	5	6	0	0	0	0	0	0	0	0	0	0
2098d8c3784cee0533e838d6dca745b2	0	0	0	0	0	0	0	0	12	4	2	0	0	0	0	0	0	0	0	5	0	0	0	0	0	0	0	2	0	0	0	0	0	0	0	0	0	0	0	0	0	0	0	0	0	0	0	0	0
eaa373ed6f05de230638283b79367097	0	0	0	0	0	0	0	0	0	0	2	0	0	0	0	0	0	0	7	0	0	0	11	0	0	0	0	0	0	0	0	0	0	0	0	0	0	0	0	0	0	0	0	0	0	0	0	0	0
91df604c5e8d92401f11496b09560adf	0	0	0	0	0	0	0	0	0	0	0	25	0	0	0	0	0	0	0	0	0	0	0	0	0	0	0	0	0	0	0	0	0	0	0	0	0	0	0	0	0	0	0	0	0	0	0	0	0
92c2162bca0da319e775dced9e0631e9	0	0	0	0	0	0	0	0	0	0	0	0	0	0	3	5	0	0	0	0	0	0	2	4	0	0	0	0	0	0	0	0	0	0	0	3	0	0	0	0	0	0	0	0	0	0	0	0	0
f7a6e7b3c7ca820c26fd798cc4ddda45	0	0	0	0	0	0	0	0	0	0	0	0	0	0	0	4	0	0	0	0	0	0	0	0	0	0	0	0	0	0	0	0	0	0	0	0	0	0	0	0	0	0	0	0	0	0	0	0	0
12a61522b806a8a5899faf05b19b8c17	0	0	0	0	0	0	0	0	0	0	0	0	0	0	0	13	0	0	12	0	0	0	0	0	0	0	0	0	0	0	0	0	0	0	0	0	0	0	0	0	0	0	0	0	0	0	0	0	0
36b03aa5f22600dbd03c64fc4a3023ca	0	0	0	0	0	0	0	0	0	0	0	0	0	0	0	3	0	0	0	9	0	0	0	0	0	0	0	0	0	0	0	0	0	0	0	0	0	0	0	0	0	0	0	0	0	0	0	0	0
d255cd4148d4b67b8366ede6283b3e90	0	0	0	0	0	0	0	0	0	0	0	0	0	0	0	0	0	0	0	25	2	0	0	0	0	0	4	0	0	0	0	0	0	0	0	0	0	0	0	0	0	0	0	0	0	0	0	0	0
690a74f97ad5ee73b6f451076b30abce	0	0	0	0	0	0	0	0	0	0	0	0	0	0	0	0	0	0	0	5	0	0	0	0	0	0	0	9	0	0	0	0	0	0	4	0	0	0	0	0	0	0	0	0	0	0	0	0	0
c0880775f1cae8bf9f76f86e1631fd47	0	0	0	0	0	0	0	0	0	0	0	0	0	0	0	0	0	0	0	0	7	18	0	0	0	0	0	0	0	0	0	0	0	0	0	0	0	0	0	0	0	0	0	0	0	0	0	0	0
5cb1a7c94eb5924c11c3701f9d8b42e5	0	0	0	0	0	0	0	0	0	0	0	0	0	0	0	0	0	0	0	0	8	17	0	0	0	0	0	0	0	0	0	0	0	0	0	0	0	0	0	0	0	0	0	0	0	0	0	0	0
b852753513ca10d91d255a302be6c50d	0	0	4	18	0	0	0	0	0	0	0	0	0	0	0	0	0	0	0	0	0	0	0	12	0	0	0	0	0	0	0	0	0	0	13	19	0	0	0	0	0	0	0	0	0	0	0	0	0
6b953907d0dcd1f477785b9b9f1d8f16	0	0	0	0	0	0	0	0	0	0	0	0	0	0	0	0	0	0	0	0	0	0	0	0	15	10	19	0	0	0	0	0	0	0	0	0	0	0	0	0	0	0	0	0	0	0	0	0	0
1a2f91a57d6955c01b4e84975b5b273c	0	0	0	0	0	0	0	0	0	0	10	0	0	0	0	0	0	0	0	0	0	0	0	0	0	0	0	0	4	8	0	0	0	0	0	13	0	0	0	0	0	0	0	0	0	0	0	0	0
2a719cad1b7435a0816032176a1422d5	0	0	0	0	0	0	0	0	0	0	0	0	0	0	0	0	0	0	0	0	0	0	0	0	0	0	0	0	4	0	21	0	0	0	0	0	0	0	0	0	0	0	0	0	0	0	0	0	0
474a008d43db022ec7207325d4ed67d4	0	0	0	0	0	0	0	0	0	0	0	0	0	0	0	0	0	0	0	0	0	0	0	0	0	0	0	0	0	5	0	0	0	0	0	0	0	0	0	0	2	0	0	0	0	0	0	0	0
b1f0f42171cf7159f8609c30c503656c	0	0	0	0	0	0	0	0	0	0	0	0	0	0	0	0	0	0	0	0	0	0	0	0	0	0	0	0	0	0	25	0	0	0	0	0	0	0	0	0	0	0	0	0	0	0	0	0	0
f9e2ff3ebf29163246b853eae413a33d	0	0	0	0	0	0	0	0	0	0	0	0	0	0	0	0	0	0	0	0	0	0	0	0	0	0	0	0	0	0	0	0	0	0	22	0	0	0	0	0	0	0	0	0	0	0	0	0	0
608d9029f57132de6a5a4c7827b9449f	0	0	0	0	0	0	0	0	0	0	0	0	0	0	0	0	0	0	0	0	0	0	0	0	0	0	0	0	0	0	0	0	0	0	10	15	0	0	0	0	0	0	0	0	0	0	0	0	0
37033d2478b60cf5c50934489f567cfb	0	0	0	0	0	0	0	0	0	0	0	0	0	0	0	0	0	0	0	0	0	0	0	0	0	0	0	0	0	0	0	0	0	0	0	0	0	0	0	0	0	0	0	25	0	0	0	0	0
2851b8bd24115bad043d71fc418da248	0	0	0	0	0	0	0	0	0	0	0	0	0	0	0	0	0	0	0	0	0	0	0	0	0	0	0	0	0	0	0	0	0	0	0	0	0	0	0	4	0	0	0	0	0	0	0	0	0
ca35b9c3ff7bb11ab57b72efeb0f2259	0	0	0	0	0	0	0	0	0	0	0	0	0	0	0	0	0	0	0	0	0	0	0	0	0	0	0	0	0	0	0	0	0	0	0	0	0	0	0	0	0	0	0	0	0	0	0	0	0
dc807faf8f2305012682121e8e7fd8fa	0	0	0	0	0	0	0	0	0	5	0	0	0	0	0	0	0	0	0	0	0	0	0	0	0	0	0	0	0	0	0	0	0	0	0	0	0	0	0	0	0	0	0	0	0	0	0	0	0
22117768f66889c375f58d5cdf99216e	0	0	0	0	0	0	0	0	0	0	0	0	0	0	0	0	0	0	0	0	0	0	0	0	0	0	0	0	0	0	0	0	0	0	0	0	0	0	0	0	0	0	0	0	0	0	0	0	0
deb8b9cb3a2b2fa6e74a96dec3ecf9bc	0	0	0	0	0	0	0	0	0	0	0	0	0	0	0	0	0	0	0	0	0	0	0	0	0	0	0	0	0	0	0	0	0	0	0	0	0	0	0	0	0	0	0	0	0	0	0	0	0
7c8b6ef9f1b8154d65c092cdbd631a72	4	0	3	0	0	0	0	0	0	0	0	0	0	0	0	0	0	0	0	0	0	0	4	0	0	0	0	0	0	0	0	0	0	0	4	0	0	0	0	10	0	0	0	0	0	0	0	3	0
76203bdfbce594c596c9e4eaca6dcf30	0	0	10	0	0	0	0	0	0	0	0	0	0	0	0	0	0	0	0	0	0	0	0	0	0	0	12	0	0	0	0	0	0	0	0	0	0	0	0	0	0	0	0	0	0	0	0	0	0
6bd36ba1f9a885264ba655fbeae8438a	0	0	3	0	0	0	0	0	0	0	0	0	0	0	0	0	0	0	0	0	0	0	0	0	6	6	9	0	0	0	0	0	0	0	0	0	0	0	0	0	0	0	0	0	0	0	0	0	0
fd02321623f96c7e866370e5749f03bc	0	0	0	24	0	0	0	0	0	0	0	0	0	0	0	0	0	0	0	0	0	0	0	0	0	0	0	0	0	0	0	0	0	0	0	0	0	0	0	0	0	0	0	0	0	0	0	0	0
11c8f18ccfb9706a2643fbd05a01884b	0	0	0	24	0	0	0	0	0	0	0	0	0	0	0	0	0	0	0	0	0	0	0	0	0	0	0	0	0	0	0	0	0	0	0	5	0	0	0	0	0	0	0	0	0	0	0	0	0
5345cc18cf2c6f3253e11322c76cb022	0	0	0	24	0	0	0	0	0	0	0	0	0	0	0	0	0	0	0	0	0	0	0	0	0	0	0	0	0	0	0	0	0	0	0	0	0	0	0	0	0	0	0	0	0	0	0	0	0
daf79487a2bee9c179be5f2bcbf5940a	0	0	0	0	0	0	0	24	0	0	0	0	0	0	0	0	0	0	0	0	0	0	0	0	0	0	0	0	0	0	0	0	0	0	0	0	0	0	0	0	0	0	0	0	0	0	0	0	0
bd871a152e93fc4a8c1bb842285afabf	0	0	0	0	0	0	0	24	0	0	0	0	0	0	0	0	0	0	0	0	0	0	0	0	0	0	0	0	0	0	0	0	0	0	0	0	0	0	0	0	0	0	0	0	0	0	0	0	0
483dd4f3e3cf8ef8bd853f6ab5133f9d	0	0	0	0	0	0	0	9	0	0	0	0	0	0	0	0	0	0	0	0	0	0	0	0	0	0	0	0	0	0	0	0	0	0	0	0	0	0	0	0	0	0	0	0	5	0	0	0	0
04eef65e6ac06a16b5a84b5f1c211eff	0	0	0	0	0	0	0	2	0	0	0	0	0	0	0	7	0	0	0	0	0	0	0	0	0	0	0	0	0	0	5	0	0	0	0	0	0	0	0	0	0	0	0	0	0	0	0	0	0
cdd3a2b823ed283b8e90fb12c5708273	0	0	0	0	0	0	0	0	0	0	6	0	0	0	0	0	0	0	0	0	0	0	0	0	0	0	8	0	0	0	0	0	0	0	0	0	0	0	0	0	0	0	0	0	0	0	0	0	0
4e661018dab60b752c054b3d97c7d635	0	0	0	0	0	0	0	0	0	0	24	0	0	0	0	0	0	0	0	0	0	0	0	0	0	0	0	0	0	0	0	0	0	0	0	0	0	0	0	0	0	0	0	0	13	0	0	0	0
194264e5956bf874dfafc615445fd0d5	0	0	0	0	0	0	0	0	0	0	0	6	0	0	0	0	0	0	0	0	0	0	0	0	0	0	0	0	0	0	0	0	0	0	3	0	0	0	2	0	9	0	0	0	0	0	0	0	0
915203f9195ff5e2366a618b97ea10ed	0	0	0	0	0	0	0	0	0	0	0	0	15	6	0	0	0	0	0	0	0	3	0	0	0	0	0	0	0	0	0	0	0	0	0	0	0	0	0	0	0	0	0	0	0	0	0	0	0
c51cc2ae75536f2754df305a79799ed7	0	0	0	0	0	0	0	0	0	0	0	0	0	0	8	0	0	0	0	0	0	0	0	0	0	0	0	0	0	0	0	0	0	0	0	0	0	0	0	0	0	0	0	0	0	0	0	0	0
722ad5dfe2f8b4def5755db93dc4d69c	0	0	0	0	0	0	0	0	0	0	0	4	0	0	24	4	0	0	0	0	0	0	0	0	0	0	0	0	0	0	0	0	0	0	12	0	0	0	0	0	0	0	0	0	0	0	0	8	0
3e503ce40af50c2f47c2bfb0e665d8ab	0	0	0	0	0	0	0	0	0	0	0	0	0	0	0	0	18	6	0	0	0	0	0	0	0	0	0	0	0	0	0	0	0	0	0	0	0	0	0	0	0	0	0	0	0	0	0	0	0
723fa6ac5ff4b10e41a87e007b361c05	0	0	0	0	0	0	0	0	0	0	0	0	0	0	0	0	0	0	24	0	0	0	0	0	0	0	0	0	0	0	0	0	0	0	0	0	0	0	0	0	0	0	0	0	0	0	0	0	0
6ce96a8e7fb2629409b43c2f00b33c66	2	4	0	0	0	0	0	0	0	0	0	0	0	0	0	0	0	0	12	0	0	0	0	0	0	0	0	0	0	3	0	0	0	0	0	0	0	0	0	0	0	0	0	0	0	0	0	0	0
af3637f161ccca2d924b886ca9f3165a	0	0	0	0	0	0	0	0	0	0	0	0	0	0	0	0	0	0	0	5	0	0	0	0	0	0	16	0	0	0	0	0	0	0	0	0	0	0	0	0	0	0	0	0	0	0	0	0	0
c8392a688baee041b40f211dd64c4850	0	0	0	0	0	0	0	0	0	0	0	0	0	0	0	0	0	0	0	3	0	0	3	0	0	0	0	0	0	0	0	0	0	0	2	0	0	0	0	0	4	0	0	0	0	0	0	0	0
ca6e9f1005f1e1ef0c1472947b848daa	0	0	0	0	0	0	0	0	0	0	0	0	0	0	0	0	0	0	0	0	9	20	0	0	0	0	0	0	0	0	0	0	0	0	0	0	0	0	0	0	0	0	0	15	0	0	0	0	0
1ac6383158534aef601ecd4b9836ff2f	0	0	0	0	0	0	0	0	0	0	0	0	0	0	0	0	0	0	0	0	0	0	0	24	0	0	0	0	0	0	0	0	0	0	0	0	0	0	0	0	0	0	0	0	0	0	0	0	0
14a32c5d578692d541b4491c000803d9	0	0	0	0	0	0	0	0	0	0	0	0	0	0	0	0	0	0	0	0	0	0	0	0	12	12	0	0	0	0	0	0	0	0	0	0	0	0	0	0	0	0	0	0	0	0	0	0	0
a8d966b860d9fc7f7e250e2af868ddf9	0	0	0	0	0	0	0	0	0	0	0	0	0	0	0	0	0	0	0	0	0	0	0	0	0	0	24	0	0	0	0	0	0	0	0	0	0	0	0	0	0	0	0	0	0	0	0	0	0
6b209b7268db7c745120bf2178c496ea	0	0	0	0	0	0	0	0	0	0	0	0	0	0	0	0	0	0	0	0	0	0	0	0	0	0	0	0	0	0	24	0	0	0	0	0	0	0	0	0	0	0	0	0	0	0	0	0	0
d2e0aa861ad6c7e581d35d7ad4dac881	0	0	0	0	0	0	0	0	0	0	0	0	0	0	0	0	0	0	0	0	0	0	0	0	0	0	0	0	0	0	0	0	0	0	24	0	0	0	0	0	0	0	0	0	0	0	0	0	0
a30432bf310084a6004a178d4c2d4221	0	0	0	0	0	0	0	0	0	0	0	0	0	0	0	0	0	0	0	0	0	0	0	0	0	0	0	0	0	0	0	0	0	0	9	24	0	0	0	0	0	0	0	0	0	0	0	0	0
b573c6a37940b1452433edbe0a7c3cb9	0	0	0	0	0	0	0	0	0	0	0	0	0	0	0	0	0	0	0	0	0	0	0	0	0	0	0	0	0	0	0	0	0	0	0	0	0	0	0	0	0	0	0	0	0	0	0	0	0
50d3b2a97abd241b37ae9b8114535f17	0	0	0	0	0	0	0	0	0	0	0	0	0	0	0	0	0	0	0	0	0	0	0	0	0	0	0	0	0	0	0	0	0	0	0	0	0	0	0	0	0	0	0	0	0	0	0	0	0
54200ae501b90bdabd23535c0ea9cdbb	0	0	0	0	0	0	0	0	0	0	0	0	0	0	0	0	0	0	0	0	0	0	0	0	0	0	0	0	0	0	0	0	0	0	0	0	0	0	0	0	0	0	0	0	0	0	0	0	0
d9e8dd4f8ca69745b17ec4e007a9b362	0	0	0	0	0	0	0	0	0	0	0	0	0	0	0	0	0	0	0	0	0	0	0	0	0	0	0	0	0	0	0	0	0	0	0	0	0	0	0	0	0	0	0	0	0	0	0	0	0
f64b577a5ec6f5164b66e59a275e1549	0	0	5	0	0	0	0	0	0	0	0	0	0	0	0	0	0	0	0	0	0	0	0	0	0	0	0	18	0	0	0	0	0	0	0	0	0	0	0	0	0	0	0	0	0	0	0	0	0
be31e8238dc6078aba451d506d833fcb	0	0	0	23	0	0	0	0	0	0	0	0	0	0	0	0	0	0	0	0	0	0	0	0	0	0	0	0	0	0	0	0	0	0	0	0	0	0	0	0	0	0	0	0	0	0	0	0	0
29e43d57cc269c02815a00728f570989	0	0	0	0	0	0	23	0	0	0	0	0	0	0	0	0	0	0	0	0	0	0	0	0	0	0	0	0	0	0	0	0	0	0	3	0	0	0	0	0	0	0	0	0	0	0	0	5	6
b7a49211a383e9fa74eaf375584e29cc	0	0	0	0	0	0	0	5	0	0	0	0	0	0	0	0	0	0	0	0	0	0	0	0	0	0	0	0	0	0	13	0	0	0	0	0	0	0	0	0	0	0	0	0	0	0	0	0	0
b787400886160de03a5f00128e04f475	0	0	0	0	0	0	0	0	17	6	0	0	0	0	0	0	0	0	0	0	0	0	0	0	0	0	0	0	0	0	0	0	0	0	0	0	0	0	0	0	0	0	0	0	0	0	0	0	0
b77470d3af65fa9897e4f8f84f3fdbdb	0	0	0	0	0	0	0	0	0	0	0	23	0	0	0	0	0	0	0	0	0	0	0	0	0	0	4	0	0	0	0	0	0	0	0	0	0	0	0	0	0	0	0	0	0	0	0	0	0
322825271f2f7f4f1bd4e12b2d84907b	0	0	0	0	0	0	0	0	0	0	0	0	0	0	19	0	0	0	0	0	0	0	0	0	0	0	0	0	0	0	0	0	0	0	0	4	0	0	0	0	0	0	0	0	0	0	0	0	0
2654de4ed3bc6f2c57b0646273f4ef90	0	0	0	0	0	0	0	0	0	0	0	0	0	0	0	0	7	0	16	0	0	0	0	0	0	0	0	0	0	0	0	0	0	0	0	0	0	0	0	0	0	0	0	0	0	0	0	0	0
c59f8236fdd7943dde6fe95747a927ee	0	0	0	0	0	0	0	0	0	0	0	0	0	0	0	0	0	0	16	3	0	0	0	0	0	0	0	0	0	0	0	0	0	0	0	0	0	0	0	0	0	0	0	4	0	0	0	0	0
59243d7c157fbfe8b85bc8578e96d57e	0	0	2	0	0	0	0	0	0	0	0	0	0	0	0	0	0	0	0	9	0	0	0	0	0	0	0	0	0	0	0	0	0	0	0	8	0	0	0	0	0	0	0	0	0	0	0	0	0
b77a10b9e6bb1b519d6a1c0b9534381d	0	0	0	7	0	0	0	0	0	0	0	0	0	0	0	0	0	0	0	0	0	0	0	23	0	0	0	0	0	0	0	0	0	0	0	10	0	0	0	0	0	0	0	0	0	0	0	0	0
02b241dba69f6be6840628b598ee3789	0	0	0	0	0	0	0	0	0	0	0	0	0	0	0	0	0	0	0	0	0	0	0	0	2	0	0	0	0	0	0	0	0	0	0	0	0	0	0	0	0	0	0	0	0	0	0	0	0
3a951181433c567226f2270c66b77c1d	0	0	0	0	0	0	0	0	0	0	0	0	0	0	0	0	0	0	0	0	0	0	0	0	4	19	0	0	0	0	0	0	0	0	0	0	0	0	0	0	0	0	0	0	0	0	0	0	0
779116cced73156e1b9a75753cf46011	0	0	0	0	0	0	0	0	0	0	0	0	0	0	0	0	0	0	0	0	0	0	0	0	0	0	0	0	7	10	0	0	6	0	17	0	0	0	0	0	0	0	0	0	0	0	0	0	0
df6637e5c2a9c868be08ee644628e34f	0	0	0	0	0	0	0	0	0	0	0	0	0	0	0	0	0	0	0	0	0	0	0	0	0	0	0	0	0	0	0	0	0	0	23	0	0	0	0	0	0	0	0	0	0	0	0	0	0
2b1f2e621f357289fcdf113b150d2308	0	0	0	0	0	0	0	0	0	0	0	0	0	0	0	0	0	0	0	0	0	0	0	0	0	0	0	0	0	0	0	0	0	0	9	0	0	0	0	0	0	0	0	0	0	0	0	8	0
12665c718d0d868b3ba2f04a32fc42ec	0	0	0	0	0	0	0	0	0	0	0	0	0	0	0	0	0	0	0	0	0	0	0	0	0	0	0	0	0	0	0	0	0	0	5	0	0	0	0	0	0	5	0	0	0	0	0	0	0
b6c5f0e7375cadb5ea6c910803c61033	0	0	0	0	0	0	0	0	0	0	0	0	0	0	0	0	0	0	0	0	0	0	0	0	0	0	0	0	0	0	0	0	0	0	0	23	0	0	0	0	0	0	0	0	0	0	0	0	0
f6018fa5cbda518defd063f60aedd0ee	0	0	0	0	0	0	0	0	0	0	0	0	0	0	0	0	0	0	0	0	0	0	0	0	0	0	0	0	0	0	0	0	0	0	0	0	23	0	0	0	0	0	0	0	0	0	0	0	0
c33dd8996e121c494d33d6f484a040cd	0	0	0	0	0	0	0	0	0	0	0	0	0	0	0	0	0	0	0	0	0	0	0	0	0	0	0	0	0	0	0	0	0	0	0	0	0	0	0	21	0	0	0	0	0	0	0	0	0
da236861b2bc84e50f166b5f721730cc	0	0	0	0	0	0	0	0	0	0	0	0	0	0	0	0	0	0	0	0	0	0	0	0	0	0	0	0	0	0	0	0	0	0	0	0	0	0	0	0	0	0	0	0	0	0	0	0	0
73759eaf04c7dfd5e017104d85bc20ba	0	0	0	0	0	0	0	0	0	0	0	0	0	0	0	0	0	0	0	0	0	0	0	0	0	0	0	0	0	0	0	0	0	0	0	0	0	0	0	0	0	0	0	0	0	0	0	0	0
68f204e223d94dd24c0fc94d38e95316	0	0	0	0	0	0	0	0	0	0	0	0	0	0	0	0	0	0	0	0	0	0	0	0	0	0	0	0	0	0	0	0	0	0	0	0	0	0	0	0	0	0	0	0	0	0	0	0	0
54958c737a9727fb88198cf76585aab4	0	0	0	0	0	0	0	0	0	0	0	0	0	0	0	0	0	0	0	0	0	0	0	0	0	0	0	0	0	0	0	0	0	0	0	0	0	0	0	0	0	0	0	0	0	0	0	0	0
9d225b5e2d1902235f20b97a0a5e7069	0	0	0	0	0	0	0	0	0	0	0	0	0	0	0	0	0	0	0	0	0	0	0	0	0	0	0	0	0	0	0	0	0	0	0	0	0	0	0	0	0	0	0	0	0	0	0	0	0
d17f163bcb47e3fa7e5f3e1f046e0928	0	0	0	0	0	0	0	0	0	0	0	0	0	0	0	0	0	0	0	0	0	0	0	0	0	0	0	0	0	0	0	0	0	0	0	0	0	0	0	0	0	0	0	0	0	0	0	0	0
bf9de95ac09bcee725b8e5a025710358	0	0	0	0	0	0	0	0	0	0	0	0	0	0	0	0	0	0	0	0	0	0	0	0	0	0	0	0	0	0	0	0	0	0	0	0	0	0	0	0	0	0	0	0	0	0	0	0	0
7c7292417fb61683e8bd0a0a953dac6c	0	0	0	15	0	0	0	0	0	0	0	0	0	0	0	0	0	0	0	0	0	0	0	0	0	0	0	0	0	0	0	0	0	0	0	0	0	0	0	0	0	0	0	4	3	0	0	0	0
4d857f4614fbda2fd343c862baf22e6a	0	0	5	5	0	0	0	0	0	0	0	0	0	0	0	0	0	0	4	10	0	0	13	0	0	0	7	4	0	0	0	0	0	0	0	0	0	0	0	0	0	0	0	5	0	0	0	14	5
8838f4453048720a940c86da4a0897ef	0	0	0	2	0	0	0	0	0	0	0	0	0	0	0	0	0	0	0	0	0	0	0	0	0	0	0	0	0	0	0	0	5	5	0	8	0	0	0	0	0	0	0	0	0	0	0	0	2
290d41f84f59df65838d9f827bde3420	0	0	0	0	0	0	0	22	0	0	0	0	0	0	0	0	0	0	0	0	0	0	0	0	0	0	0	0	0	0	0	0	0	0	0	0	0	0	0	0	0	0	0	0	0	0	0	0	0
71e545475f1448d3cb65fdad75a08b4d	0	0	0	0	0	0	0	0	16	6	0	0	0	0	0	0	0	0	0	0	0	0	0	0	0	0	0	0	0	0	0	0	0	0	0	0	0	0	0	0	0	0	0	0	0	0	0	0	0
577d494978cc60843068456468fcc424	0	0	0	0	0	0	0	0	0	0	20	0	0	0	0	0	0	0	0	0	0	0	0	0	0	0	0	0	0	0	0	0	0	0	0	0	0	0	0	0	0	0	0	2	0	0	0	0	0
217af8402dd55399152d76422a049729	0	2	0	0	0	0	0	6	0	0	0	16	0	0	0	0	0	0	0	0	0	0	0	0	0	0	0	0	0	0	0	0	0	0	0	0	0	0	0	0	0	0	0	0	0	0	0	0	0
5cbcf3cd16c4544ea63ef0600f98db57	0	0	0	5	0	0	0	0	0	0	0	0	0	0	31	0	0	0	0	0	0	0	0	0	0	0	0	0	0	0	0	0	0	0	0	0	0	0	0	0	0	0	0	0	0	0	0	0	0
a871f896c2f3d340022f22307a69bdf6	0	0	0	0	0	0	0	0	0	0	0	0	0	0	0	0	0	0	0	22	0	0	0	0	0	0	0	0	0	0	0	0	0	0	0	0	0	0	0	0	0	0	0	0	0	0	0	0	0
b5ae87bebaa33f79043794cbe5724144	0	0	0	0	0	0	0	0	0	0	0	0	0	0	0	0	0	0	0	9	0	0	0	0	0	0	0	0	0	0	0	0	0	0	0	0	0	0	0	0	0	0	0	0	0	0	0	0	0
88a3c54df42658e6f27327926a8aa4d5	0	0	0	0	0	0	0	0	0	0	0	0	0	0	0	0	0	0	0	0	0	0	15	0	0	0	7	0	0	0	0	0	0	0	0	0	0	0	0	0	0	0	0	0	0	0	0	0	0
93a38055878b568697f3226ab6b614c6	0	0	0	13	0	0	0	0	0	0	0	0	0	0	0	0	0	0	0	0	0	0	9	13	0	0	0	0	0	0	0	0	0	0	0	0	0	0	0	0	0	0	0	0	0	0	0	0	0
39390ac49be7219be8a93aa07a77804b	0	0	0	0	0	0	0	0	0	0	0	0	0	0	0	0	0	0	0	0	0	0	0	0	0	0	22	0	0	0	0	0	0	0	0	0	0	0	0	0	0	0	0	0	0	0	0	0	0
0e64694a03032afcb05c185726aeb033	0	0	0	0	0	0	0	0	0	0	0	0	0	0	0	0	0	0	0	0	0	0	0	0	0	0	22	0	0	0	0	0	0	0	0	0	0	0	0	0	0	0	0	0	0	0	0	0	0
466df085ce7e3f7f183218ad4f86a308	0	0	0	0	0	0	0	0	0	0	0	4	0	0	0	0	0	0	0	0	0	0	0	0	0	0	0	0	0	0	5	0	0	0	7	0	0	0	0	6	0	0	0	0	5	0	3	0	0
d8dbf55f2a0c08517c294fe09cd343b9	0	0	0	0	0	0	0	0	0	0	0	0	0	0	0	0	0	0	0	0	0	0	0	0	0	0	9	0	0	0	0	7	0	0	0	0	0	0	0	0	0	0	0	0	0	0	0	0	0
fb119e97dac149ebf68e435c14e3be0a	0	0	0	0	0	0	0	0	0	0	0	0	0	0	0	0	0	0	0	0	0	0	0	0	0	0	0	0	0	0	0	0	0	0	22	0	0	0	0	0	0	0	0	0	0	0	0	0	0
0d8eec2cbbf1c9cc0746c35f30eb16c5	0	0	0	0	0	0	0	0	0	0	0	0	0	0	0	0	0	0	0	0	0	0	0	0	0	0	0	0	0	0	0	0	0	0	0	7	0	0	0	0	0	0	0	4	0	0	0	0	0
ebe2b96555c0fdcd643e783b91a16007	0	0	0	0	0	0	0	0	0	0	0	0	0	0	0	0	0	0	0	0	0	0	0	0	0	0	0	0	0	0	0	0	0	0	0	0	0	0	0	0	5	0	0	0	0	0	0	0	0
db4f8df50e1e1ea6c140221cc9950a78	0	0	0	0	0	0	0	0	0	0	0	0	0	0	0	0	0	0	0	0	0	0	0	0	0	0	0	0	0	0	0	0	0	0	0	0	0	0	0	0	2	0	0	0	0	0	0	0	0
a17223995ed5a60fe49443d35bbb537b	0	0	0	0	0	0	0	0	0	0	0	0	0	0	0	0	0	0	0	4	0	0	4	0	0	0	0	0	0	0	0	0	0	0	0	0	0	0	0	0	0	0	0	14	11	0	0	0	8
e8065ffd4f29076673c187268304a4e6	0	0	0	0	0	0	0	0	0	0	0	0	2	0	0	0	0	0	0	0	0	0	0	0	0	0	0	0	0	0	0	0	0	0	0	0	0	0	0	0	0	0	0	0	0	0	0	0	0
fda65be1df8a579e81d46123de799d8d	0	0	0	0	0	0	0	0	0	0	0	0	0	0	0	0	0	0	0	0	0	0	0	0	0	0	0	0	0	0	0	0	0	0	0	0	0	0	0	0	0	0	0	0	0	0	0	0	0
31a10d0ca0a36ce89bfb52959bd6b1c2	0	0	0	0	0	0	0	0	0	0	0	0	0	0	0	0	0	0	0	0	0	0	0	0	0	0	0	0	0	0	0	0	0	0	0	0	0	0	0	0	0	0	0	0	5	0	0	0	0
8e67ea1175e9a47799525f1c8f65fdae	0	0	0	0	0	0	0	0	0	0	0	0	0	0	0	0	0	0	0	0	0	0	0	0	0	0	0	0	0	0	0	0	0	0	0	0	0	0	0	0	0	0	0	0	0	0	0	0	0
5c64f18faebfe3b4647535ee9c8357c5	0	0	0	0	0	0	0	0	0	0	0	0	0	0	0	0	0	0	0	0	0	0	0	0	0	0	0	0	0	0	0	0	0	0	0	0	0	0	0	0	0	0	0	0	0	0	0	0	0
2e518ccb8560a399d3e7cbe96d23c34c	17	4	0	0	0	0	0	0	0	0	9	4	0	0	0	0	0	0	0	4	0	0	0	0	0	0	0	0	0	0	0	0	0	0	0	0	0	0	0	0	0	0	0	0	0	0	0	0	0
7a33aced808358fbe0863058b071355f	0	0	21	0	0	0	0	0	0	0	0	0	0	0	0	0	0	0	0	0	0	0	0	0	0	0	0	0	0	0	0	0	0	0	0	0	0	0	0	0	0	0	0	0	0	0	0	0	0
b12989e8238147bd65acc081dd51db75	0	0	0	16	0	0	0	5	0	0	2	0	0	0	0	0	0	0	3	0	0	0	0	0	0	0	2	0	0	0	0	12	0	0	0	9	0	0	0	0	0	0	0	0	0	0	0	2	0
0b19300e82debf3e587b9fea6dcfe206	0	0	0	7	0	0	0	0	0	3	0	0	0	0	0	7	3	0	0	2	0	0	0	0	0	0	0	0	0	0	3	0	0	0	0	2	0	0	0	0	0	0	0	0	0	0	0	0	0
21a91c53a7420be6f3e4f0b860af74e5	0	0	0	0	0	0	6	0	0	0	0	0	0	0	0	0	0	0	0	0	0	0	0	0	0	0	0	0	0	0	0	0	0	0	0	15	0	0	0	0	0	0	0	0	0	0	0	0	0
bd964ecc2f6935768c8a6a989524d3d5	0	0	0	0	0	0	0	0	17	4	0	14	0	0	0	0	0	0	0	0	0	0	0	0	0	0	0	0	0	0	0	0	0	0	0	0	0	0	0	0	0	0	0	0	0	0	0	0	0
5f527a3394439a88483cb6f909327704	0	0	0	0	0	0	0	0	5	0	0	0	0	0	0	0	0	0	0	0	0	0	0	0	0	0	0	0	0	0	0	0	0	0	0	0	0	0	0	0	0	0	0	16	0	0	0	0	0
dfc22b2733e98597d60a370ff4d6fa20	0	0	0	0	0	0	0	0	4	4	0	0	0	0	0	0	0	0	0	0	4	0	0	9	0	0	0	0	0	0	0	0	0	0	0	0	0	0	0	0	0	0	0	0	0	0	0	0	0
1a7c3e7d709d9444a5e391e05fb076fe	0	0	0	0	0	0	0	0	0	13	0	0	0	0	0	0	0	0	0	0	0	0	0	0	0	0	0	0	0	0	8	0	0	0	0	0	0	0	0	0	0	0	0	0	0	0	0	0	0
be69f38b41845b7e25445f43e98ebc13	0	0	0	0	0	0	0	0	0	0	21	0	0	0	0	0	0	0	0	0	0	0	0	0	0	0	0	0	0	0	0	0	0	0	0	0	0	0	0	0	0	0	0	0	0	0	0	0	0
992029ec18ee09dc141bce81b8a4906e	0	0	0	0	0	0	0	0	0	0	11	0	0	0	0	0	0	0	0	0	0	0	0	0	0	0	0	0	0	0	0	0	0	0	0	0	0	0	0	0	0	0	0	0	0	0	0	0	0
bc463e8542c11e3d793c605190dcdaf7	0	0	0	0	0	0	0	0	0	0	0	0	0	0	0	7	0	0	0	0	0	0	0	0	0	0	0	0	0	0	0	0	0	0	0	14	0	0	0	0	0	0	0	0	0	0	0	0	0
be2a823303e4ce63da39e8bf81202504	0	2	0	0	0	0	0	0	0	0	0	0	0	0	0	0	0	0	21	0	0	0	0	0	0	0	0	0	0	0	0	0	0	0	0	0	0	0	0	0	0	0	0	14	0	0	0	0	0
50f66fde1efcc7f22cfab859eb7d3bb7	0	0	0	0	0	0	0	0	0	0	0	0	0	0	0	0	0	0	2	4	0	0	0	0	0	0	4	0	0	0	6	0	0	0	0	0	0	0	0	0	0	0	0	0	0	0	0	0	0
799b2ee41f21f70e1651dd6d110a5dd3	0	0	0	0	0	0	0	0	0	0	0	0	0	0	0	0	0	0	0	0	0	0	21	0	0	0	0	0	0	0	0	0	0	0	0	0	0	0	0	0	0	0	0	0	0	0	0	0	0
81aba69ccb90b1bf2042843b86ec89b6	0	0	0	0	0	0	0	0	0	0	0	0	0	0	0	0	0	0	0	0	0	0	0	0	0	4	0	0	0	0	0	0	0	0	0	0	0	0	0	0	0	0	0	5	4	0	0	0	0
5974c28326ca227359eedcc87c60cafa	0	0	0	0	0	0	0	0	0	0	0	0	0	0	0	0	0	0	0	0	0	0	0	0	0	0	21	0	0	0	0	0	0	0	0	0	0	0	0	0	0	0	0	0	0	0	0	0	0
151f45bb729253541c5c200083e7efeb	0	0	0	0	0	0	0	0	0	0	0	0	0	0	0	0	0	0	0	0	0	0	0	0	0	0	0	0	4	12	5	0	0	0	0	0	0	0	0	0	0	0	0	0	0	0	0	0	0
caea9eaa33f3d5944384224a4cef97b4	0	0	0	0	0	0	0	0	0	0	0	0	0	0	0	0	0	0	0	0	0	0	0	0	0	0	0	0	0	0	21	0	0	0	0	0	0	0	0	0	0	0	0	0	0	0	0	0	0
61179ae9ab91ae1afe21d5d3c8428a3c	0	0	0	7	0	0	0	0	0	0	0	0	0	0	0	0	0	0	0	0	0	0	0	0	0	0	0	0	0	0	8	0	0	0	0	0	0	0	0	0	0	0	0	0	3	0	0	0	0
33fa0d56300bc788326acbf31085e226	0	0	0	0	0	0	0	2	0	0	0	0	0	0	9	0	0	0	0	0	0	0	0	0	0	0	0	0	0	0	0	0	0	0	21	0	0	0	0	0	0	0	0	0	0	0	0	0	0
e385d62d26db1220352a033d84969299	0	0	0	0	0	0	0	0	0	0	0	0	0	0	0	0	0	0	0	0	0	0	0	0	0	0	0	0	0	0	0	0	0	0	21	0	0	0	0	0	0	0	0	0	0	0	0	0	0
fa0e5eb0043b0fdb4ad0a91bb1ead953	0	0	0	0	0	0	0	0	0	0	0	0	0	0	0	0	0	0	0	0	0	0	0	0	0	0	0	0	0	0	0	0	0	0	21	0	0	0	0	0	0	0	0	0	0	0	0	0	0
45b7153b43ab286bc2593f6bcdc6ff7d	0	0	0	0	0	0	0	0	0	0	0	0	0	0	0	4	0	0	0	0	0	0	0	0	0	0	0	3	0	0	0	0	0	0	0	0	0	0	0	17	0	0	0	0	0	0	0	0	0
e2f84084b996b972455bfdfe7d3bfcfc	0	0	0	0	0	0	0	0	0	0	0	0	0	0	0	0	0	0	0	0	0	0	0	0	0	0	0	0	0	0	0	0	0	0	0	0	0	0	0	0	0	0	0	0	0	0	0	0	0
2d581ae4d1ebb0971908f376e9607f5c	0	0	0	0	0	0	0	0	0	0	0	0	0	0	0	0	0	0	0	0	0	0	0	0	0	0	0	0	0	0	0	0	0	0	0	0	0	0	0	0	0	0	0	0	0	0	0	0	0
59f4d4630bdc21b6985ff11d81328c36	0	0	0	0	0	0	0	0	0	0	0	0	0	0	0	0	0	0	0	0	0	0	0	0	0	0	0	0	0	0	0	0	0	0	0	0	0	0	0	0	0	0	0	0	0	0	0	0	0
23b24cab1bee9f4dbb388d58fe39d2b3	0	0	0	0	0	0	0	0	0	0	0	0	0	0	0	0	0	0	0	0	0	0	0	0	0	0	0	0	0	0	0	0	0	0	0	0	0	0	0	0	0	0	0	0	0	0	0	0	0
da3ad15ab8a89d8a64ced115e6fc36c8	0	0	0	0	0	0	0	0	0	0	0	0	0	0	0	0	0	0	0	0	0	0	0	0	0	0	0	0	0	0	0	0	0	0	0	0	0	0	0	0	0	0	0	0	0	0	0	0	0
27630e63af81f3f395e64fa38aea7a3d	0	0	0	0	0	0	0	0	0	0	0	0	0	0	0	0	0	0	0	0	0	0	0	0	0	0	0	0	0	0	0	0	0	0	0	0	0	0	0	0	0	0	0	0	0	0	0	0	0
4ace6f64658678fe147e9fe506468883	0	0	0	0	0	0	0	0	0	0	0	0	0	0	0	0	0	0	0	0	0	0	0	0	0	0	0	0	0	0	0	0	0	0	0	0	0	0	0	0	0	0	0	0	0	0	0	0	0
[truncated: 2,253 more rows]
[truncated: 24 more columns]

## Sheet: 16S Feature Table
Feature ID	E1-1_Root	E1-2_Root	E1-N_Soil	E1-S_Soil	E2-1_Root	E2-2_Root	E2-N_Soil	E2-S_Soil	E3-1_Root	E3-2_Root	E3-N_Soil	E3-S_Soil	E4-1_Root	E4-2_Root	E4-N_Soil	E4-S_Soil	E5-1_Root	E5-2_Root	E5-N_Soil	E5-S_Soil	E6-1_Root	E6-2_Root	E6-N_Soil	E6-S_Soil	E7-1_Root	E7-2_Root	E7-N_Soil	E7-S_Soil	E8-1_Root	E8-2_Root	E8-N_Soil	E8-S_Soil	E9-1_Root	E9-2_Root	E9-N_Soil	E9-S_Soil	Neg_Control	P1-1_Root	P1-2_Root	P1-N_Soil	P1-S_Soil	P2-1_Root	P2-2_Root	P2-N_Soil	P2-S_Soil	P3-1_Root	P3-2_Root	P3-N_Soil	P3-S_Soil
6472eb8b1e09f892aca2f23182962903	2339	1704	3121	1754	1807	1933	1744	1532	1164	1246	1872	2681	1089	1383	1077	1746	1164	1177	1679	1471	675	1188	1941	1680	1726	1725	1744	4043	2532	2189	1920	2503	2628	2124	1967	2146	0	2572	2308	617	1603	2825	2273	1982	1766	1700	241	1527	2117
d829bee4984f82ffc2453212157caf96	2514	1722	2120	1430	2390	2146	903	1231	771	821	1388	1319	1551	1851	1039	1315	1055	1118	1651	1740	694	1348	1252	877	1447	1526	1227	1980	4205	3746	2505	1403	3578	3006	1929	1871	0	1625	1346	627	661	2435	1737	1169	1782	2777	421	947	1145
ea50ab99242e77fd8d897c2c43449f84	1133	819	2171	944	603	405	1169	1161	92	86	751	373	291	270	764	893	158	174	648	632	239	229	1379	475	213	243	1269	2139	1113	908	1428	2030	1213	1144	2272	2115	0	1579	1639	552	2577	1117	746	1597	1850	786	116	868	1673
e1b2b6ae4af6686429c21926cc0314a0	0	0	0	0	0	0	0	0	18003	14125	0	0	0	0	0	0	13264	14998	1521	0	0	0	0	0	9780	8488	893	0	0	0	0	0	0	0	0	0	0	0	0	0	0	0	0	0	0	0	0	0	0
7a0fcce86bb37e2edbba5ad8ba621004	1027	728	1417	780	744	798	1137	1453	850	874	924	1810	437	595	457	1438	1078	1084	778	653	568	514	1341	1094	0	747	0	1639	1056	984	846	1045	1060	886	577	883	0	1153	1015	570	1109	1200	1640	1566	861	762	253	1111	999
68084402ba50c5318fb1062026beb58d	1771	1150	1419	925	3242	2977	587	1191	190	119	466	532	298	253	173	691	186	244	407	216	389	523	776	444	1219	1795	315	438	1292	1287	279	592	400	289	554	394	0	1154	1225	1545	1132	1305	1162	676	990	1129	137	270	908
86f1248ee4ea85afd8c5b67cc1b04d4c	1052	779	810	137	390	445	301	786	115	93	1749	1308	172	117	110	525	333	346	1017	492	212	306	470	231	3145	4221	439	381	861	965	559	662	119	88	1426	404	0	1011	613	1779	3420	168	169	311	561	720	118	201	683
4e07e7bb95cd6245f4c27f7d134c9b34	0	0	0	0	9169	6919	0	0	0	0	0	0	12438	11627	0	0	1577	2235	0	0	1248	4686	0	9	847	922	0	0	0	0	0	0	8	16	0	0	0	0	0	0	0	0	0	0	0	0	0	0	0
ea9648d1684621260607a7bd66bfbd18	1263	1131	108	45	3438	1979	46	22	31	33	0	0	1665	1624	23	116	113	118	21	8	1135	1215	64	98	238	252	30	103	402	311	71	91	652	649	19	88	0	3093	2503	67	35	1868	1357	83	153	2197	296	243	42
cabce39a620874b67115b0e6acbbbc0e	300	198	878	1983	0	117	1401	0	0	0	640	666	210	0	2647	1838	0	0	684	1192	0	0	1799	2260	0	283	2624	2253	0	260	992	0	404	432	1968	1316	0	218	220	0	0	409	342	529	1691	455	57	908	1476
100a40e485dc8b25b49dba276e12880c	1480	1170	410	244	1086	885	71	58	516	466	143	137	957	1180	139	364	419	390	283	190	422	782	197	351	1220	1233	268	370	1011	1030	342	181	2354	2201	209	240	0	775	563	25	66	1182	742	191	342	1465	239	269	209
d3843642fb3c77ed98e31a35fa918c92	321	221	819	1425	151	131	1023	320	100	109	517	561	246	218	2223	1554	167	136	768	867	197	230	1428	1689	258	268	1921	1920	330	260	818	817	365	518	1620	1153	0	218	214	51	182	495	382	498	1463	401	141	898	969
e4341876ef2887fc30a21c094a27efe2	1055	986	732	298	594	347	557	287	28	40	177	161	100	131	146	190	135	107	339	336	414	297	509	194	144	195	496	744	1265	1040	818	1915	578	546	240	605	0	1120	567	0	264	1168	842	279	332	1952	207	401	909
aef2bf7da62fcd2ed42a6cc68249e920	0	0	0	0	989	1254	0	97	13613	17806	0	0	0	0	0	0	948	1109	0	384	219	419	0	0	0	0	0	0	29	104	0	0	0	0	0	0	0	0	0	0	0	1848	1685	28	0	492	275	0	0
7876a5906e5be58d068237cd0b6ebb3c	1019	688	674	389	761	655	197	225	352	364	512	378	1032	1083	287	341	535	533	735	372	646	944	462	522	966	1004	319	456	1440	1286	660	234	1010	977	427	489	0	771	658	53	334	1070	785	316	554	1230	228	265	360
ee8ad6a338521fdbb7cf126cdd87cddb	46	10	23	35	1071	686	0	9	0	0	0	0	152	152	15	64	384	335	0	0	0	0	0	0	4513	3478	27	0	182	391	23	0	1188	1199	0	31	0	2102	872	0	0	522	367	103	33	111	28	0	32
435fd033e4772ad97cecd035c9aceba5	597	476	1341	292	183	142	1004	485	46	0	330	247	61	65	301	441	53	62	590	435	60	93	682	143	92	101	1082	1258	431	311	782	935	359	457	841	808	0	258	254	568	491	374	272	602	483	338	49	452	689
ad8664f21c744d16b06f829014b5511c	97	75	243	651	112	76	371	282	69	99	432	576	159	142	818	833	49	51	377	336	103	130	734	341	203	192	2101	1277	241	183	595	705	194	222	668	782	0	195	192	216	248	391	278	421	832	169	30	344	587
d3001d2a534776344fceae4ba72b32f7	784	727	523	275	343	0	335	0	0	0	226	279	0	0	187	532	0	0	218	238	480	484	493	327	348	431	551	427	740	555	691	1335	378	284	180	346	0	814	794	0	399	790	737	226	259	1047	131	263	724
816754e5997cede18d1c07e0bddfc985	28	33	0	12	605	347	7	0	16	9	0	0	2019	2045	26	142	28	30	6	0	1069	997	11	27	594	456	7	0	19	17	5	0	2525	2203	0	9	0	2941	1360	0	0	776	569	14	202	377	64	20	0
f1377672479773aa396c34f85a42b63a	1260	868	1009	806	1620	1478	445	999	173	149	0	0	0	353	0	773	0	0	0	0	263	243	731	478	0	0	0	0	1225	1226	0	305	0	187	0	0	0	1128	1003	679	0	991	730	623	0	843	0	0	751
3257ae18bb3428990b9f593565aa88e7	0	0	0	0	1277	0	0	0	0	263	0	0	0	1049	0	0	0	0	0	0	1520	788	0	0	0	0	0	0	0	0	0	0	1785	1830	0	0	0	1572	900	170	0	2161	0	0	0	4736	0	0	0
cfe782f3c4e2ba1ec98cf9ac72324a67	332	307	443	310	247	145	379	271	31	36	297	106	212	198	355	300	35	47	191	173	458	411	685	473	166	151	693	415	196	154	320	300	672	565	589	1056	0	695	512	0	432	876	561	185	916	701	88	304	118
15ab879b7f3e13e84ec247cc5967a913	0	0	0	0	0	0	0	0	0	0	1276	880	0	0	97	0	285	549	810	353	0	131	0	0	2142	2816	385	655	0	0	484	352	0	0	1084	591	0	0	0	1081	2515	0	0	0	1051	0	0	0	0
c7c02c07fb28c8730768bb76cafad3fe	859	725	574	138	323	324	160	556	138	99	46	115	288	381	47	123	389	388	61	0	348	600	165	180	428	337	57	106	741	626	38	59	412	326	167	103	0	1347	1596	775	343	828	565	155	508	423	94	58	517
7b7397d27a1300d9886389940cb94ab8	1628	1116	1158	311	359	118	304	1083	30	26	39	89	16	0	87	197	25	27	146	0	28	30	214	517	0	0	308	654	116	159	126	289	215	244	123	313	0	254	256	844	570	1007	641	513	472	92	19	26	692
120eba657e42a11a5c29f97b90f02035	2765	2134	69	0	7159	2926	111	27	1099	1022	136	147	79	379	0	0	892	772	89	27	502	663	0	0	387	281	0	0	22	0	0	0	0	0	0	0	0	0	0	51	0	32	0	0	248	846	183	0	241
3b38999bdbf762d48005d1e4f7a5de40	121	121	382	456	296	142	339	183	0	0	52	82	129	101	334	632	0	0	289	219	0	50	289	83	86	110	911	851	358	276	178	963	392	361	224	860	0	162	181	0	131	497	346	266	449	387	43	255	451
dc833156df5cf571bb4d9ffca16a6fd9	454	303	545	250	309	149	202	661	143	103	406	599	115	98	436	338	66	69	219	280	61	86	422	357	43	58	416	839	266	228	530	321	278	249	846	772	0	130	149	203	521	229	162	578	648	131	0	713	410
7c0367b71eb3f76174869c9e119977d5	359	287	0	0	348	230	27	0	84	64	0	0	1226	1181	42	41	53	59	0	0	538	429	0	24	221	214	0	0	444	330	0	63	1057	772	0	0	0	2015	1094	0	0	308	289	22	66	1094	221	0	22
c00f05f62d1bdc1b0468c919fdba6df6	653	479	0	0	1394	891	0	0	41	0	0	0	700	682	0	0	72	0	0	0	451	627	0	0	159	226	0	69	139	174	0	92	362	402	0	0	0	1706	1404	0	0	825	593	0	94	940	140	0	0
4507c291cf21be45be62fda04efcec57	422	328	492	409	262	134	363	201	23	24	123	61	159	158	206	436	25	43	304	536	295	246	458	84	91	101	403	277	353	327	364	552	520	546	339	491	0	489	311	0	190	376	325	104	300	290	29	353	199
e0bf6ecc70b7fd7a76bcd1a401e8a3da	282	232	22	89	912	565	65	55	281	281	32	54	75	94	0	0	23	18	13	27	115	110	0	0	208	280	0	23	785	663	158	538	1452	1115	42	51	0	1204	734	0	157	688	490	57	50	56	0	0	27
74a26e97b02fcab82b0d346de4920f75	138	81	249	817	169	102	200	130	0	0	112	162	145	140	856	320	0	29	194	231	115	222	811	362	245	307	938	481	104	92	112	182	198	187	546	560	0	339	269	324	98	288	207	170	554	284	69	475	238
c18cf76013d0e01b4e02ded11ede7b7e	0	0	0	457	0	0	0	385	263	218	606	378	0	0	458	814	0	0	0	0	0	0	0	545	261	525	1407	565	0	0	0	0	0	0	0	709	0	505	0	0	0	0	427	0	565	243	0	0	680
0236d83b5659cd340e545b548078c937	871	728	680	116	268	151	354	352	14	0	138	122	0	0	81	196	15	23	164	46	0	0	116	94	0	0	611	252	158	158	87	1337	29	0	53	89	0	146	135	1583	653	287	176	71	182	80	22	126	864
697f89cec9c056deb262974dd6d1c19c	363	308	707	0	0	0	692	0	0	0	0	0	0	0	0	0	183	0	480	539	0	0	572	0	0	0	0	573	494	415	682	823	449	584	733	0	0	0	0	337	578	377	0	494	0	0	0	653	0
66284af0d3b686555fb930285c4c8a61	75	56	190	479	99	73	460	157	0	0	208	256	102	115	866	680	0	0	267	342	79	104	602	815	112	99	1012	727	108	84	279	532	139	86	698	388	0	127	72	0	0	154	140	139	549	189	0	317	500
20a5742fa070fed6d4de150566ef9162	309	165	696	410	103	72	224	144	42	49	115	331	44	79	235	350	33	55	306	412	0	45	770	129	50	71	274	117	281	265	660	400	284	277	831	493	0	260	281	0	339	84	67	67	385	137	0	232	361
0cfcfdad40d45940cc335baae298f406	312	246	43	27	784	610	50	18	149	157	33	23	339	365	30	29	155	138	130	40	538	358	43	134	179	184	0	55	500	428	126	197	1193	891	30	33	0	563	290	0	48	370	233	44	132	773	67	0	21
857127c611ccdd3dd80440af8e027ccf	751	709	1113	0	214	147	196	184	53	74	487	92	115	150	54	165	99	74	110	118	423	180	369	96	193	208	148	96	100	119	106	54	176	260	305	140	0	481	321	114	209	319	228	142	118	805	106	258	639
c35f665bd95ab81a5ca34ee89524dba5	542	359	116	37	265	386	48	234	73	102	97	133	250	360	26	93	391	421	56	24	242	312	51	42	434	531	68	0	693	589	67	47	84	106	55	54	0	486	387	16	264	365	253	491	38	310	54	33	33
65bae3dec950ad887dcd209e33518422	238	239	341	283	81	61	127	148	11	0	83	44	48	57	126	264	46	68	331	120	111	122	459	148	109	130	399	175	0	0	253	16	166	134	504	524	0	392	373	152	444	77	74	133	323	118	24	261	175
13e562cd4721747845d9a3d56a1c3d2e	254	189	72	31	584	545	44	35	32	48	0	0	580	630	36	78	145	159	53	0	240	377	0	113	800	784	50	42	343	299	60	78	452	490	0	0	0	590	425	0	0	766	514	87	65	479	67	0	39
835cf67d6dd469a773c8095feb0b76ec	168	136	29	0	14	0	16	0	0	0	0	0	185	220	20	14	86	80	181	0	529	445	86	106	700	624	116	68	0	0	0	0	588	427	25	26	0	568	384	0	22	699	396	79	63	1030	160	57	65
0484d6f9283e7460c3d7f294a0c4b744	305	208	315	167	283	222	186	80	67	61	144	94	132	157	87	88	116	138	110	144	106	123	143	128	238	241	113	156	294	203	148	214	261	229	131	114	0	415	458	0	189	455	348	256	199	316	42	159	135
6fc221c40a6938f04e930da2b1429ee2	474	349	378	113	185	129	85	249	71	79	56	81	270	337	44	67	64	55	0	70	70	92	99	0	89	90	124	316	135	145	87	102	287	298	128	160	0	363	391	122	428	573	349	246	98	165	27	47	234
7fb5968037f53431dbc75ad4fd2f0770	0	0	0	0	401	179	0	0	0	0	0	0	943	962	0	73	0	0	0	0	531	581	0	0	270	258	0	0	0	0	0	0	1086	944	0	0	0	1473	631	0	0	336	260	0	126	262	0	0	0
90aca794c7e30b8a77e87f13ffc9a5cc	56	75	133	324	245	266	277	76	40	44	94	164	360	380	515	261	154	208	147	279	54	111	134	107	236	224	145	177	194	167	154	378	266	273	183	195	0	188	175	0	45	371	247	196	197	158	49	49	128
7c5e43b67baf767b7e3dbfc961596180	83	66	371	577	27	17	126	34	0	0	92	109	35	41	791	459	26	0	116	338	26	47	268	449	261	268	1913	448	30	34	38	233	28	28	556	447	0	78	60	0	40	95	95	128	426	166	29	187	708
66d2b628187f8fa3b00f5c3628cc161d	267	151	277	251	122	127	199	141	53	73	217	162	152	143	219	175	68	65	148	196	91	155	208	115	118	121	137	188	269	225	320	397	263	304	323	261	0	90	106	0	203	250	229	206	217	123	0	129	206
3ab9e2c07e8e71f9ea238410200e0221	45	32	183	477	230	186	287	90	0	38	100	111	91	67	227	348	46	55	182	287	30	129	209	288	324	301	636	366	126	107	166	536	70	70	97	127	0	141	152	0	42	361	242	152	190	186	35	166	510
6de8fff163b98c8aa71aeec462c52f49	339	231	380	158	71	72	146	242	88	95	258	606	67	55	154	171	54	67	404	190	56	77	228	229	75	84	135	250	112	129	150	180	112	117	207	176	0	70	51	275	245	111	83	138	171	216	41	87	558
348e36a774c693296ffae649ea22c6dc	215	154	229	43	96	75	256	91	18	0	52	49	55	52	75	71	29	40	107	102	73	69	435	70	53	57	197	345	429	348	178	381	278	301	157	262	0	90	90	0	74	314	218	185	204	403	83	193	109
b71bf2a5e0b0256df394ba6f20181167	35	25	203	431	60	92	182	55	0	0	103	69	152	173	349	425	73	73	242	287	27	48	343	283	130	149	602	312	120	105	395	253	139	122	488	328	0	42	49	0	34	184	130	109	424	86	29	141	223
eb3264bcb294f31ac235378a7831ace8	99	85	210	434	51	35	435	86	0	0	149	214	72	0	555	328	0	0	109	297	36	44	332	501	105	144	1387	517	133	81	156	646	78	95	336	225	0	78	57	0	70	82	38	106	369	118	24	154	504
94ab3b525e539f152bb08ef107f2df99	507	471	155	0	129	74	31	18	21	0	27	38	112	115	44	36	37	36	65	16	50	67	95	128	138	120	72	210	157	132	0	30	73	100	31	24	0	210	197	917	0	406	256	62	125	3226	536	586	70
4e8b6e4ce2cacf1f1c8b91f27e458e44	66	61	106	127	37	32	101	66	0	0	26	46	34	34	610	115	37	30	114	210	157	156	306	385	90	49	317	260	61	51	71	110	69	56	336	241	0	139	123	123	188	486	444	220	231	347	81	605	118
9dbffcb80d295390afd15027bb9b3a75	74	55	14	48	2547	901	36	0	26	0	0	0	371	397	0	0	45	41	12	0	33	0	0	0	43	51	0	20	254	197	55	52	0	50	20	19	0	50	45	0	0	184	158	0	0	102	0	0	0
ab592c0e8979f1b89412c7da1c598b60	131	131	177	92	159	109	91	79	75	104	153	50	135	195	0	98	92	106	141	69	72	110	97	125	351	345	133	220	305	290	114	214	236	204	143	119	0	149	158	0	109	243	147	96	132	195	33	230	76
cf381b7b7ad3c8de3c5909dab3f68543	17	0	34	86	239	269	579	57	0	29	70	0	0	0	0	0	0	0	0	30	0	0	27	0	166	131	0	51	114	101	56	58	0	0	28	0	0	114	69	0	248	545	441	299	0	0	0	0	0
e801bcc133aee4790ca6482cca5d9e44	501	423	520	119	78	46	121	211	0	0	0	41	0	0	50	59	0	0	45	58	0	0	79	0	0	0	81	367	73	64	84	88	124	109	131	153	0	234	205	189	265	305	273	199	189	57	0	0	209
a6d15160f82e90c4dc1788a092dc29d3	30	52	50	0	33	0	258	0	0	0	0	0	0	0	0	0	0	0	0	782	0	0	43	0	0	0	194	49	156	130	38	784	0	0	47	72	0	126	85	86	131	0	0	0	27	975	136	1769	0
a32a9fea5f3713b68a9e38f33517abf0	157	110	87	28	28	22	42	35	93	121	77	459	64	78	39	43	43	46	115	145	32	40	26	22	108	115	26	0	172	156	52	122	141	181	76	29	0	189	214	0	354	68	33	19	15	43	0	23	84
3c521b2ec219ad8a7ca0d50ba8fc66fc	0	0	0	0	0	45	0	0	0	0	0	0	0	0	0	0	0	0	0	0	0	0	0	0	0	0	0	0	0	0	0	0	0	0	0	0	0	0	1046	0	0	0	0	0	0	0	0	0	0
e2561ff50986d61ee9fbde4b79a936dc	20	9	11	13	118	91	0	0	16	0	0	0	748	740	18	42	0	0	0	14	364	304	0	9	209	179	0	0	11	0	7	0	821	801	8	10	0	817	413	0	0	240	236	0	102	176	47	0	0
1d145835e7f0188562322f4eefb02657	270	177	434	187	81	105	163	114	77	83	457	512	73	58	187	160	195	199	218	317	41	74	281	163	97	111	208	416	154	149	251	74	105	84	165	154	0	67	55	304	19	116	92	114	167	146	45	203	429
3a7bcfd3dd1c23c2efae4b6b3fcd36a3	266	205	99	43	159	179	0	26	97	102	58	64	293	474	37	68	125	153	89	37	149	331	63	74	413	368	76	41	427	244	53	0	337	321	104	83	0	211	228	66	45	404	356	44	52	586	129	45	0
bd320f38c63018e6f2f5873640ae9641	126	88	103	95	158	135	104	58	34	32	91	82	94	170	46	84	97	116	62	63	37	63	0	29	278	262	102	58	221	162	180	108	300	271	189	98	0	213	247	0	168	329	204	128	73	70	8	39	42
fe0ee07c8a03dcc118f7d3ceb7ae8f47	95	96	356	124	0	0	161	68	16	0	224	152	44	0	615	198	0	0	81	108	65	67	432	603	0	0	260	527	65	33	117	58	21	14	558	249	0	21	21	104	57	59	49	198	511	211	23	344	107
7a226f6b64f3dab64ef56a7f2be39688	146	126	101	103	90	82	83	78	40	17	56	87	93	69	67	70	18	32	67	0	58	66	247	74	106	105	54	517	99	79	45	87	367	358	116	108	0	307	273	122	113	174	134	140	153	273	63	148	54
ef0006ce2544bb958650110b2c31b5bc	120	87	291	88	79	79	196	61	0	0	60	86	35	41	111	139	0	0	81	93	43	42	303	100	82	86	644	251	73	57	134	164	91	140	145	184	0	126	140	0	0	143	101	104	163	359	47	175	576
13bda948ac58b96ffccb1db0ec46034e	96	91	155	138	207	68	63	29	0	0	0	39	371	377	71	164	75	79	95	104	274	210	139	83	230	257	424	91	43	31	44	88	235	193	103	119	0	304	269	0	47	423	296	45	113	312	25	75	116
baa7f43ae931b580fef13e47ee83e4a7	44	55	0	0	1513	594	30	0	0	0	0	0	0	0	0	20	52	49	20	0	0	24	0	0	61	44	0	14	80	76	0	42	68	50	0	9	0	233	112	0	8	792	568	17	0	1048	79	0	17
f41569821dd1f7dd39ff48097337895c	32	40	49	0	343	132	114	19	0	0	0	0	39	43	0	53	0	0	62	0	0	0	0	0	350	339	157	0	79	85	0	22	48	39	33	55	0	723	357	0	79	112	99	20	70	244	0	0	0
b23e5e01ae73bece5480fdd1c0d4429a	459	355	179	0	22	10	0	17	102	122	35	49	74	94	32	40	75	100	26	13	87	113	91	64	513	659	81	119	51	14	38	13	214	170	27	44	0	18	35	0	0	39	17	14	85	359	58	327	12
d526d1a358c5c6c3cf900ce27ae9cca7	188	143	131	233	152	137	134	50	61	76	263	154	60	77	66	77	125	175	183	182	35	38	132	0	35	61	31	30	351	311	233	205	145	126	189	151	0	69	62	0	96	149	74	139	62	28	0	0	65
0aa132326ec4a3b405b2e8e9c55b804f	335	338	171	0	173	68	271	66	35	0	45	23	0	0	22	20	39	83	81	75	63	59	109	16	23	0	54	88	239	176	141	108	90	122	111	75	0	243	354	0	489	77	105	161	58	45	0	0	30
f74a23038095f558d209d451c03c9b7e	111	129	103	113	126	75	95	62	0	0	84	100	0	57	103	86	68	72	81	105	141	79	163	174	74	92	149	169	142	120	207	179	101	156	139	162	0	114	115	0	128	142	150	165	172	118	0	118	99
f4bb0816d7a7fb888a87c59510684b96	73	66	152	364	63	45	165	63	44	64	188	184	54	67	429	282	51	74	97	304	47	60	275	174	96	103	471	172	93	68	184	137	103	74	131	187	0	73	54	0	24	85	59	59	214	172	0	56	193
3e94fa2d19c679fe62d74a311e77340b	105	107	0	35	87	84	0	0	0	0	0	0	39	80	44	37	0	0	0	0	24	39	0	380	262	283	0	0	24	20	22	26	885	815	20	28	0	109	53	29	0	298	213	0	40	432	52	0	0
e6ac9061b45aa2c120a2b00175d7dcee	170	206	418	24	44	18	226	24	13	9	156	100	52	43	78	223	66	73	169	99	49	52	177	35	33	34	188	73	74	100	312	75	113	174	375	430	0	422	338	0	169	64	34	73	59	74	16	32	118
2e62f39d6a7c47247244e3d243283855	290	208	363	56	0	0	38	145	0	0	145	45	0	0	92	47	0	21	62	91	45	64	174	110	0	28	211	587	0	0	105	0	0	26	131	146	0	0	0	2669	0	130	94	205	224	261	47	552	279
5da3f1debfb1d7f54fca43c211e9cc06	341	309	100	83	296	217	36	364	119	102	301	69	53	69	24	0	14	20	56	18	75	80	81	0	52	43	45	176	249	296	71	22	64	64	69	89	0	116	130	0	118	98	55	51	76	67	0	17	310
72f4a335b01bceb1ca0eed1e3f620c70	44	22	171	99	122	172	191	40	0	0	0	49	67	44	131	238	21	20	67	111	0	0	48	95	86	114	92	199	56	49	95	246	109	133	0	79	0	183	238	0	0	540	462	138	127	124	26	38	285
d8bdbb4d88ad5b3fe2106357539a53db	157	88	433	99	36	28	115	49	34	22	116	76	17	23	132	92	27	39	343	151	17	24	207	142	44	56	97	99	75	58	142	85	109	106	169	248	0	89	80	0	87	65	60	85	136	87	0	88	232
eef248ae6964748eba64f013a5712822	91	71	174	97	32	23	213	75	0	32	88	71	39	46	102	94	45	43	136	126	0	36	225	55	53	56	177	153	231	161	214	237	0	52	206	109	0	166	169	0	125	84	54	78	135	68	0	98	153
a1087281564dff44783f3b0247bb3dfa	99	68	61	146	182	176	47	115	42	38	0	0	162	146	0	101	44	50	68	0	90	111	53	30	226	248	44	94	232	211	0	78	228	180	0	0	0	169	186	0	0	336	245	48	67	168	26	0	48
7e8500d55212d8789109bc47089fe048	66	0	308	593	0	0	0	0	0	0	0	0	39	0	449	391	0	0	0	379	0	0	294	307	353	0	1010	230	0	0	0	126	0	0	284	284	0	0	0	0	0	0	0	0	383	0	0	252	544
a7a3260b46c83e5d5e4c864f8f3d7fa1	110	142	0	0	277	81	0	0	451	371	0	0	60	82	0	0	0	0	0	0	84	113	0	0	87	62	0	0	208	187	0	0	768	826	0	0	0	35	50	0	0	666	416	0	0	702	88	0	0
e9e75e0d4418e02516e79d31b8aa4d89	247	0	0	0	447	320	0	0	124	0	0	0	372	393	0	0	0	0	0	0	226	521	0	0	0	0	0	0	207	262	0	0	548	580	0	0	0	0	0	0	0	0	0	0	140	331	0	0	0
fa0990f03eb585500d14f121b86e7090	39	28	111	373	32	38	57	116	0	0	17	51	42	46	238	185	10	16	163	65	27	33	133	214	49	62	455	653	114	79	95	198	100	88	336	439	0	0	0	0	0	75	59	108	223	65	0	340	140
a8e124c66af1598bbb99af37cc7d4bed	77	50	160	183	0	0	129	94	0	0	86	96	0	0	235	168	0	0	144	123	39	61	241	218	72	67	349	424	145	79	216	195	52	78	282	181	0	0	0	0	26	81	66	90	173	59	0	171	118
4f46fb48db4a759699801062a06b93fc	56	71	373	95	10	14	80	66	0	0	190	183	0	23	297	157	25	0	108	105	28	28	286	659	22	0	295	224	0	0	186	42	0	0	314	219	0	0	0	399	0	51	0	105	364	137	23	235	166
fb6c95444f0bee57ef68b2e0f27d43bd	37	33	0	20	390	253	0	0	0	0	0	0	57	91	0	0	102	89	0	0	909	644	0	0	44	34	0	0	0	0	0	0	901	1044	13	39	0	202	117	0	32	195	104	12	0	74	11	0	0
7428e13eed7ff87612ab2e4bc25e17ed	55	58	171	183	17	20	179	34	0	0	51	82	0	17	209	252	0	0	50	162	0	0	201	184	47	39	913	251	0	0	67	149	83	54	198	248	0	57	44	0	28	33	21	50	225	67	0	98	294
2a39f0b75d31d00b3136b2edbe82962e	156	149	131	32	23	21	50	162	23	0	35	50	0	0	45	74	68	38	102	88	430	283	226	67	22	0	107	128	42	60	69	41	101	72	242	414	0	26	24	0	545	75	45	216	116	38	0	75	71
2d9059259034ad9692873ef4f7b3ecc9	0	38	129	346	0	0	103	48	0	0	98	0	0	0	366	249	0	0	83	101	0	80	283	397	37	0	288	394	66	61	97	112	89	105	608	284	0	0	0	0	0	63	40	83	215	78	0	134	176
f17d8c6130176608a803e9927e931df5	0	0	0	657	0	0	247	0	0	0	0	0	0	0	0	0	0	0	203	552	0	0	0	448	0	174	609	325	0	0	308	0	0	0	469	366	0	0	0	0	0	0	0	0	422	0	0	0	0
6fd54f7b91b29ba462c7e32149a05b3b	55	42	72	128	117	146	204	94	23	14	71	102	95	41	63	84	70	61	128	60	0	43	128	0	0	58	59	58	168	149	201	264	116	121	244	195	0	56	75	0	118	83	65	90	72	31	0	0	74
29115e7bd8ef43044853d0193cf6f622	212	146	196	0	0	0	0	180	78	58	169	170	69	0	74	0	116	52	36	0	398	315	234	93	0	0	79	105	103	85	54	0	33	41	44	0	0	56	60	680	125	75	60	100	98	142	0	141	450
bdba978cd674b45637d3af5e75b8b8bb	0	0	0	0	160	66	0	0	0	0	0	0	0	0	0	0	0	0	0	0	20	19	0	0	0	0	0	0	0	0	0	0	205	186	0	0	0	406	249	0	0	1434	845	65	0	537	54	22	0
f7625da9c62d76645708885edfab7ee2	0	0	70	337	21	16	173	39	0	0	87	75	33	35	460	287	0	0	61	212	26	0	215	166	33	23	557	274	54	41	166	184	62	65	155	158	0	39	26	0	0	40	30	59	191	46	0	61	158
585acbab6a2210c0f4feb3a5180a89a3	181	104	76	0	57	59	0	188	55	32	170	60	577	895	0	50	198	268	0	0	30	50	0	65	51	55	72	92	164	121	32	0	42	38	0	35	0	138	79	0	124	150	74	282	43	45	0	0	68
e38d122df980fde74bdcc8eceb4c424d	402	0	234	0	239	139	0	0	0	0	0	0	0	0	0	0	0	0	0	0	0	0	386	0	0	0	247	460	439	364	0	374	296	270	0	278	0	0	0	0	0	213	0	0	194	202	0	0	0
16361e757238c2d4cf1cf4fcd0423b88	0	0	0	0	0	0	0	0	3519	2354	0	0	0	0	0	0	0	0	0	0	0	0	0	0	1147	0	0	0	0	0	0	0	0	0	0	0	0	0	0	0	0	0	0	0	0	0	0	0	0
ed312e033ab2b0acbcee3eef16755888	40	31	109	120	23	0	138	49	0	13	72	70	0	0	230	182	41	57	168	163	0	31	455	125	0	0	145	297	99	46	186	245	26	46	194	125	0	53	56	0	27	54	33	111	191	47	0	119	143
e3d38e23d545925cb91fc398612e8724	0	23	128	92	29	30	161	38	0	0	54	55	36	46	111	132	27	40	196	111	0	0	96	20	45	46	190	277	91	117	238	237	104	72	165	226	0	71	90	0	66	86	55	73	113	47	0	75	101
682e01f469617f8edee14a536912f7c4	0	0	77	613	13	0	370	39	10	12	258	276	30	45	486	316	0	0	71	341	0	12	281	221	31	37	386	93	16	0	99	73	0	0	129	77	0	15	14	0	21	19	0	65	149	35	0	79	200
1c2b8892a0d7f828d72808cd01cfd199	173	153	124	111	140	104	140	277	115	87	88	218	49	60	43	58	95	96	79	54	37	61	86	29	56	72	63	105	135	144	68	117	43	43	61	51	0	80	86	161	107	125	79	98	72	58	13	18	147
cda2827fda96a394e2a107523ac7c79e	0	0	0	480	246	0	0	0	0	0	0	0	267	0	544	0	0	0	0	0	0	0	637	0	0	0	605	0	0	0	0	0	0	0	484	457	0	0	508	0	0	0	0	0	530	0	0	0	0
52f759fc0b2b9b5cc3facddb538e8337	116	111	279	84	69	18	172	206	0	0	38	37	0	0	80	119	11	19	113	53	11	10	81	23	12	12	98	498	49	30	138	284	51	49	59	80	0	61	101	111	94	97	48	148	167	23	0	8	162
956290465e6b3f3c2559cfd56d7a4536	400	352	227	60	43	83	148	349	0	0	72	63	0	0	0	0	0	37	56	81	139	112	199	30	25	0	122	659	99	80	0	20	0	0	0	0	0	0	0	912	29	192	145	242	207	313	65	230	501
d594219c7e58b9213a2cfe8f076d557f	269	230	145	21	50	0	33	0	0	0	54	39	95	58	64	0	113	87	102	55	162	201	382	97	36	0	39	137	179	104	69	41	31	67	91	38	0	38	46	52	155	111	87	141	39	241	36	132	46
8232695e3942018208323727d83c646e	0	0	0	0	0	0	0	0	0	0	0	0	0	0	0	0	0	0	0	0	0	0	0	0	0	0	0	0	0	0	0	0	3199	3495	0	0	0	0	0	0	0	0	0	0	0	0	0	0	0
84e1804152a19133375ff9ddfde63e4c	41	32	71	120	9	0	38	0	0	0	49	0	0	0	298	214	0	0	57	93	27	63	217	889	0	24	374	420	0	0	0	29	8	9	193	80	0	36	24	149	67	0	34	55	223	32	0	398	239
79f48d4d42d3b731aa8247dc3d1fee7f	153	0	0	0	301	0	0	0	450	359	0	0	65	0	0	0	0	0	0	0	0	0	0	0	101	60	0	0	219	0	0	0	791	0	0	0	0	33	0	0	0	696	432	0	0	724	0	0	0
9d2b833f5f31d0a2ef6c49568bc90816	0	0	0	225	0	0	0	0	0	0	0	0	0	0	261	249	0	0	0	175	0	150	161	405	0	0	0	152	50	0	0	0	0	0	0	138	0	0	102	157	109	249	358	357	0	0	152	498	189
1aa110f202cc6d2a12b0fa281050787b	1149	763	206	0	0	0	0	0	0	0	0	0	239	218	11	0	0	0	0	0	28	43	53	0	0	0	0	296	0	0	0	0	0	0	0	0	0	0	30	2312	0	0	0	9	0	123	13	0	259
39225ccbe22bc970333ec11bade8926a	232	183	154	22	0	0	42	39	336	256	124	1450	132	106	27	11	343	460	0	172	0	10	41	22	0	0	0	14	37	39	0	46	26	21	19	42	0	35	33	0	20	0	0	0	12	157	21	0	72
6bb5de2bec1fa221f3eaa241366bd8c5	88	62	75	105	241	50	200	139	0	0	11	25	0	0	15	68	0	0	16	0	0	0	13	0	0	0	0	9	95	71	23	619	117	85	79	45	0	84	70	0	100	98	71	68	50	0	0	0	55
a0c8af6597e7dd187eca57efcec2d6cb	166	173	214	0	33	24	6	20	0	0	69	0	6	7	38	15	0	0	0	283	0	0	146	37	0	0	0	27	11	0	24	7	0	0	44	59	0	252	231	118	0	52	38	56	77	173	48	1426	784
b431ed9161d0b4ae5695d2b446c5be9b	0	0	0	0	0	0	0	0	0	0	0	0	0	0	0	0	0	0	0	0	0	0	0	0	0	0	0	0	0	0	0	0	0	0	0	0	0	0	0	6327	0	0	0	0	0	0	0	0	0
e045faeb532a2abc734ebf1a2304071b	33	0	113	51	50	37	71	0	0	0	0	28	86	94	80	115	75	47	135	63	0	66	107	48	255	213	128	86	91	72	57	153	92	100	166	102	0	82	62	0	53	149	98	81	110	82	0	115	80
ce3b8f56fbd8bb4964667ba4e925e9a8	0	0	0	0	0	0	0	0	0	0	0	0	0	0	0	0	0	0	0	0	370	0	0	0	393	383	0	0	0	0	0	0	416	0	0	0	0	692	0	0	0	571	407	0	0	576	110	0	0
1fb82c85599d47b71bd1652d3e4ed266	92	68	138	0	28	23	54	54	0	0	0	0	44	38	33	0	0	0	0	24	40	38	82	36	66	67	75	69	61	63	0	31	42	54	79	72	0	245	252	17	47	338	213	74	147	99	35	139	49
34934a82e8a764de421638cf24884106	0	0	0	0	0	0	0	0	0	0	0	0	0	0	0	0	0	0	0	0	38	82	0	0	0	0	0	0	0	0	0	0	1696	1666	35	0	0	0	0	0	0	0	0	0	0	0	0	0	0
3ccb451ec6aca63eae309462b9000629	0	0	0	29	422	249	26	0	0	0	0	0	171	176	0	19	47	63	0	0	18	22	0	0	35	45	0	0	165	111	73	240	947	874	0	42	0	140	55	0	0	64	33	0	0	46	8	0	0
76b5a185263e644b43f416a98bc08eb2	0	0	0	0	172	132	0	0	0	0	0	0	0	0	208	0	0	37	214	0	0	79	0	217	0	349	464	349	0	90	0	527	0	67	0	0	0	0	0	0	0	0	0	0	0	289	0	0	0
bcff010edde784394e966736bfaa7d93	0	0	0	0	261	0	444	0	0	0	0	0	330	400	422	0	0	0	0	0	0	0	0	0	0	208	0	0	0	0	0	624	325	0	0	0	0	298	329	0	0	0	0	0	0	0	0	0	0
9dc204df4ccb01252b25488cc4cf94d4	140	94	246	51	12	0	0	43	0	0	52	18	17	17	86	66	0	0	18	24	49	91	179	279	21	17	214	124	0	0	63	0	47	39	170	138	0	74	62	318	65	75	73	73	256	257	36	503	168
db000da6fb338695ee213a3f21a9493b	26	29	0	0	25	45	0	0	61	81	0	74	0	0	0	0	263	246	208	0	0	28	0	0	138	102	0	0	266	216	0	22	73	42	13	0	0	109	73	0	102	53	70	240	0	0	0	0	0
2545e6e92fe5e577798394b665fb9055	247	211	103	0	75	84	166	65	21	19	119	62	0	0	0	33	59	58	68	38	26	45	32	0	89	79	42	278	188	161	16	9	33	38	77	13	0	22	38	0	192	240	226	198	10	113	13	27	64
6b5fd8c1dfb75856fc5fcf8e005dab9b	83	164	0	0	0	0	0	0	120	158	0	14	303	166	11	0	61	79	0	13	312	381	31	0	183	166	87	0	219	174	57	0	13	8	0	0	0	115	40	0	102	62	32	0	0	0	0	0	0
b515049ef9b33fc4a1374b1f9d8b1c73	84	43	163	25	79	44	142	60	10	14	21	0	23	15	0	0	11	0	23	0	23	0	45	0	47	59	38	0	158	87	59	176	43	56	40	48	0	314	304	0	79	76	99	59	46	64	0	28	65
cc10580de2fde2f6e551e5f2c0800e2d	0	0	0	0	0	0	0	0	0	0	0	0	16	34	0	0	0	0	0	0	0	0	0	0	0	0	0	0	0	0	0	0	2444	2275	0	39	0	109	75	0	0	0	0	0	0	47	0	0	0
bfe5610da0389aea09de2283818dbf61	81	0	87	0	52	54	140	0	20	9	8	64	0	0	26	0	13	26	28	0	0	0	34	12	9	5	0	42	82	81	17	274	35	24	30	38	0	238	230	0	73	148	100	69	53	51	0	0	39
4855ee3548a9e01dceb4b62d432a5c88	342	275	135	0	25	0	18	102	40	32	75	97	15	0	27	0	91	73	109	40	107	105	58	0	80	51	57	0	217	175	102	47	40	58	83	156	0	87	53	0	241	0	0	178	0	147	22	32	96
fcd5e9883d687addc9384b071e8b5da1	77	63	62	0	21	19	52	12	92	84	133	196	0	0	0	28	0	0	76	41	0	0	0	0	115	99	53	33	0	0	0	40	0	0	60	0	0	52	69	0	33	29	0	44	0	0	0	0	0
5cbf299bc5e84aa98007f6e2fbbffaa5	189	120	220	51	283	167	369	163	33	28	68	149	60	71	0	51	22	60	40	0	0	0	97	12	0	11	27	39	115	94	14	86	22	10	27	21	0	70	58	0	81	110	77	110	41	23	0	0	145
b0d63417c2bc97864f603cba7ce12f2e	17	37	85	129	77	43	98	88	19	0	29	59	29	26	141	204	0	0	83	68	60	99	124	477	67	83	314	204	54	43	43	218	21	53	156	123	0	40	0	0	36	127	97	67	120	103	0	142	146
a19efb74a7078b251889aca0ae529601	186	124	56	0	41	28	75	26	17	48	12	0	0	0	0	0	14	19	61	0	62	40	39	0	37	43	37	35	182	120	39	95	97	69	39	66	0	131	120	0	188	124	94	163	57	0	0	0	30
07d888df7991a391a32bf0305b447287	38	37	36	87	150	109	73	42	0	0	20	0	28	33	33	46	18	26	37	40	16	39	0	24	95	70	56	32	145	141	93	91	61	69	113	112	0	76	100	0	120	125	89	86	61	14	0	33	0
a2c180bef96af0003a554e8ed56aa90b	0	0	83	171	15	11	21	68	0	0	24	33	38	25	202	147	0	0	84	54	57	78	146	294	28	37	169	242	0	0	45	57	50	53	194	163	0	25	24	0	31	114	104	159	274	77	0	191	57
8abdf967e5b46a4af2dc34923219a392	0	0	45	28	11	16	412	18	0	0	194	263	0	0	286	241	15	25	175	433	15	18	222	205	0	34	224	222	5	5	246	17	0	0	0	0	0	0	0	0	0	11	0	18	68	35	0	54	380
b7210d2bf84501b2a1e826808465dfed	56	105	120	154	75	58	43	91	0	0	103	84	47	73	47	162	0	27	148	64	72	56	83	122	41	0	33	87	38	77	187	77	46	45	48	53	0	56	63	0	26	328	206	167	79	25	0	0	58
1a60692cb18172201a919e22f56bf0ec	127	148	132	52	20	10	26	36	15	25	37	44	80	91	59	66	36	34	74	60	223	101	120	37	37	37	39	23	86	87	89	61	198	216	177	194	0	132	74	0	105	165	122	97	68	128	14	28	54
6e105f3f79341d4c6ac024b928786898	56	45	85	81	91	78	88	0	64	0	66	84	0	0	60	61	0	0	44	74	0	0	91	59	91	80	175	74	132	88	107	172	55	42	102	66	0	169	175	0	59	86	58	52	55	104	24	0	69
05bd8b546a59f5cfb2bcea30f4018806	89	65	52	45	146	42	75	145	3	0	0	19	0	0	33	0	0	0	11	0	24	32	51	0	0	0	47	105	35	38	11	593	80	53	0	37	0	40	25	240	30	55	57	75	84	0	0	0	0
7a1c227a453562ad4b3d76581936fcaa	0	0	0	0	0	0	0	0	0	0	0	0	0	0	0	0	0	0	0	0	0	0	0	0	0	0	0	0	0	0	0	0	0	0	0	0	0	2152	0	0	0	0	0	0	0	0	0	0	0
ed2000524758e0d9f556951ba69f95a8	309	236	175	0	92	42	62	0	0	0	0	0	56	69	0	89	0	40	67	0	287	223	256	53	73	63	88	96	91	73	105	0	0	0	0	0	0	189	106	0	57	224	156	0	110	274	56	56	64
980ca8bb55de5303bc30d4c1148df8b8	30	10	88	88	0	24	31	39	0	0	23	0	40	37	76	82	41	46	76	47	41	62	113	95	94	69	98	218	80	60	43	49	102	107	44	123	0	59	46	0	0	138	77	71	124	206	25	210	49
21acd242bd185504ae1a7c7612b30044	94	94	225	51	74	45	39	34	90	89	137	134	50	56	107	121	104	93	119	169	0	41	84	36	54	83	48	280	149	127	245	37	120	59	89	72	0	21	0	0	0	0	16	0	75	78	17	38	76
60a96b4f2f1b35d96ea30d31ea9e1c20	75	44	34	51	97	86	45	79	28	0	78	44	84	113	36	61	103	155	67	71	60	95	59	95	314	238	81	38	153	133	136	47	65	56	0	26	0	44	49	0	59	105	77	83	74	60	0	0	64
689cb763fa620c7c004fc36b42ad5b3c	149	119	133	122	59	73	85	0	124	89	70	30	42	61	63	63	35	45	45	20	0	49	0	30	58	59	0	68	116	103	72	59	87	70	55	63	0	89	83	0	99	78	69	54	0	60	0	64	32
2d16d001e21717f960cf771ae879b1dd	66	44	181	50	0	6	26	121	10	0	284	214	0	6	158	80	0	12	66	57	25	24	215	230	18	15	83	208	50	27	141	22	0	7	169	147	0	11	0	42	282	28	19	129	168	17	0	118	43
39852992bdd29703ece8f6cf1df3c0c0	0	0	140	0	0	0	44	42	0	0	20	0	73	84	172	47	100	124	74	32	129	193	100	302	180	134	62	76	81	53	86	0	224	141	54	40	0	0	0	0	0	186	170	0	81	232	42	131	50
84e579be1d1f7517274cba4ab2480535	67	51	65	114	78	60	148	33	0	0	46	33	53	54	53	48	51	49	55	53	23	48	91	32	92	78	80	75	99	104	118	109	80	77	76	49	0	64	61	0	55	119	121	73	57	45	0	29	72
96a73b3815ce9335874fcd170d0a7064	57	43	142	61	35	44	116	26	0	0	13	25	42	41	24	41	11	14	27	43	21	13	36	0	22	18	51	42	123	80	138	283	137	123	149	138	0	92	109	0	47	55	41	28	72	32	0	0	38
02026822bbf289288479cd7bd308df0e	42	0	80	0	185	86	62	0	0	0	0	0	129	146	0	51	0	0	61	0	0	0	0	0	154	111	186	33	67	65	77	144	113	134	0	0	0	149	161	0	25	218	153	0	0	109	0	0	61
643f1061244a4cdd8e5661f76ed108f2	92	71	117	75	84	46	33	98	15	38	95	35	43	42	40	65	56	31	91	83	35	45	95	48	77	93	58	69	86	90	114	71	109	98	126	105	0	62	54	0	88	49	37	55	58	52	14	36	95
7730004a574b9c0a0da3d382b3585494	271	164	134	0	21	24	68	27	15	25	36	53	22	20	0	12	30	27	46	0	39	40	43	0	47	43	18	98	64	52	37	22	40	37	60	66	0	127	199	0	164	63	48	101	67	57	16	0	34
08672d2a280be97d843c788fa1ada88b	35	54	85	22	29	33	23	21	0	0	0	0	10	0	180	0	64	42	44	229	21	22	38	191	15	17	115	142	20	39	0	126	0	0	21	100	0	0	0	0	56	87	65	155	37	604	110	435	123
32e8e8bd0346a139c841baf22f1fe2d2	58	83	73	72	71	87	91	65	0	0	54	35	76	58	53	76	75	61	72	96	0	0	45	41	40	35	33	83	138	98	189	135	54	62	103	105	0	63	71	0	88	58	42	92	88	0	0	38	50
1975f0f2b6531e29f1c84e99f1b51ef8	0	0	47	159	0	0	68	0	0	32	120	79	209	276	294	96	0	0	20	83	48	67	86	94	0	0	41	31	26	33	116	0	135	113	82	127	0	55	55	0	0	0	0	0	55	0	0	0	0
d21e65b83b6486df09b738c4f2c5c706	31	24	21	18	147	60	87	24	20	26	55	16	37	35	22	25	38	53	159	38	36	53	31	40	29	38	40	35	107	87	41	44	71	121	113	38	0	23	19	0	39	67	53	76	80	21	0	15	21
ab0184f9b865f34e92ea87ed83be9079	0	0	0	171	5	0	36	0	0	0	27	37	0	0	1169	60	0	0	19	81	0	0	34	1978	0	0	20	196	0	0	15	0	0	0	0	46	0	0	0	0	0	0	0	0	101	15	0	32	37
3c10060a1f1abf0339475ac13176f647	27	0	105	90	13	0	128	61	0	0	194	68	18	0	112	112	34	29	247	88	0	20	246	136	16	0	199	292	64	51	91	134	17	0	108	128	0	0	0	0	22	42	27	55	88	80	0	243	261
33d17e1284e25be0b07cc526fb780b20	0	0	63	62	0	6	87	43	0	0	0	38	0	10	368	175	0	0	41	0	0	29	148	632	44	0	262	360	0	0	21	37	0	0	91	0	0	0	0	0	85	40	0	67	188	0	0	389	106
d95cf72c848a76620da5152498d55491	0	0	0	0	327	176	0	0	0	0	0	0	292	199	0	0	15	22	0	0	313	259	0	0	147	139	0	0	0	0	0	0	409	393	0	0	0	89	15	0	0	90	70	0	0	109	0	0	0
17212e54fae69ca66f23490a55cb3775	90	68	177	0	89	65	51	0	0	0	45	72	21	18	0	25	20	44	13	96	30	41	30	0	94	75	59	8	99	101	67	95	152	211	40	44	0	450	363	0	0	179	108	39	37	22	0	0	63
c2efb10806c8f08510955fe641f5a0c2	0	0	47	0	52	66	143	0	0	0	0	36	71	47	0	145	0	0	54	113	0	0	35	0	141	118	175	117	73	65	37	424	0	0	0	0	0	70	65	0	0	191	145	82	74	149	0	40	206
157a7c6518a3b3e70daf62add4531002	0	0	51	115	104	131	202	48	33	54	0	32	30	36	63	86	71	52	201	34	0	0	0	0	151	116	45	32	95	58	66	103	65	63	31	38	0	86	119	8	0	136	97	48	28	66	19	67	91
1b9123f5b28e795eec7c9fac313296a8	60	32	46	41	44	47	48	29	100	117	211	145	154	146	133	46	0	40	120	184	0	50	75	133	128	62	54	211	67	80	102	28	128	118	39	78	0	76	21	0	0	0	0	0	67	62	13	0	80
9d51deb193df1dc84d4e2eb7f66f05e6	187	114	0	0	79	58	0	99	0	0	0	0	0	0	0	0	207	222	289	0	48	60	0	0	115	92	0	0	270	221	0	0	0	0	0	0	0	68	60	0	193	120	96	371	0	39	0	0	0
fc4d567d1d0828e1fdc36916f0d53d15	484	417	26	10	125	81	9	1006	136	110	35	36	0	0	0	0	63	46	0	32	246	267	16	0	104	79	0	123	54	49	0	0	0	0	0	0	0	0	0	0	73	96	306	0	0	127	29	0	35
6b91578cdf1d8b7aaf1f426ed581dcec	32	0	10	0	0	0	56	0	0	0	0	0	0	0	0	0	0	0	0	29	0	0	14	0	13	0	51	26	16	0	0	67	0	0	94	120	0	16	16	113	48	0	0	0	13	99	0	327	0
5af4ee4046d4f95f881bf89d99abe432	38	24	110	0	85	14	0	22	13	0	0	46	0	0	0	47	0	0	15	20	0	16	61	0	101	105	266	57	62	66	0	252	0	0	31	0	0	356	356	0	20	105	50	15	36	239	0	32	26
80431b9ca94c0df5facb98125aaed46e	420	280	671	0	0	0	0	0	0	35	74	186	0	0	20	0	13	15	45	36	0	0	75	0	0	0	27	20	0	0	29	0	18	0	0	0	0	0	0	391	0	0	0	0	20	281	38	564	832
502a6e0ee97c70278ba252e0d0085a1b	0	0	32	252	0	0	0	0	0	0	0	0	0	0	2344	78	0	0	0	130	0	72	66	279	0	0	0	102	0	0	0	0	0	0	61	88	0	0	0	0	0	23	0	21	69	39	0	22	0
99108a0151b211c8963bed3a74a06f15	74	75	0	0	138	111	0	0	5	0	0	0	118	146	0	0	11	26	0	0	96	80	0	0	46	34	0	0	80	40	0	0	519	569	0	0	0	139	154	0	0	67	50	0	0	90	16	0	0
3d7fe5248b5ee843d1260706f794fe64	33	33	37	0	0	0	21	0	0	28	31	158	0	0	0	0	0	0	16	0	0	0	0	0	30	29	21	0	32	25	0	13	0	0	0	0	0	114	140	3024	10	0	0	0	0	42	0	0	33
00cd4d2b171ead638b0c6eab42686934	0	0	0	0	28	0	0	0	1747	1240	0	0	0	0	0	0	231	277	0	0	0	0	0	0	578	273	39	0	0	0	0	0	0	0	0	0	0	0	0	0	0	18	18	0	0	0	0	0	0
59a247dcc69c56bda55175d387728b73	0	0	0	0	0	0	0	0	2287	2051	20	0	0	0	0	0	0	0	0	0	0	0	0	0	35	41	0	0	0	0	0	0	0	0	0	0	0	0	0	0	0	0	0	0	0	0	0	0	0
51cfe7da16a41b6edc6103997dc3ed64	49	80	0	0	0	0	0	0	57	113	55	49	332	295	22	8	29	34	19	0	186	262	8	127	124	114	46	0	112	75	0	0	10	0	0	0	0	0	0	0	21	33	18	15	13	57	19	0	42
b7ac0bc559a12538548ef7ce2f485586	31	22	33	170	0	0	44	64	44	54	194	191	33	33	67	124	63	76	282	166	38	44	160	107	16	0	71	194	98	66	156	74	50	52	137	99	0	0	0	0	0	0	0	82	76	0	0	68	123
9b9a4d1b656f35bd327d3c4520ca8e98	0	0	0	0	254	113	0	0	0	0	45	48	0	0	0	0	0	0	43	231	47	0	0	0	800	619	107	53	114	0	32	0	0	0	0	0	0	110	0	0	0	423	345	0	0	188	0	0	27
3263acaf122c5018aa3ba0ae6f70b88c	158	180	111	145	53	26	145	90	39	50	31	75	26	0	121	98	0	0	94	122	0	0	89	88	0	0	36	118	133	91	149	192	73	38	60	98	0	50	48	29	151	0	0	32	118	26	0	0	42
c7595db3e20bb39a9ee98543f47d0861	81	50	136	38	32	19	63	21	0	0	41	39	20	0	95	47	0	12	27	58	19	20	112	52	16	11	50	117	161	112	83	135	90	50	130	109	0	16	24	0	29	99	51	56	100	60	0	85	44
58a737429655104c69ab1a500332e9bb	100	76	341	0	0	0	0	23	0	0	25	52	0	5	19	30	0	0	13	0	36	66	94	206	30	64	94	56	0	0	0	12	0	0	12	13	0	49	47	1113	7	31	35	35	0	267	30	439	197
ab83f39d249e07a8dd0924b08781a29f	239	165	210	92	58	0	0	106	0	0	0	0	0	0	41	115	0	0	0	0	0	0	0	0	0	0	73	242	29	33	0	151	50	56	0	45	0	89	58	89	101	245	127	53	0	68	0	132	140
0ddefeac276f1b1632d8f2f7c2a8f537	0	0	0	221	0	0	0	0	0	0	323	0	0	0	354	0	0	0	0	95	0	0	0	319	0	0	139	371	0	0	0	0	0	0	410	0	0	0	0	0	0	0	0	0	349	0	0	287	0
c0109362d8122af7ac60c7d7ffb381dc	0	0	58	92	0	0	140	0	0	0	0	0	0	0	98	76	0	0	93	53	26	0	160	31	62	0	87	173	47	0	67	116	0	50	258	202	0	0	0	0	0	73	59	67	146	66	0	97	84
be519c22de0fd99f654fb40552c9b06d	0	0	70	78	0	0	195	0	0	0	52	73	0	0	249	239	0	0	73	146	0	0	178	155	0	0	308	172	40	27	84	195	0	0	0	0	0	0	27	0	0	44	61	32	132	40	0	115	252
7174b1950c11ec56289a8d328e1204a2	66	47	168	64	0	0	120	79	0	0	55	214	0	14	86	66	26	21	57	97	0	0	130	47	20	23	55	148	110	80	227	92	24	20	87	101	0	24	32	26	74	0	0	98	135	34	0	51	98
3b08727e0a050972e89b3fa9b3c58b0f	91	69	160	59	0	0	0	0	0	16	190	136	57	62	34	52	0	0	43	0	0	0	0	0	140	187	0	0	81	78	81	39	39	41	138	101	0	57	72	0	97	0	0	0	54	35	0	76	103
320646b00aa077b31219f515a1a9f475	0	0	0	0	0	0	0	0	1749	1204	0	0	0	0	0	0	189	304	9	0	0	0	0	0	558	257	35	0	0	0	0	0	0	0	0	0	0	0	0	0	0	0	0	0	0	0	0	0	0
95fe61b4dd235d8800855f259b5459a7	121	86	84	82	44	6	38	83	14	0	31	45	0	0	51	67	11	0	44	78	61	48	118	64	18	18	81	160	63	63	81	22	32	43	55	67	0	38	25	0	159	82	68	136	161	44	38	53	104
f34b788030bc7bfc91f141ca9a71d827	0	0	0	0	258	0	0	0	0	0	0	0	137	0	188	0	0	0	0	0	0	0	323	0	0	0	0	0	330	299	151	301	448	0	0	0	0	0	0	0	0	0	0	0	356	0	0	0	219
cf72de93722cd06fbcee495d89f4580a	252	199	30	24	226	113	0	6	41	33	24	48	0	6	0	0	86	134	0	9	12	24	8	18	23	39	0	0	271	222	34	0	86	81	16	0	0	113	71	0	13	23	31	58	0	79	13	0	0
4b6c6797771dfa22c6e22963f70c1ea2	45	52	0	26	128	99	18	34	13	0	19	0	15	21	0	0	51	41	71	0	28	37	15	0	40	57	0	0	150	65	29	29	66	47	43	38	0	128	121	0	47	144	88	122	24	18	0	0	0
4e049f5c736e8b3615c719774427146f	26	0	35	0	0	26	142	0	0	0	19	0	0	0	0	35	0	0	0	0	0	0	83	0	0	0	106	83	151	101	29	756	0	0	39	47	0	0	0	0	0	30	0	33	53	320	82	402	49
c286082d42d862f2d0f56b13e34f435a	505	433	497	107	0	0	0	0	0	0	0	0	0	0	0	0	0	0	0	0	0	0	0	0	0	68	0	0	0	0	0	0	0	0	0	0	0	0	0	177	0	0	330	0	0	0	0	0	0
336fd4a3860f659e635de4871d70e949	0	0	0	0	0	0	43	12	0	0	0	0	11	8	0	0	0	10	0	0	0	0	0	0	0	0	0	0	23	24	0	0	16	19	16	0	0	329	313	12	46	53	46	24	0	45	9	0	11
b160557a8bacf628c60ed3ffc1f270ce	503	0	0	0	0	523	0	0	0	0	0	0	883	0	0	0	0	0	0	0	0	0	0	0	339	0	0	0	472	285	0	0	0	0	0	0	0	0	0	0	0	0	1024	0	0	0	0	0	0
3e0fbc515f196e0b9ff3ca70bab3385d	0	252	0	0	0	0	370	0	0	0	0	0	0	0	0	0	0	0	0	86	0	0	0	0	0	0	0	0	0	0	0	0	0	0	206	0	0	327	253	0	333	0	0	0	0	0	0	0	0
b32c31cdf2e8499f2dcf74dc1dca50df	61	55	94	0	0	0	0	29	28	21	179	153	0	0	54	68	172	163	367	192	15	20	228	0	94	105	195	585	14	33	22	18	0	0	118	8	0	0	0	0	9	85	69	87	44	10	0	30	47
a1ee7800a68c6667d35aabc01ab6d79c	9	10	26	30	9	0	91	14	0	0	0	0	0	0	0	0	0	0	0	0	0	0	29	0	0	0	26	233	0	0	0	0	0	0	0	30	0	131	33	119	121	22	0	67	13	59	9	55	11
c646f4a743511848f4bee20d38cec676	470	334	380	0	0	0	164	316	0	0	0	0	0	0	0	0	0	0	0	0	0	0	0	0	0	0	0	603	0	0	0	0	0	0	0	0	0	0	0	1052	0	260	0	198	0	341	0	0	0
ec69339dcf2dd54adb649cb18a2f6a0f	33	0	0	0	39	50	174	0	0	26	0	28	0	0	0	0	67	72	0	0	53	35	68	0	25	51	0	47	135	111	98	125	58	45	98	0	0	124	146	0	150	57	0	87	0	0	0	0	39
d52f3db05c11d9d5843e220bd1b40351	0	0	0	0	0	0	0	0	0	0	0	0	0	0	0	0	0	0	0	0	0	0	0	0	157	111	9	0	0	0	0	0	0	0	0	0	0	249	71	0	0	1031	804	24	0	727	28	0	42
2879f43d517202bf677cc7cfcd6e4b14	243	265	129	0	0	0	0	0	123	0	0	0	201	0	0	0	0	0	0	0	120	0	0	64	210	299	0	189	0	0	0	0	125	0	0	0	0	0	0	0	0	0	0	0	0	197	0	235	0
984473a6d54627dc205b42f7b6f0a605	327	283	493	0	0	0	0	0	0	0	0	0	0	0	36	0	0	0	72	0	15	49	44	0	76	36	0	0	0	0	0	0	68	56	18	35	0	0	0	84	0	0	0	0	0	0	0	0	0
aaeaf48251cb111740428f41dd173118	30	17	50	39	103	72	68	36	0	19	52	65	23	34	24	76	22	0	42	63	0	33	61	39	68	72	266	55	125	93	86	312	76	40	26	37	0	0	15	0	0	83	66	27	33	83	17	0	127
c4def24d4e9cea12f3f0a8a0ca43afda	61	64	70	99	28	27	107	42	90	41	135	284	16	14	78	58	51	48	190	107	22	45	131	69	17	27	58	138	0	42	123	0	4	7	67	95	0	0	0	12	12	17	8	71	87	31	0	71	242
40507da870935cb99a3380d4f3b6f3ce	0	0	0	0	0	0	0	0	0	0	0	0	0	141	0	0	0	0	0	0	0	0	0	0	0	0	0	0	0	0	0	0	0	0	0	174	0	294	259	0	391	445	0	281	0	0	0	0	0
a501cd85f95dbf63edd7b6dd1fd794c4	0	0	0	0	0	0	0	0	0	0	0	0	188	419	0	0	0	0	0	0	0	0	0	0	0	0	0	0	0	0	0	0	0	0	0	0	0	0	0	0	0	0	0	0	0	0	0	0	0
13bc88573c87d8ded3c3f19dc546dbcc	1261	1011	0	0	0	0	0	0	0	0	0	0	756	882	0	0	0	0	0	0	0	0	0	0	0	0	0	0	0	0	0	0	0	0	0	0	0	0	0	0	0	0	0	0	0	0	0	0	0
de6087b1c7794a22e4a42167dca67b3b	24	16	91	51	9	18	16	18	0	0	14	12	21	13	74	67	6	0	17	38	38	32	144	98	3	0	67	42	12	9	23	40	120	72	276	815	0	10	0	0	8	26	25	15	69	44	7	160	46
1c2081ba6182497ed3942fb5deb235e4	81	51	31	50	160	155	41	34	34	60	28	32	105	96	0	88	0	16	11	0	38	56	20	18	62	74	29	28	31	77	18	0	106	107	47	40	0	99	92	0	31	70	89	27	12	63	0	55	39
69f38f9e79867a0a88b172de2543b59d	19	13	35	157	19	0	60	15	0	0	89	79	26	24	148	131	24	18	111	122	8	12	150	132	26	28	224	151	33	30	115	89	0	25	174	85	0	0	0	0	0	24	26	60	111	47	7	108	161
cc44b4ba44921772c97757f951d52220	26	16	79	69	0	0	103	0	0	0	98	76	0	0	143	107	15	12	106	97	0	0	95	118	0	12	127	208	72	37	130	110	15	27	99	95	0	0	16	0	20	15	0	21	137	15	0	99	66
4c6724a557ea462b54f2eb519609e252	33	22	54	16	199	70	40	0	0	0	0	0	88	62	77	39	81	63	31	0	23	19	76	134	86	82	175	107	40	37	18	34	23	23	41	30	0	38	39	0	0	145	93	43	70	188	29	123	27
8ac475cf14c640233afa5fa244348daf	93	75	153	75	52	57	21	48	0	0	43	68	44	38	36	78	32	33	64	52	0	19	76	48	54	40	33	58	82	52	87	49	61	64	134	58	0	43	65	0	0	45	64	37	76	44	0	18	86
b449f5066387be07ee577a95585d45ca	222	153	24	0	92	69	15	444	69	94	79	160	14	0	20	8	75	62	10	0	22	0	10	0	312	411	0	0	140	92	0	0	9	0	9	0	0	28	12	0	31	20	45	315	0	60	9	0	17
9b7507d5a48d516985c2a66658a9e005	25	16	42	227	0	5	33	6	0	11	28	32	40	39	375	49	0	0	0	19	34	42	141	105	17	15	116	31	0	0	7	6	50	41	204	152	0	97	87	0	38	0	0	8	148	25	0	97	28
8c6ba7158709f6d26948e2f31c6cf145	0	0	0	0	0	0	0	0	0	0	0	0	0	0	0	0	0	0	0	0	0	0	0	168	0	453	0	0	0	0	0	0	447	427	0	0	0	0	0	0	0	0	0	0	0	208	0	0	0
d78486fc3cea343c22c73bc480d84cc5	89	78	240	65	0	0	34	138	0	0	132	37	0	0	36	137	48	109	0	57	31	44	115	215	0	0	0	17	0	0	0	0	28	59	181	69	0	62	67	93	126	0	0	32	175	29	0	0	61
2c532774f0a76bb9a94bb873023b4065	0	0	72	192	0	0	57	0	0	0	70	97	0	0	145	224	0	0	96	147	0	0	183	244	30	32	344	70	0	0	25	86	0	0	120	69	0	0	0	0	0	29	17	0	142	39	23	62	231
ac42b874dae881299e5e92cc01728612	39	31	54	25	32	37	82	30	0	0	0	27	13	19	14	8	0	9	50	21	7	21	87	13	11	0	35	49	86	61	34	120	31	30	125	79	0	43	59	0	71	60	33	45	37	26	8	23	51
c77b4b967da9a458fdee51bd77cf0b57	0	0	0	0	202	122	0	0	0	0	0	0	58	66	0	73	0	0	0	0	210	144	0	0	40	23	0	0	23	0	0	0	125	82	0	0	0	344	192	0	0	99	72	0	32	51	21	0	0
d6efd2da2728fd74ded268122ee05036	0	0	48	8	49	40	74	120	92	75	68	246	21	23	22	28	64	55	691	48	96	137	33	36	66	74	30	51	70	87	46	0	26	17	28	26	0	19	0	171	27	42	36	103	20	16	0	0	55
e1d33a8c09a46c0e9e27bbffc0220baa	143	115	108	0	49	44	53	0	0	0	0	0	0	0	0	0	0	0	0	0	0	0	0	0	65	0	0	0	106	64	0	93	67	81	38	42	0	187	157	0	90	103	72	60	47	53	0	0	55
2988e00c34cd916b0faff28266b09974	14	18	112	107	22	8	117	36	0	0	25	47	0	0	100	100	36	0	74	86	24	31	42	116	24	16	68	100	43	29	63	67	16	23	73	92	0	9	12	0	72	63	47	51	125	34	0	102	55
5f8cd9965e77a9c0399972a704a9e06d	31	22	63	60	73	65	51	78	34	0	76	51	34	43	87	80	0	38	98	51	43	69	63	125	32	52	102	75	43	39	71	83	42	25	76	91	0	49	0	0	74	38	67	62	76	27	44	70	74
e0ad8dba7fc5782cd9c71b8f52d5cd72	78	61	76	91	0	0	100	0	0	17	61	37	0	0	96	77	70	0	0	54	0	0	88	71	48	0	46	66	80	87	109	74	0	52	127	98	0	0	66	27	0	27	0	0	108	40	0	57	84
68c56896f754db932a51a88ebad5bc6a	69	71	69	19	53	28	96	34	30	43	103	199	0	0	0	0	36	43	81	109	27	28	35	13	0	9	166	210	77	51	44	0	0	0	24	0	0	15	0	0	75	36	56	122	21	26	0	20	117
a988dba58074f848fdb06540c7c09327	94	57	33	0	23	26	35	0	24	17	90	41	29	32	23	0	38	31	0	21	15	27	36	0	65	46	12	37	54	53	27	17	42	22	64	67	0	38	47	0	259	47	62	167	27	18	0	19	30
e75c6b948fe103e9f2d7f4dd3b0cdb6b	524	311	0	0	0	0	0	0	0	0	0	0	166	310	0	0	0	0	0	0	0	0	0	0	0	0	0	240	0	0	0	0	0	0	0	0	0	0	0	1009	0	0	0	0	0	0	0	0	243
04ecfad5772d2e09a84a0f5ef460536c	131	134	31	8	13	0	0	217	20	0	0	0	0	0	0	0	73	68	18	9	791	840	20	31	7	0	0	4	77	86	21	0	18	7	21	42	4	8	16	49	53	10	13	58	8	22	4	11	10
fd0e3dfc373f1b085e28d4f38797a89b	32	57	59	33	40	0	23	0	40	44	73	60	26	20	23	50	41	43	55	64	75	64	44	45	23	33	26	75	135	112	135	32	172	147	37	49	0	23	0	0	43	0	0	0	47	21	0	13	43
75df98d6d251c5a1730b0329697dff2d	0	0	0	0	0	0	0	0	0	0	0	0	220	143	0	0	0	0	0	0	29	59	0	0	84	62	0	0	0	0	0	0	0	0	1	0	0	52	34	0	0	0	0	0	0	0	0	0	0
9f57e0c8d0f8fb5597cffbf3a9839f41	221	215	0	0	0	0	0	0	0	0	441	393	0	0	0	0	0	0	0	382	0	0	0	0	0	0	0	473	0	0	0	0	0	0	256	0	0	0	0	0	0	120	0	0	0	0	0	421	272
b602715e068aca0ca04e9b7b6eb1d4e2	96	36	27	59	65	18	140	204	0	0	0	0	0	0	0	23	0	0	0	0	0	0	23	79	0	0	0	0	19	15	25	19	0	0	17	35	0	17	33	0	44	16	32	29	104	0	0	0	27
ce0548190f464ebfb2c85007f9483abf	32	23	73	68	0	0	58	0	0	0	43	33	0	0	79	65	0	0	30	55	0	0	87	43	0	36	82	43	67	33	51	103	78	46	125	103	0	77	63	0	40	62	37	18	38	0	0	0	41
616a82e086600afde4757bf64db342f6	41	0	58	92	0	0	91	43	0	31	57	73	0	0	43	60	0	36	73	54	0	0	102	31	0	0	53	66	115	72	73	185	48	0	104	92	0	36	22	0	41	28	52	78	81	19	0	21	96
53e7c08ea8b58c9459d815cde6476ac1	53	60	96	16	0	0	88	59	0	0	52	79	0	0	35	23	61	47	63	0	0	0	64	0	0	0	51	230	79	86	195	107	0	0	112	110	0	0	0	0	152	37	0	129	56	0	0	0	47
5d7ef5de9ba3ed78165b833133087d85	23	27	32	102	48	30	252	28	0	0	0	0	0	0	0	0	0	0	27	84	0	0	48	0	0	0	33	51	119	80	52	219	46	47	123	79	0	87	47	0	35	216	165	86	64	21	0	35	12
df71de0e92459aa808364311135bb8fc	0	0	44	31	0	0	19	94	68	34	63	167	23	33	12	33	46	56	152	20	551	631	19	105	29	28	0	0	52	71	61	0	0	0	33	52	0	19	0	0	84	23	23	59	0	32	0	0	33
f3786718faf07c71dedfcf6960a53a9b	18	0	65	71	15	10	92	0	0	0	34	37	170	101	213	142	0	0	26	72	45	33	96	57	40	47	77	37	13	13	100	46	39	41	50	77	0	50	33	0	35	12	15	21	39	15	10	45	11
a88c7185aef3702edc0b54f1fd4107df	0	0	145	0	0	15	73	0	0	0	48	79	186	146	66	20	0	0	39	26	0	0	24	0	0	0	44	283	36	25	27	53	0	0	106	0	0	76	60	0	109	0	0	113	131	0	0	0	33
7ac86a4d5da751b513aa1da8dbeea7d1	25	10	65	24	55	25	47	44	0	0	0	24	0	0	46	95	0	0	38	47	28	25	129	117	24	25	116	162	18	14	21	69	0	6	39	77	0	72	76	21	24	103	70	51	120	74	16	302	82
3599db43a416f61a317406f96136e8b1	0	0	0	0	0	0	0	0	0	0	0	0	0	0	0	0	0	0	0	0	0	0	0	0	0	0	0	0	0	0	0	0	0	0	0	0	0	0	0	3413	0	0	0	0	0	0	0	0	0
f297bf9a8466a0378f501aa9457173e5	0	0	0	0	0	0	0	0	0	0	0	0	0	0	0	0	0	0	0	0	0	0	0	0	0	0	0	424	0	0	0	0	0	412	377	0	0	0	0	0	0	0	0	0	0	294	46	0	0
eb5e8412b6559dbf1012ec45e3b9fb98	40	27	37	23	85	43	44	23	10	16	24	17	29	30	20	16	0	0	37	13	0	0	27	24	40	24	33	28	63	38	20	66	153	129	52	65	0	70	41	0	22	49	43	21	17	84	0	58	28
20781e8999bae2d816140219685d1b09	74	0	88	63	100	75	0	0	0	0	90	97	64	48	0	0	105	66	64	0	29	0	48	0	92	62	0	30	87	94	0	0	70	47	46	25	0	126	126	14	0	86	55	115	41	71	19	0	73
9bc99d041d642f5a502e3f75f538df7b	60	46	64	0	0	0	91	0	0	0	0	0	37	18	39	0	0	0	0	0	58	57	68	0	0	0	21	30	106	78	86	97	59	112	88	128	0	48	77	0	85	66	48	57	83	46	0	0	60
97e37a6b294e3cdb4a9977bb653171d6	0	0	30	228	0	0	152	0	0	0	0	27	16	0	202	176	0	0	33	95	0	11	89	247	15	0	109	109	0	0	53	0	28	9	44	99	0	0	0	0	19	8	0	25	141	24	0	65	49
19fe79841674e67011aa0d26fdbd8d33	37	36	88	24	35	29	55	21	0	0	18	0	23	26	40	39	10	0	45	35	13	19	23	24	69	56	66	58	35	25	25	41	17	15	37	20	5	82	119	0	54	143	91	81	40	85	20	17	88
9d127ac8ec1a7b03befe92229847b811	44	41	47	0	39	29	28	0	94	103	43	379	0	0	0	0	0	12	0	22	0	0	0	0	0	0	0	0	0	0	0	0	0	0	0	0	0	0	0	2251	32	0	0	0	0	0	0	0	45
d5a1c10c46a0d737fc72a3fc23269650	0	52	38	41	0	0	124	0	0	0	46	0	0	0	0	0	0	0	82	75	0	0	148	0	74	46	43	51	72	74	83	54	0	27	106	111	0	100	70	0	120	50	42	36	90	0	0	0	65
df350d051f1af5d7a54d36d8696cff93	60	70	52	0	0	0	0	0	0	0	0	0	0	0	0	53	0	0	0	0	0	0	0	24	0	0	0	77	0	0	0	0	0	0	0	61	0	0	0	2298	0	0	0	23	0	0	0	234	0
00de18386af8215012d546ccb03a69c3	47	33	65	15	42	43	43	43	0	0	23	28	10	17	13	15	30	40	87	0	25	38	26	13	38	38	22	34	66	82	18	74	34	20	35	36	0	41	40	0	99	79	41	106	22	78	6	24	18
8fc8a9fcf61b213d6a2aa47bab3f9f2e	0	18	134	26	0	0	50	22	0	0	143	103	0	0	20	91	0	11	182	60	0	0	118	21	0	0	128	28	0	28	104	57	0	0	242	85	0	44	22	0	93	0	0	40	53	0	0	0	62
2cba5b9ada89dea5b79cc058f3531aa0	141	103	133	26	0	0	37	0	0	0	58	23	0	38	20	30	0	26	31	29	0	38	86	51	33	29	56	60	86	52	40	30	0	0	0	40	0	164	196	0	54	75	64	31	98	75	0	110	48
033c3d0222a531f3069faaac14d8f49c	41	49	23	0	95	90	0	0	0	0	0	0	63	80	0	0	31	19	21	18	62	134	28	51	80	93	19	0	88	79	43	25	112	105	48	33	0	61	52	0	16	173	97	27	39	155	18	0	38
1444c4f113d87be26e293a001d270dcc	128	92	123	0	0	0	0	132	0	0	101	60	0	0	0	0	0	0	192	0	0	0	0	0	0	0	0	0	171	147	109	95	64	0	105	180	0	0	0	0	98	0	0	0	0	120	0	0	0
fd91568b2f67f861ab0edbf488dea33b	0	0	0	117	0	0	34	25	0	8	21	0	32	55	38	35	0	0	110	0	0	0	15	0	0	17	14	0	69	54	35	55	97	113	138	118	0	0	0	0	103	49	34	56	18	0	0	0	22
bd438d8f29e3455de43fb48f819a770f	27	26	50	0	74	43	111	0	0	0	78	42	0	0	0	0	0	0	48	63	41	44	39	0	29	36	34	5	95	68	57	124	77	65	74	21	0	71	68	0	34	135	92	53	0	38	0	9	52
e6f35e978bd7ee5baf1f0e2b955965f6	123	124	0	0	0	0	0	67	116	63	0	0	0	0	0	0	286	263	0	0	702	784	0	8	0	0	0	0	55	68	12	0	0	0	0	45	0	0	0	0	129	13	14	47	0	0	0	0	0
fae4271783897b464c13970d86b4ba13	24	21	51	64	28	24	166	14	0	0	40	27	21	41	46	61	27	26	71	88	19	18	109	89	18	17	56	199	66	57	209	93	32	0	97	80	0	0	13	0	0	25	5	49	102	0	0	44	41
57f9df58ce213b0d2e32cbe9f26c3642	44	32	22	36	118	78	14	0	18	0	0	0	84	95	13	18	37	33	0	0	55	84	13	45	168	193	18	11	50	44	0	0	55	83	0	8	0	63	75	0	0	137	116	0	21	85	15	15	14
6270c37c426e5d1507324e042d2ca6c1	52	29	263	64	0	0	16	36	0	0	122	49	0	9	54	31	17	0	69	44	15	35	91	146	9	0	125	257	89	58	51	70	0	8	45	52	0	9	5	0	0	29	30	79	111	120	21	95	95
59e867121361c1df7019869be8bb37b3	21	18	59	8	25	13	56	31	0	0	0	0	5	0	0	108	0	0	29	29	0	20	57	33	17	4	182	135	23	20	6	63	0	0	0	92	0	22	21	32	10	65	35	39	48	121	13	621	123
abefbec6be059e36c328ab840eb14bf8	0	0	0	0	0	0	0	0	0	0	0	0	0	0	0	0	0	0	0	0	0	0	0	0	0	0	0	0	0	0	0	0	0	0	0	0	0	0	0	0	0	0	0	0	0	0	0	0	0
6210a983c424e64c96080e014f82d7d5	109	46	0	0	44	102	0	49	0	37	0	53	105	111	0	0	287	344	47	0	65	92	0	0	94	142	0	0	344	216	32	0	0	0	31	0	0	56	0	0	0	0	0	43	0	0	0	0	0
5009378fa1613f8d4a23268d31d3ed14	10	0	93	33	0	0	98	17	0	0	77	79	0	0	105	82	0	0	42	57	0	0	116	121	0	0	118	100	0	0	102	87	10	0	106	85	0	12	10	0	39	0	0	76	123	0	0	100	65
33bae2f21d5ea09559fb7cd2c4b02cdb	62	62	43	32	43	0	0	43	53	46	0	29	66	95	10	22	107	68	99	0	99	77	0	0	80	61	0	0	47	82	0	0	166	165	23	26	0	120	41	0	147	78	37	82	19	33	10	0	0
9283c7fcf595c5a15d33919d657cc638	48	18	21	0	23	24	82	16	29	20	103	141	18	17	62	21	32	26	46	115	20	23	36	0	29	37	48	245	42	49	69	33	20	19	81	71	0	0	9	0	26	41	29	56	59	31	7	0	84
e1a693c2c838436aad5f2bef44715aca	0	0	79	81	0	0	77	47	0	0	68	45	0	0	98	103	0	0	116	116	0	0	68	96	0	0	53	110	32	45	160	93	31	42	76	95	0	0	0	0	0	17	0	0	89	25	0	0	30
f8ba9590972473eb022d3644adf35108	53	68	102	22	36	19	122	45	0	0	0	22	0	0	0	19	0	0	0	0	0	0	0	0	0	0	0	0	44	19	0	119	0	0	55	27	0	68	56	0	56	50	43	0	0	0	0	0	73
0201b7a5ca620d72508dc4730615de7d	0	0	0	0	0	0	0	0	0	0	0	0	0	0	0	306	0	0	0	0	0	0	0	0	0	0	0	0	0	0	0	0	0	0	0	305	0	0	0	0	0	0	0	370	301	0	0	0	0
fdb48a30bb4dbb8fdef7d1550ffc630b	64	41	23	14	43	39	15	12	38	10	17	39	12	25	6	0	15	20	14	9	11	15	8	0	30	34	10	0	44	39	0	10	156	165	23	14	0	45	41	0	33	19	22	25	0	21	0	0	27
56bbe81745e6a323b0b8e677f774b7ce	51	50	37	45	14	27	44	66	18	0	17	19	51	64	0	0	50	46	37	31	16	23	23	0	46	46	40	0	87	64	58	19	31	39	63	40	0	25	47	0	106	197	138	205	32	16	0	0	39
15aac786d44635cfd666df8ec2282e6b	46	30	32	0	94	80	65	0	0	0	0	0	52	36	57	37	14	26	29	0	35	45	57	39	145	101	0	0	32	30	0	33	92	65	31	30	0	0	62	16	0	64	62	0	23	31	27	31	24
1088795afe651ff114d57839b683e7cf	93	76	69	41	0	0	0	100	0	0	0	0	0	0	30	0	0	0	0	0	0	25	54	67	0	0	42	175	41	33	0	74	74	77	38	41	0	0	0	0	51	79	93	57	69	194	0	115	108
e45f5105cdd4ab2526d23eb46ec5365e	124	79	0	0	104	71	0	0	0	0	0	0	104	142	0	54	0	0	0	0	29	56	0	0	194	180	0	0	181	176	0	0	0	92	0	0	0	105	89	0	0	91	65	0	0	80	0	0	0
42bf6e1bae8f6ec86700279113cf8398	26	25	42	39	0	0	41	0	0	0	0	0	0	18	62	34	0	0	25	0	17	0	60	0	30	38	88	67	32	0	73	60	62	94	137	205	0	0	48	0	28	0	0	0	43	34	0	0	0
50dcb728c67166ba82dcfc503a9eae8a	26	16	13	37	20	22	19	0	6	0	0	0	125	118	86	19	0	15	9	28	171	205	55	85	56	46	13	95	16	14	58	0	197	231	31	26	0	37	12	0	0	15	11	0	52	142	16	0	0
4e46440a915bf76ef953df1d101730e2	0	0	0	0	161	94	0	0	0	0	0	0	191	226	0	0	0	0	0	0	191	308	0	0	86	77	0	0	0	0	0	0	0	0	0	0	0	359	148	0	0	0	0	0	0	84	0	0	0
fbe3b4350a10e718c0ff6ba725ac4916	0	0	134	33	0	0	35	25	0	0	84	65	0	0	68	58	0	0	85	0	0	0	92	158	0	0	228	221	0	0	99	0	0	0	69	76	0	0	0	0	0	0	0	75	227	0	0	100	95
baacb15c4a0d93c79a2372c746ae4ab8	0	0	0	376	0	0	0	0	0	0	0	0	0	0	0	0	0	0	0	0	0	0	0	94	0	0	273	328	0	0	0	289	0	0	0	208	0	0	0	0	0	0	0	0	0	0	0	313	327
137aa598fa85ed902fa569f183ae9c22	74	70	42	0	20	33	0	37	0	24	15	20	25	13	31	0	41	40	34	26	26	30	34	28	45	38	28	21	83	69	60	15	35	25	70	29	0	44	45	0	66	64	62	55	28	34	9	0	0
815441e55a0ea6cec04bc18f890a100d	20	0	46	64	0	0	39	0	0	14	177	175	0	0	83	106	85	120	119	148	35	28	111	168	19	0	112	79	0	0	38	16	0	0	39	57	0	0	0	0	0	0	0	0	42	27	14	159	159
02728134a114cb1820f415312e9672ec	0	0	0	0	21	34	0	0	0	0	0	0	54	37	0	21	0	0	0	0	0	0	0	0	477	440	0	0	0	0	0	0	0	0	0	0	0	44	38	0	0	532	394	10	0	0	0	0	0
8e64eda72e5211d573d405b335679494	28	0	32	44	116	92	22	0	0	0	22	0	53	41	0	31	22	0	34	0	0	41	0	0	78	68	47	39	40	51	48	77	72	89	38	28	0	30	0	0	10	112	62	21	44	65	0	0	69
8ba70a8dab6f6174cd1a3af37ad251ff	0	0	0	10	0	16	0	0	0	0	0	0	787	630	16	66	69	82	0	0	179	116	0	0	0	37	0	0	0	0	0	0	174	154	15	0	0	142	92	0	0	44	49	0	21	0	0	0	0
419fc2330493fd6c2817f2b4f8bf340e	585	552	66	38	0	0	0	66	0	0	0	0	0	0	0	0	325	226	0	44	142	139	128	0	0	0	16	59	31	35	0	0	0	0	0	0	0	0	0	0	0	103	86	44	0	87	0	19	48
0e710ae7365136f64346db17508e4093	50	55	23	26	47	17	17	33	0	0	0	0	21	0	98	0	7	10	21	49	15	30	34	56	9	13	73	85	16	14	0	58	0	0	64	80	0	0	0	0	47	48	52	47	40	56	9	161	28
3f48c674bfb96d735ee09bd32ac101da	0	0	42	68	0	0	28	0	0	0	229	168	0	0	92	143	42	39	156	181	0	0	125	156	30	0	112	178	13	0	91	23	22	0	73	60	0	0	0	0	0	0	0	0	63	0	0	54	81
9be7dafe73083862f4761734a6eb1aa7	0	0	54	99	24	33	39	30	0	0	128	28	0	0	0	77	0	20	0	129	0	0	97	0	0	15	75	80	37	36	110	126	50	0	71	59	0	11	16	0	26	15	20	64	103	0	0	22	62
bca92bacb095b7b7038fa9db51eecb3a	30	0	0	0	17	0	20	31	40	31	37	106	0	0	0	0	22	11	85	70	0	0	0	15	0	0	0	0	136	120	41	13	25	26	0	0	0	31	32	0	65	43	16	0	0	29	0	0	88
46c7004979d35d305e2be355ead40800	0	23	0	25	0	0	65	0	0	0	77	44	0	0	223	21	25	0	25	101	0	0	114	20	0	0	43	287	32	36	197	55	0	0	50	69	0	0	0	0	0	0	0	0	73	0	0	29	25
11118d0ef7f7b766ff3e3512a38996fb	62	40	0	0	0	0	0	0	0	0	0	0	0	0	0	0	0	0	0	0	295	486	0	0	0	0	0	0	901	674	0	0	0	0	0	0	0	0	0	0	21	0	14	37	0	0	0	0	0
94960e172f4cdcd7db0605a725123e6a	56	59	23	39	0	0	0	104	26	36	54	28	0	0	0	0	54	33	0	34	448	405	11	39	9	0	0	14	125	127	76	0	33	15	0	16	0	0	0	0	152	86	77	61	56	32	0	0	22
1fcffe31a021e2c19708409c5cf6226b	21	31	38	46	0	28	93	61	11	13	28	43	0	0	56	46	20	29	38	35	0	0	30	13	30	27	60	39	41	58	72	85	0	0	53	36	0	23	19	0	80	29	11	82	40	0	0	15	15
bdcbc6ac8d1a54d87cc3d0279a276e31	69	74	0	34	85	45	0	0	51	60	95	97	25	0	23	30	71	103	0	0	0	0	0	0	21	24	0	0	119	115	0	40	64	37	0	0	0	25	22	0	137	76	0	62	0	0	0	0	0
4a1d3785f3440d622ae28c02c04b7729	28	0	0	0	51	21	55	19	0	0	21	0	0	0	0	0	0	0	0	0	0	0	0	0	0	0	0	0	122	62	91	839	0	0	31	0	0	0	0	0	0	0	31	39	0	0	0	0	0
fe2bbaa606398bbfc8414bbfb0f5999c	0	0	0	0	113	0	0	0	0	0	0	0	0	0	0	0	0	0	0	0	0	0	0	0	0	0	0	0	0	0	0	0	242	0	0	0	0	138	0	0	130	0	0	0	104	0	0	0	0
9bd427e379772e60ef2b23442ea3330b	0	0	29	29	0	0	90	53	0	0	102	100	0	0	69	34	37	45	673	82	0	0	62	0	0	0	25	80	0	26	64	67	0	0	86	68	0	0	0	0	37	0	0	87	0	0	0	0	29
7d6ddc5b00bffd1f69eab1ed9be9ebbe	58	81	64	38	0	17	0	93	0	0	56	36	21	0	0	38	0	0	29	36	0	0	38	0	58	56	34	40	46	0	60	0	84	49	66	60	0	71	39	0	93	58	49	0	60	25	0	0	38
7f7eeebabad4374ab1366337f7e4063d	160	149	215	0	0	0	106	0	0	0	147	221	0	0	0	0	46	32	86	63	0	0	0	50	30	46	0	0	0	0	29	0	0	0	41	0	0	0	0	0	0	0	0	0	0	55	0	0	280
c7a17d54de0056609c67530f241a5b71	0	139	0	0	0	0	0	0	0	0	0	0	0	0	0	0	0	0	0	0	0	0	0	0	0	0	0	107	0	0	0	0	0	0	0	0	0	315	328	0	0	310	0	0	182	0	0	0	0
ef37fc84ec6b9dc435ca6f03fd16e259	0	0	0	33	0	0	0	0	0	0	0	0	331	313	0	0	0	0	0	0	152	197	0	0	12	36	0	0	0	0	0	0	799	625	0	0	0	20	11	0	0	0	0	0	0	0	0	0	0
7d984f33753292652429c3dbd08f5059	0	0	0	26	0	0	0	2088	0	0	32	71	0	0	0	0	57	47	42	0	0	0	0	0	22	47	0	0	33	0	0	35	0	0	0	0	0	0	0	0	0	39	0	70	0	0	0	0	0
5e870796a4ae6f9eeca4d5da33425985	0	0	60	0	34	0	68	0	0	0	0	35	12	0	0	0	0	0	0	0	0	0	0	0	63	76	49	0	94	90	0	18	0	0	0	0	0	0	52	0	71	0	38	22	0	53	0	0	79
91de0443f0d76490ac3cbcad888fd87b	510	503	0	0	0	0	0	0	0	0	0	0	0	0	0	0	0	486	0	0	0	0	0	0	0	0	0	0	0	0	0	0	0	0	0	0	0	0	0	0	0	0	0	0	0	873	0	0	0
d67c365dce47104f34fc44ca059d411e	73	63	140	45	0	0	41	0	0	0	72	44	27	25	179	93	0	0	70	69	0	0	47	30	39	38	179	0	0	21	124	29	0	0	93	48	0	37	33	67	0	62	41	0	28	60	0	30	25
a115720659fa9d5f630e54107e025c7a	0	0	0	185	0	0	0	0	0	0	0	0	0	0	140	0	0	0	0	0	161	0	234	0	0	0	0	0	0	0	0	0	0	0	105	139	0	0	0	0	0	0	139	262	0	0	0	169	0
e83702745ce17e36575c4ad48ed649f3	41	32	0	0	117	117	0	0	0	0	0	0	29	42	0	14	0	0	0	0	23	27	0	0	298	280	0	0	72	61	0	0	37	34	0	0	0	140	102	0	0	99	56	19	0	66	11	0	0
725b0ab4cfc7f5bda14be7a23f2e546c	33	0	46	0	32	33	0	0	29	22	49	0	40	44	34	45	24	31	0	58	0	0	54	59	40	37	68	63	39	51	105	0	102	49	63	84	0	0	0	0	94	0	0	77	51	0	0	23	0
43c9e86409734b832125a67753d9b6ab	46	35	36	43	17	37	80	35	16	18	65	187	34	43	35	84	32	34	69	39	26	57	43	40	27	27	0	17	24	36	39	23	39	39	50	27	0	10	5	32	54	38	19	73	23	35	22	41	51
b47099803d1b2815a9ad7feb787ba513	172	0	0	0	0	0	0	0	0	134	0	0	158	130	0	0	0	0	0	0	129	281	0	0	164	0	93	0	0	0	0	0	0	0	0	0	0	133	0	0	0	0	0	0	0	0	0	0	0
9af912db7b7025ea42fe2d986585f621	74	95	0	0	93	87	0	0	0	0	0	0	0	39	0	0	0	0	0	0	42	46	0	0	0	0	0	0	54	63	35	0	376	323	31	50	0	143	45	0	39	176	120	0	41	76	0	0	0
7c304ab041f21866cdc392b833533d19	0	0	0	0	0	0	380	0	0	0	0	0	32	0	0	219	0	0	0	0	0	0	0	0	0	0	0	0	0	0	0	0	47	0	0	0	0	0	139	0	0	451	335	0	0	0	0	0	283
2297089420e0dd89adaf674cbedc9e29	20	22	46	66	35	19	25	0	0	0	18	16	17	16	63	54	0	0	0	31	21	12	29	26	21	39	33	53	49	40	22	20	71	45	55	65	0	35	28	0	29	43	51	49	26	0	5	34	28
42be0b76a5337a21e4a7b7a18e926fe4	14	0	26	0	28	24	68	0	16	15	15	0	0	11	0	0	39	48	56	0	0	0	13	0	30	35	24	0	55	47	29	58	15	24	57	18	0	31	30	0	131	46	43	81	0	0	0	0	16
f754b1a0b919457a55f67bb23df3836e	107	104	39	0	0	0	0	0	0	0	0	83	0	0	0	0	0	0	0	0	0	0	0	0	155	112	0	42	29	0	91	27	0	0	0	0	0	42	42	25	0	33	0	0	0	567	92	185	0
660cf9a7d0b62676b96ef9146d76ea0c	47	29	11	0	30	22	11	96	14	0	55	64	0	0	0	15	111	109	38	24	26	45	0	0	18	0	0	0	437	391	16	0	0	0	51	0	0	0	0	0	38	37	32	198	0	0	0	0	0
125c426719bdbba4b5668813ee00c65e	0	0	0	0	0	0	0	0	0	0	0	0	0	0	0	272	0	0	0	0	0	0	0	0	0	0	0	0	0	0	0	0	0	0	0	291	0	0	0	0	0	0	0	160	294	0	0	0	0
e3456e9c042e203a543de60596050901	0	0	0	0	99	78	0	0	0	0	0	0	107	116	0	0	29	37	0	0	0	0	0	0	400	424	0	0	0	0	0	0	0	0	0	0	0	17	6	92	0	212	115	0	0	0	0	0	0
3c28b15405ef7cdaa083a4cc6987d0ae	6	0	9	99	5	0	32	0	0	0	5	267	39	21	16	9	521	487	11	27	41	66	47	24	0	0	0	13	4	0	8	0	0	0	0	87	0	26	17	0	0	0	0	0	31	26	0	9	12
ab2ff28820983dbd4fd9243d4e0beedd	26	0	43	0	41	42	36	40	0	0	0	0	68	28	27	32	0	0	51	0	0	0	32	45	0	27	41	38	61	64	35	45	59	36	48	42	0	39	19	0	0	55	69	27	58	48	0	74	29
26154b183c65ab073a127d8a26602ee7	28	29	34	17	0	0	31	31	0	0	0	0	0	0	27	0	0	0	0	0	0	0	35	0	0	0	0	353	0	0	15	252	22	18	0	13	0	12	26	10	11	0	0	33	9	0	0	0	0
436851e421750f553d8dc7a16b756e69	0	0	66	88	27	0	163	58	0	0	0	17	32	27	126	196	44	36	154	49	0	0	27	69	0	0	97	221	0	0	0	74	0	0	0	41	0	0	0	0	0	31	39	26	85	0	0	65	58
d7822542db9fd494e116b37f0d5b0e28	47	23	78	32	31	12	53	17	0	0	24	44	0	13	12	25	23	20	39	22	0	0	37	0	18	20	24	72	71	52	78	85	16	11	105	62	0	34	41	0	32	65	22	57	27	26	0	31	33
b4cbf8b5f48ec4b85105aa56cbca7d67	43	38	14	20	62	64	0	0	0	0	0	0	54	72	0	54	24	35	0	0	23	32	0	0	33	0	0	0	69	57	0	21	41	61	15	0	0	93	92	0	15	133	76	85	17	0	0	0	0
6f3b40753b2a4cc87f69d93439fa7c56	55	26	30	61	8	27	0	43	0	15	7	46	51	49	25	0	69	75	125	11	15	16	34	41	38	42	23	30	93	77	4	0	38	41	5	67	0	17	0	0	7	124	95	149	50	14	0	7	30
ac72bccebb1ba8265011e3005b9fc113	36	35	55	21	26	0	57	111	0	0	0	0	0	0	0	0	0	0	0	0	0	0	32	31	0	0	31	26	0	0	0	54	21	0	0	62	0	66	0	0	172	31	35	105	58	7	0	0	24
e71861b31d6676b5fecf4d967f63ec84	68	61	0	0	0	0	0	55	39	51	16	0	22	10	0	0	89	87	0	0	0	0	0	0	0	15	0	0	205	233	0	5	11	0	0	0	0	29	20	0	96	37	161	15	0	0	0	0	0
4a698f1e3d083ae88b530a818ef154c2	63	45	32	14	58	47	29	14	20	8	16	43	38	47	0	0	24	25	25	9	10	8	18	0	42	35	20	8	32	34	7	7	54	59	18	14	0	31	34	0	37	54	33	41	10	55	8	18	20
24cab86a52072a84d0ba2ac14f6215bf	23	55	0	0	10	10	0	0	0	0	16	0	0	0	0	0	15	18	0	0	0	0	0	0	8	0	0	0	12	14	0	0	20	17	0	0	0	61	49	20	0	16	0	0	0	190	32	34	39
07155d961aea72ab502375b13ea42c76	23	8	4	18	45	15	13	6	22	27	45	40	12	9	14	15	44	42	117	62	27	38	26	0	15	26	8	65	101	80	165	24	0	6	17	7	0	0	0	0	7	42	25	40	13	99	9	0	41
e1f328b5f9b5c2698a98760113048789	137	97	0	0	0	42	0	196	0	0	0	0	0	0	0	0	0	27	0	0	122	93	0	0	0	0	0	0	147	135	26	0	0	0	10	0	0	37	28	0	113	38	46	231	34	0	0	0	0
26b4b526e1e97e0a1322abc26264cfea	46	54	122	24	0	0	0	0	0	0	0	0	0	0	60	71	0	0	0	47	73	50	50	56	0	330	73	80	0	24	26	33	10	15	64	35	0	23	28	41	0	42	42	14	40	0	0	56	0
c7594a23bfa32197f673d90a7c310f3b	33	35	67	33	17	0	73	0	0	0	0	104	0	0	33	31	18	29	109	30	0	0	80	16	23	19	39	65	31	27	88	43	15	27	82	91	0	0	0	10	57	0	24	63	52	19	0	26	43
0fed5d744111e22cfa576faec3808847	0	0	64	72	22	0	42	26	0	0	0	0	0	0	29	85	0	0	10	0	0	0	18	0	0	0	53	55	164	102	152	445	46	47	22	48	0	0	0	0	0	0	0	0	20	0	0	0	8
539e31a16b3c6d944ad6bf1f4db3d52c	37	17	109	58	0	0	23	59	0	0	0	0	0	0	0	53	0	0	449	0	0	35	0	19	0	29	21	63	0	0	0	0	0	0	40	45	0	19	0	0	55	26	16	37	46	0	0	0	87
08aaf64d9f5688f551eff80b5626d7ed	18	29	56	0	160	75	25	23	0	0	19	44	14	22	8	7	21	35	41	11	17	13	31	23	36	70	27	18	49	41	16	20	10	36	27	19	0	25	24	23	41	50	33	117	13	31	0	11	18
197cac25851f42ea0811ba6eb3a4d044	0	0	0	46	45	62	0	0	0	29	81	44	70	72	0	33	75	79	86	36	29	66	55	0	111	116	37	0	55	27	77	30	111	76	74	43	0	0	0	0	0	0	0	0	0	31	0	0	58
1394b74a4981c4f8d715782298164bf7	58	46	114	25	64	34	42	67	21	0	39	37	0	0	27	0	27	26	35	24	0	0	28	0	12	0	50	67	62	37	35	41	0	0	53	33	0	19	24	0	22	0	0	38	29	10	0	0	29
3567cfb1970ff61d6c7f2732027236e3	101	75	136	0	45	0	0	48	0	0	0	0	0	0	0	0	0	0	0	0	0	0	51	39	0	0	42	65	69	0	0	0	0	0	0	39	0	41	50	0	0	114	95	107	67	76	48	73	69
7d5656ce89c1d69521d40927c562afb2	33	43	62	0	0	0	38	0	0	0	0	0	0	28	41	26	0	0	18	21	101	78	67	45	25	29	36	69	0	0	70	0	96	102	56	93	0	70	36	0	49	47	0	0	41	22	0	0	38
685d9bd6f9b857914f3349c78c14d810	7	8	0	0	132	102	11	10	22	22	0	0	78	114	0	0	53	39	0	0	13	31	0	0	77	55	0	0	184	237	0	15	12	0	0	0	0	46	54	0	0	87	47	50	0	41	0	0	0
b5058f961432a68d0893108bd69a4f93	0	0	0	0	130	57	0	0	0	0	0	0	0	0	0	0	0	0	0	0	0	0	0	0	71	27	0	0	85	39	27	319	115	130	0	0	0	25	0	0	0	15	38	0	0	42	0	0	0
c142b123677d65922cd15c559a5a3cb1	59	38	70	0	0	0	56	44	0	0	15	22	0	0	42	0	0	43	81	0	29	34	96	50	0	0	78	74	71	76	77	0	31	0	0	63	0	23	0	44	113	36	13	56	80	32	0	53	38
027d056c00fe01b5a596c79f4ce9b91e	61	63	35	0	0	29	40	0	21	0	40	37	0	0	0	0	0	0	0	0	0	33	0	0	0	0	0	0	66	0	0	38	47	48	0	0	0	79	39	0	0	59	38	41	0	50	0	0	46
da6c954c1d9fbb73a7920259d4b905af	14	37	0	32	58	69	43	0	0	0	0	0	56	78	0	0	37	28	0	0	18	55	0	30	106	104	36	0	41	34	63	54	35	30	52	21	0	42	59	0	0	93	63	27	0	33	0	0	0
d71a4982ad0c4ecbcdabf3fdc2ea184c	0	0	162	0	0	0	0	0	0	0	0	0	0	0	0	0	0	0	128	45	0	305	233	0	0	0	0	163	0	194	0	0	0	0	0	117	0	0	0	0	177	168	0	0	0	158	0	0	0
c524196a15b4d32c6082e273e68f1d0d	0	17	50	64	0	0	0	59	0	0	0	0	0	0	0	49	0	0	0	0	0	0	64	106	0	0	67	96	0	0	53	64	20	12	52	60	0	11	8	0	16	0	0	83	172	0	0	38	41
21a2b49fab17ac1930ca09266499aea1	22	21	52	37	8	9	56	45	0	0	22	35	10	7	44	42	7	11	44	32	0	0	51	38	5	0	41	85	37	36	119	92	33	22	92	77	0	9	11	0	21	14	17	37	53	23	0	49	73
5588d73174209e889a01cf606981ca75	0	0	0	0	0	0	0	0	0	0	0	0	229	274	321	0	0	0	0	0	0	0	0	0	0	0	0	0	0	0	0	0	0	0	0	0	0	0	0	0	0	0	0	0	0	0	0	0	0
151192fe87e40cfdba10496ff92e042c	94	73	355	0	0	0	0	0	0	0	0	0	0	0	0	28	0	0	25	0	53	76	255	32	0	0	0	14	0	0	0	0	0	0	0	35	0	65	47	47	0	0	0	0	55	45	0	384	344
f193f7233d39e288252d8758a9273208	0	0	0	74	0	0	0	0	0	0	67	31	14	9	63	53	23	30	167	74	0	20	68	83	32	24	52	73	32	33	109	0	40	29	76	66	0	0	0	0	0	0	0	31	61	0	0	0	56
71a77bd70b75f08b0e9c4956c92510b7	0	0	0	0	0	0	0	0	0	0	0	0	0	0	519	521	0	0	0	0	0	0	0	0	0	0	0	0	0	0	0	0	0	0	0	0	0	0	0	0	0	0	0	0	0	0	0	0	308
a834cea63ff560fae27ac1690069cb9e	0	0	0	46	0	0	13	0	0	0	63	67	0	0	76	104	0	33	91	108	0	13	106	32	23	19	71	141	0	29	130	0	11	0	64	74	0	6	7	0	0	21	10	0	49	0	0	0	111
289422b3a2da503dd07c7d51dee79113	65	30	108	45	19	17	18	50	0	0	21	32	0	16	8	20	14	0	34	20	0	11	45	23	60	35	25	104	43	60	35	26	16	11	13	29	0	0	10	32	23	19	18	31	45	0	0	0	71
9287e86e0083e5f9a299d7edb6dba9a9	51	72	50	0	43	0	0	0	0	26	0	46	0	0	0	0	31	45	0	0	82	64	56	0	0	0	42	0	131	108	74	58	33	0	56	43	0	0	0	0	0	43	56	102	49	0	0	0	61
f08d0fd9ad1e4b162951ea7d94490575	27	17	46	76	0	0	0	60	0	0	0	0	0	0	0	25	0	0	0	0	0	0	38	97	0	0	25	21	0	0	0	36	9	15	0	21	0	0	0	124	0	78	51	0	38	0	0	0	0
1bcc1a211d6c3272f7f3ac10a3620bae	56	45	80	44	0	0	22	20	0	0	0	23	0	12	20	37	0	23	46	13	12	19	38	27	96	65	40	54	32	0	28	0	11	19	47	38	0	33	47	0	34	38	27	75	65	45	0	32	58
dd608a0e9bb2da714a787a2cfc0b885f	54	48	51	0	0	0	0	0	0	0	0	0	0	0	0	0	0	0	0	0	0	0	0	42	0	0	0	59	0	0	0	0	0	0	0	0	0	0	0	1982	0	0	0	0	0	0	0	0	0
33fb91ff8dee589e44ccf437f2751c48	76	46	47	29	13	18	34	29	0	0	21	28	0	0	12	41	0	0	22	55	16	41	35	0	25	20	22	46	50	34	59	41	52	40	56	57	0	24	35	0	87	40	24	54	52	7	0	0	17
1538d5cdd8434ce7a720daca584f4210	0	0	10	44	0	0	0	0	0	0	0	0	0	0	102	40	0	0	25	5	15	31	16	259	0	7	67	338	0	0	0	0	0	4	57	68	0	0	0	0	18	0	0	19	76	0	0	65	53
e8887819eca6f9906aca79069c35a26b	33	31	6	0	0	0	0	0	0	0	0	0	22	27	0	11	16	24	8	0	0	0	0	0	231	112	4	0	37	7	0	0	134	140	0	0	0	400	406	0	0	47	39	0	0	17	0	10	8
856c2f52e9359dd3b4ee1dbe2819ccf6	0	0	51	30	29	23	36	0	15	0	77	65	0	0	62	44	0	0	39	40	26	44	49	124	27	17	59	71	36	0	61	45	40	0	79	45	0	0	0	0	0	58	30	0	47	68	0	54	71
4218806ecc5c78a173d97d6285bb662e	0	0	0	0	29	25	38	0	0	0	0	0	0	0	0	0	0	0	0	0	0	0	0	0	12	29	0	0	74	41	0	32	85	129	39	0	0	88	63	0	80	50	49	35	0	0	0	0	0
b4bbddd577476c16df3815f40c843d94	64	57	40	14	49	55	16	22	20	13	14	15	46	48	0	0	0	0	0	0	24	44	0	0	37	41	0	0	49	28	0	0	35	69	24	0	0	100	121	0	0	89	71	24	35	28	0	0	17
ec1efd53bae78ac3b1f2c2985a6761ed	65	56	0	0	0	8	0	140	59	53	14	29	0	0	0	0	65	60	33	0	431	444	0	0	10	12	0	0	80	77	0	0	0	0	0	0	0	11	0	0	41	11	0	49	0	0	0	0	0
84694a37b4bcd3495ce8aa925a2b90f9	0	0	0	0	64	0	155	0	0	0	0	0	44	46	281	0	0	0	0	0	0	0	0	0	0	81	0	0	0	0	0	301	136	0	0	0	0	76	76	0	0	0	0	0	0	0	0	0	0
72f9e9afcc03ad4daa440ceae7b26211	99	78	45	0	0	0	0	44	0	0	0	49	0	0	0	0	48	0	0	50	103	59	54	43	0	0	31	42	109	62	60	0	0	0	36	33	0	0	0	0	152	48	45	68	38	0	0	36	34
cbe5b99184744938bbdb386295c4788b	0	0	19	0	0	0	0	0	0	0	323	177	0	0	261	0	0	0	0	173	0	0	0	129	0	0	124	223	0	0	208	0	0	0	27	54	0	0	0	0	0	0	0	0	0	0	0	0	34
e1ffad89c8d2f371ff640571837a5cb2	43	38	71	0	0	0	0	0	0	0	0	0	0	0	0	32	0	0	0	0	0	0	0	30	0	0	0	161	0	0	0	213	0	0	17	54	0	33	30	705	0	0	0	0	0	35	0	36	31
f27e87e66cc341bb2dbf1a166ffb9ef8	0	0	0	54	19	44	63	0	0	0	0	0	36	45	76	0	0	0	48	0	0	0	36	0	0	56	37	59	46	0	51	49	36	0	43	0	0	34	47	0	44	69	38	72	29	0	0	0	0
253734ac4fc142e3788820e292236a9a	305	325	0	0	0	47	0	588	171	92	0	0	0	0	0	0	84	0	0	0	0	0	0	0	33	0	0	0	0	0	0	0	0	0	0	0	0	0	0	0	0	0	262	0	0	81	0	0	52
9966055c6a43cd8b86d2f4b6ce609b7c	40	39	43	44	0	0	63	0	0	0	0	46	16	13	26	0	29	0	24	0	0	0	43	0	178	208	0	0	35	0	40	51	24	0	38	54	0	50	41	0	58	0	0	11	0	0	0	0	15
65d5d5c43afc73a92df28eba91190b91	0	0	0	0	0	0	0	0	0	0	0	0	0	0	0	0	0	0	0	0	0	0	0	0	40	0	0	0	127	0	0	0	0	0	84	0	0	100	98	0	183	0	105	0	0	0	0	0	0
e645157a8c79181c5ac478ffc3a3e975	0	0	71	0	40	39	54	72	0	0	36	62	36	27	52	36	45	42	110	56	0	0	57	0	0	0	64	58	63	0	30	41	0	0	48	0	0	0	0	0	78	35	29	135	40	0	0	0	41
c1edd7e1917dbacd8bdb7d516e80b5ff	33	16	54	0	23	0	21	0	0	27	82	33	34	43	0	81	51	46	0	0	0	0	59	50	78	62	39	21	95	111	59	0	61	36	53	73	0	0	0	17	0	0	0	50	27	59	0	33	53
91f528dc73b2c560bd1cedce4a5c3edc	336	0	0	0	0	0	0	0	0	0	0	0	0	0	0	0	0	0	0	0	0	65	0	0	0	0	212	0	0	0	0	0	0	0	0	0	0	0	0	1247	0	0	141	0	0	0	155	0	0
0f5cab04f09ebfc33cae26f7e2616c62	0	0	50	45	0	0	29	0	0	0	0	0	56	53	53	61	0	0	0	0	29	57	0	0	33	0	0	0	0	0	0	0	44	40	0	36	0	30	0	0	0	177	149	86	0	180	0	35	0
b952245692c1eb89d4421a1e0af90e6a	86	61	96	23	48	23	31	29	9	0	75	65	18	0	36	0	0	0	38	46	0	19	61	19	0	13	24	55	40	34	30	77	0	0	25	0	0	33	36	36	19	21	0	29	34	108	15	156	58
766cd1f83961dbbf721e3b808d3948fc	272	0	0	0	0	0	91	0	0	0	0	0	0	0	0	0	0	0	0	0	0	0	0	0	0	172	0	169	0	192	0	0	0	0	110	0	0	0	0	0	90	184	0	202	0	100	0	0	0
9aa3009f94e59ba4a35bbc0444bf37b0	0	0	0	0	0	0	0	25	0	0	20	35	0	0	177	50	0	0	0	17	0	0	18	15	0	0	126	35	0	14	831	0	0	0	64	20	0	0	0	0	0	0	0	11	67	0	0	0	121
ce66cfb2714ac46183591cd81238c363	44	0	64	19	0	0	0	0	0	0	0	0	0	0	0	30	19	20	0	0	68	71	55	59	26	36	69	188	34	44	0	0	0	0	27	43	0	0	0	0	62	57	0	70	96	24	0	60	31
fb90ceb2bf71c15d92131cf81a560fea	62	38	0	0	0	0	0	0	0	0	0	0	0	0	0	8	60	124	56	0	74	63	0	0	12	22	0	0	21	0	23	0	20	43	41	23	0	20	23	0	160	9	0	128	0	11	0	0	0
477321e8acaf1aed062c15b5151511f2	0	7	0	0	47	57	0	0	0	0	0	0	0	0	0	0	0	0	8	0	0	0	0	0	12	0	0	0	44	67	0	0	66	56	0	0	0	180	131	0	0	49	37	9	0	54	0	0	0
26f9aa46ec0015afe3ba62e9bc5396f6	0	0	16	5	0	0	20	24	0	0	99	194	0	0	11	16	0	0	96	128	0	0	34	0	38	48	70	427	13	12	127	7	0	0	0	28	0	0	0	0	0	18	6	49	38	0	0	13	245
14480dc444b12c3bf498d3c47bc81b3d	89	0	111	75	0	0	0	217	0	0	0	0	0	0	0	0	0	0	0	0	0	0	0	0	0	0	69	144	0	0	0	44	0	0	70	90	0	0	0	0	83	0	0	130	0	0	0	0	65
abfc5c875466ec02ccc0214a4677e852	40	39	83	30	29	8	0	34	0	0	16	0	19	0	17	0	0	0	0	0	0	0	32	17	15	13	54	76	13	33	48	18	22	29	46	57	0	37	24	0	49	50	28	16	47	19	0	36	0
75ab48d63cde1e0ea8f86903b7bb4075	21	25	58	17	65	42	0	0	0	0	0	0	12	13	0	22	0	0	0	0	0	12	0	0	23	18	0	40	61	41	0	73	92	94	0	0	0	42	42	0	0	57	44	0	0	99	7	20	7
c454a1f3380b1ddd6d5497ea28a26b0b	0	0	0	0	0	0	27	0	14	0	0	0	229	187	0	0	0	16	0	0	112	483	0	0	231	142	0	0	43	30	0	0	0	0	0	0	0	0	0	0	0	81	149	0	0	0	0	0	0
f713863dbafa7847e22de3ae86f6fcdf	0	0	0	0	0	0	0	35	0	0	0	0	0	0	0	30	0	0	0	0	0	0	30	433	0	0	40	83	0	0	0	0	0	0	71	45	0	0	0	381	0	0	0	0	179	0	0	94	0
e26e337c301fffd0c78fd54a0d1525de	20	0	31	0	0	3	21	0	0	0	5	0	0	0	0	10	0	0	0	0	0	0	35	0	0	0	39	20	15	8	6	128	0	0	56	219	0	0	0	0	0	0	0	4	5	272	26	497	12
c9c508ef071d1bc99a7a42aaee6c55a0	0	166	329	0	0	0	0	0	0	0	0	0	0	0	0	0	0	0	0	0	0	0	0	0	0	0	0	0	0	0	0	0	0	0	0	0	0	0	0	136	0	0	0	0	0	0	0	0	0
75492b43eaef78390373cf75492cf119	0	0	0	0	0	0	0	0	0	0	46	0	0	0	465	422	0	0	0	0	0	0	0	0	0	0	0	36	0	0	0	0	0	0	122	711	0	0	0	0	0	0	0	38	40	0	0	0	0
2b592d5b970c818bcb233fa8b64c8135	0	0	67	115	0	0	231	33	0	0	0	0	0	0	0	0	0	0	0	0	0	0	0	0	0	0	0	0	112	86	0	231	0	107	0	200	0	0	0	0	79	92	0	95	0	0	0	0	0
b9508e3cafc10a7910b7ad3cbd9c6c12	97	75	112	0	17	0	28	170	28	35	25	66	0	0	0	38	0	0	0	0	0	0	0	0	0	0	0	43	0	0	0	0	0	0	0	0	0	0	0	0	0	0	0	61	0	9	0	0	152
31d9dd19c123403f5c8c8da356f4d081	42	26	57	0	21	0	58	52	0	0	0	0	0	0	0	0	0	0	0	0	0	0	45	0	0	0	0	0	0	0	0	53	0	0	27	0	0	51	50	0	41	26	18	0	0	0	0	0	78
4594a36fb10fa1dfae890c26daf5bf7a	0	28	0	0	0	0	0	87	28	25	27	52	67	50	0	0	21	0	0	0	0	0	0	0	88	118	0	112	0	0	0	0	0	0	0	0	0	33	42	58	0	50	31	0	0	35	5	0	0
f7c63bb3c391d00081f997e7595feecf	0	0	0	0	222	359	0	0	0	0	0	0	35	37	0	3	0	0	0	0	4	0	0	0	337	233	0	0	0	0	0	0	0	0	0	0	0	10	16	8	0	30	16	0	0	18	5	0	0
d5885bce0e84c40fc65770faeca78e0e	29	0	67	52	34	29	0	0	0	0	0	33	32	28	39	33	0	0	363	37	0	0	52	40	50	27	0	13	39	42	157	50	21	24	133	58	0	0	0	0	0	0	0	0	15	15	0	0	27
6b315f08e0768a75fac2e33026b2bf5f	0	0	0	171	0	0	87	0	12	0	0	50	0	0	111	68	0	0	53	0	0	0	0	0	0	12	47	67	37	36	135	61	0	0	50	99	0	0	0	0	0	66	47	0	98	0	0	43	102
df37fa7262be226bfa165895184d3341	0	0	54	168	0	0	0	0	0	0	0	0	0	0	118	88	0	0	0	96	0	0	133	185	0	0	80	132	0	0	61	0	0	0	70	71	0	0	0	0	0	0	0	0	107	55	0	0	83
16694b98154ece93e89c794249370c33	210	177	37	0	0	0	0	0	52	44	0	0	0	25	20	0	0	0	0	0	103	178	102	171	129	232	11	0	0	0	11	0	0	0	0	0	0	0	0	0	0	0	0	0	0	129	17	52	47
27ceae2c6f893df474b2f37b9c071b9d	29	22	48	34	17	18	21	12	19	0	78	25	22	24	26	45	44	37	128	48	35	59	57	52	12	19	23	125	34	32	66	15	20	10	28	28	0	7	5	0	0	12	13	19	57	35	0	18	41
88f17c696764d924f36a7893012b0e95	0	0	0	0	405	0	0	0	0	0	0	0	0	0	0	0	0	0	0	0	0	0	0	0	0	0	0	0	0	0	0	0	0	0	0	0	0	0	89	0	0	0	0	0	0	42	0	0	0
510bcfff52b9f0b7329a8f59db68dfda	0	17	33	50	9	0	23	0	0	0	24	27	14	12	48	58	37	35	136	56	0	28	59	41	38	22	69	76	24	31	57	15	38	31	69	73	0	11	0	0	0	9	11	20	66	20	0	32	0
09281a06ea5f2b6574c274a775741ac2	14	13	0	0	90	106	0	0	0	0	0	0	65	94	0	0	0	0	0	0	0	0	13	13	73	80	0	0	0	0	0	36	61	48	0	0	0	80	81	0	0	65	45	44	10	38	10	0	11
f6bf913da681db3dfc6e4fcd17e25915	0	0	0	0	0	0	0	0	0	0	0	40	0	0	0	0	0	0	0	0	0	0	0	0	36	27	0	0	62	26	0	0	0	0	0	0	0	32	34	0	99	0	0	0	0	0	0	0	0
dbe0cc437390bf3e758ad76ee2411a28	0	0	27	183	0	0	54	0	0	0	0	53	0	0	187	153	0	0	0	0	0	0	92	107	0	0	245	63	0	0	0	0	0	0	128	42	0	0	0	0	0	0	0	0	67	55	0	0	107
0d712c98b5d0f51b310815995672de33	30	17	34	23	20	0	73	26	0	0	31	61	8	14	51	43	22	9	27	88	0	0	38	0	0	0	28	64	77	42	141	119	24	18	61	100	0	11	0	0	0	0	12	12	51	18	0	0	31
b69ab3e2ed0b7e6b059ba128f4a301c8	0	0	50	0	55	28	45	0	0	0	0	0	0	0	0	0	0	0	0	12	0	0	33	0	154	98	19	0	28	32	11	54	0	0	0	0	0	126	101	0	28	25	22	0	0	38	0	0	27
b17d556c8987b5826efe6369ec757ae6	98	67	49	0	32	0	0	47	0	0	0	0	0	0	42	0	0	0	0	0	241	203	0	0	0	0	0	36	0	0	0	0	70	60	0	0	0	0	0	115	19	54	41	34	48	0	0	0	0
cab805c11d2285fd57e65869971f81fe	0	0	0	0	717	378	0	0	0	0	0	0	0	0	0	0	73	97	0	0	0	0	0	0	0	0	0	0	0	0	0	0	0	0	0	0	0	0	0	0	0	0	0	0	0	0	0	0	0
86ecdd1d7c49c26a03c94563c00d6ae4	32	23	62	34	0	0	35	0	0	0	27	55	0	23	34	41	0	0	29	47	0	0	62	0	0	0	28	35	0	38	91	55	34	25	80	79	0	25	33	0	30	0	0	0	54	0	0	0	49
221a664d3653c23b454c2d69dc8fc302	29	16	7	0	38	32	0	29	10	12	0	0	65	80	5	13	8	26	5	0	168	316	0	0	33	19	0	0	54	48	0	0	46	22	3	0	0	20	27	6	28	140	139	26	6	6	0	0	0
31d2705e2e29b644c49acd695ceae22f	37	0	35	0	79	60	0	10	0	13	0	0	63	51	10	6	6	6	0	0	0	42	17	0	49	53	25	0	31	40	8	21	47	46	0	0	0	25	29	8	36	81	66	10	0	53	0	0	18
585dff24cb03d6c4ba0ae6cafbf0e326	0	0	24	26	25	12	24	19	0	0	0	0	14	0	58	33	0	0	20	26	21	23	112	32	0	0	0	82	0	0	15	22	45	36	56	180	0	14	12	9	0	0	0	6	84	31	0	64	0
9aad718b09832af2453be1bae68c4a59	0	0	0	0	50	0	60	0	0	0	0	0	0	0	0	0	0	0	0	0	0	0	0	0	0	0	0	0	36	0	0	0	0	0	0	0	0	502	262	156	29	0	0	0	0	25	0	0	0
8f71b7866a82ba6179665792f1eb38ae	23	40	39	24	0	0	48	37	0	0	0	0	0	0	0	0	0	0	48	30	0	0	78	0	0	0	0	0	37	29	65	70	97	146	199	69	0	26	0	0	30	0	0	0	0	0	0	0	28
da0fb09928d1b7d6cfc28c689fc6764c	0	0	0	44	0	0	0	0	0	0	0	0	898	868	0	0	0	0	0	0	0	0	0	0	0	0	0	0	0	0	0	0	15	22	0	0	0	0	0	0	0	0	0	0	0	0	0	0	0
c93a6006f6eb105c8333bfd8dec75106	97	69	19	20	37	39	15	48	52	31	32	59	0	9	0	10	58	46	17	0	43	50	27	0	9	8	12	22	107	80	23	20	17	10	29	21	0	7	13	0	55	38	24	62	15	5	0	0	45
67a36846db0147bd2692101095d6061f	0	0	10	58	0	0	39	35	0	0	0	0	7	0	106	82	0	0	42	7	8	34	40	149	0	0	53	236	5	0	45	19	0	0	30	89	0	0	0	0	0	9	9	15	81	15	0	54	16
80cf5d8b568d6e9cd7e0042c9b4650ed	0	0	0	59	0	0	12	9	0	0	0	0	7	8	37	116	0	0	15	0	10	33	65	255	10	5	108	72	0	0	0	11	12	5	122	43	0	15	18	0	0	12	20	57	38	25	0	92	56
b62729c0d0925a87b7f4fd9b7fa0dc81	0	0	0	243	0	0	0	0	0	0	0	0	0	0	0	0	0	105	241	0	0	0	409	0	0	0	0	463	0	0	0	0	0	0	267	0	0	0	0	0	0	0	0	0	0	0	0	0	0
a49a4330179edf3bc0d66d3adb3a3d3f	35	30	91	32	0	0	0	53	0	0	38	32	0	0	53	0	0	0	99	50	0	0	77	0	0	0	41	104	0	0	146	21	0	0	52	82	0	0	0	49	45	0	0	61	57	0	0	48	33
cb34e38855ef296e953233d8721befd1	78	57	95	36	24	10	14	118	0	0	5	0	4	6	7	35	3	0	5	0	14	8	10	24	0	6	20	176	9	9	13	16	10	7	11	32	0	23	19	0	20	126	81	56	72	6	3	2	60
9c68e569d46af7c7b5edd5614c0734a7	46	32	13	10	54	31	42	0	16	15	17	13	18	11	21	13	6	14	0	18	19	21	16	0	14	29	14	49	60	35	41	60	98	95	0	0	0	105	78	0	62	30	17	0	31	0	0	0	9
c88713190121be9efdcbd5ce67d5c6bf	0	0	0	370	0	0	0	0	0	0	0	0	0	0	0	0	0	0	134	0	0	0	0	316	0	0	0	0	0	0	0	0	0	0	0	0	0	0	0	0	0	0	0	0	279	0	0	0	0
f433d7e08b128861d265c43bccbfb591	0	0	54	0	0	0	0	35	0	0	180	57	0	0	41	67	0	0	82	74	0	0	136	106	0	0	78	89	0	0	107	0	0	0	71	43	0	0	0	0	0	0	0	29	118	0	0	51	46
2eabacaedd8c3c65a88620dd9b0ecd4a	0	0	0	62	0	0	81	0	0	0	0	0	0	0	51	62	37	31	56	58	0	0	67	0	0	0	18	91	45	35	102	144	44	42	132	93	0	0	0	0	0	0	17	24	63	0	0	9	42
8b8993bb26f925819683514df5f6313a	195	207	0	0	87	0	0	0	42	0	0	0	0	0	0	0	0	0	0	0	0	0	0	0	0	0	0	0	160	202	0	0	0	0	0	0	0	67	73	0	0	0	0	0	0	0	0	0	64
c5c37330640f54d18bb34f2e179eb47f	14	11	13	32	57	25	20	6	12	0	10	13	25	38	35	47	0	19	10	25	7	23	12	17	50	53	137	23	62	53	18	100	0	0	13	11	0	13	12	0	0	98	53	21	17	62	8	0	61
bbd3af55e1166fe63397e45f97fb92a7	58	31	37	0	0	0	98	69	0	0	27	23	25	44	0	36	78	115	23	0	0	31	67	21	23	26	0	0	48	38	60	0	25	0	50	0	0	27	43	0	34	57	35	0	0	32	19	27	0
bd5b116e1759fb890b0c122d8fc49541	0	0	0	0	46	33	53	0	0	0	0	0	138	139	0	56	45	0	71	0	61	39	0	30	40	64	0	0	0	0	0	0	102	80	0	42	0	38	39	0	0	101	58	0	0	122	37	0	48
5680d706efd7e1b629c7fe7decfd59b1	28	17	62	59	29	34	22	20	0	0	0	24	43	34	29	85	7	0	38	63	12	33	39	0	35	29	64	27	45	26	41	47	0	0	0	0	0	8	25	0	10	0	14	0	0	42	0	22	106
e8d9b726418110d19b251afe3fafe3c2	53	40	70	0	30	0	0	18	0	0	0	0	0	25	0	22	0	0	0	0	0	0	45	0	23	18	34	29	52	44	14	49	51	44	74	37	0	0	25	0	21	39	44	23	28	36	0	33	18
622f2ac59ddbcdb87e5353dbf56700f0	0	0	0	32	0	0	0	0	0	0	0	0	37	0	0	0	0	0	0	0	37	45	0	0	0	25	0	0	0	0	0	0	95	101	40	0	0	161	127	0	0	126	98	0	0	323	38	0	0
12a5174d6d5900bb6234a7214bdf5d4d	17	9	15	25	32	33	0	51	0	36	18	5	0	14	10	40	49	49	31	30	42	50	51	17	61	50	41	0	7	16	8	20	0	35	4	14	0	73	55	0	28	40	35	0	31	0	0	38	21
148d1c3a6f944e1a0dc4f5f0a95618db	13	12	0	0	16	12	64	0	0	0	0	16	0	0	0	0	11	21	18	0	0	0	24	0	15	16	13	0	75	50	0	87	41	53	65	48	0	19	38	0	33	42	18	54	0	0	0	0	0
983c1aad0d6d497926db18c1138e3a80	185	101	131	0	0	0	0	70	0	0	0	0	0	0	0	0	0	0	55	0	0	74	98	40	0	0	0	0	0	0	84	0	0	0	0	0	0	0	0	0	0	116	0	158	163	0	0	0	65
a4d0c75ed2fb0119581ecde7127d35c3	0	0	19	0	0	0	15	0	34	35	23	279	0	0	0	0	49	23	0	1076	0	0	0	0	0	0	0	0	0	0	0	0	0	0	0	0	0	0	0	0	0	0	0	0	0	0	0	0	60
f179023b9983476c2848d385886b9940	105	54	22	0	103	67	15	10	44	38	0	27	59	40	0	0	29	38	59	0	32	18	0	14	35	30	13	26	37	70	0	20	32	55	38	0	0	16	12	0	30	42	28	34	0	0	0	0	18
46edd9a681a1c394007859666f76d477	0	0	0	0	0	0	0	1468	34	25	15	47	0	0	0	14	18	0	0	0	12	23	0	0	0	12	0	0	11	16	0	0	0	0	0	0	0	0	0	0	0	0	0	0	0	0	0	0	0
52e4afb2984f774d4247bb1a60caa403	0	0	0	0	0	0	0	0	0	0	0	0	0	0	0	0	0	0	0	0	0	0	0	0	118	31	23	0	0	0	0	0	37	0	7	0	0	70	87	64	105	0	0	0	14	0	0	7	0
773d06a4cf839d303c841ad2ff9ff6a8	44	45	74	0	26	0	61	0	0	0	64	0	0	0	0	35	0	0	0	0	0	0	46	56	0	30	102	56	29	0	0	47	53	44	35	58	0	0	0	0	0	47	37	0	43	0	0	0	87
817725950d1e7e63b3d8d62ea796d24e	46	61	72	0	86	42	56	75	57	64	51	214	0	0	0	13	26	21	154	8	40	30	0	0	0	0	29	67	18	0	0	13	0	0	0	0	0	0	0	268	20	0	20	0	0	19	0	0	76
1b132c1762d4406295876d4d9c641d6c	26	13	37	36	18	27	30	0	0	0	0	26	0	0	22	31	0	0	12	24	0	0	40	0	16	0	30	18	45	39	51	48	58	58	110	62	0	26	33	0	16	17	19	21	29	0	0	14	36
b0546a8c6a38415c52d2dc916319d3fd	0	0	23	88	0	0	105	0	0	0	43	72	41	32	212	122	0	0	48	121	0	0	72	55	21	0	135	46	0	0	29	0	0	0	28	0	0	0	0	0	0	0	0	0	0	0	0	0	76
2ce0cbbc8aa5cd85a0f34afc594f7567	0	0	47	75	0	0	42	0	0	0	65	33	20	0	55	0	0	0	45	51	11	0	31	79	43	43	63	67	32	0	43	31	0	0	77	40	0	36	37	22	0	23	35	24	30	0	0	122	34
79a9980cadbb0624fccaeeb0f85ac41e	30	0	38	51	0	0	11	0	0	0	0	0	60	91	106	89	2	0	0	4	60	53	22	33	17	26	19	60	0	0	0	0	126	116	86	64	0	0	13	0	0	0	6	0	71	0	0	12	0
42b58be2a8c3332f29d99ed974b3a320	20	0	18	69	21	0	83	45	0	0	0	74	0	0	62	46	0	0	103	100	0	0	57	20	29	0	34	70	35	24	126	16	10	14	41	37	0	0	0	0	21	0	0	0	53	0	0	21	39
ace4dace6e372cf6aa2bce2743fc0f92	60	0	21	52	0	0	0	36	27	20	60	58	0	0	42	60	0	58	38	72	0	0	47	57	0	0	0	36	76	58	72	42	0	25	113	69	0	0	0	0	0	27	58	44	25	0	0	0	26
7b20764fd8a60c03f6da5323f0275814	20	11	0	4	64	26	0	0	19	16	0	0	44	58	0	0	0	0	0	0	74	41	0	0	22	18	0	0	26	15	0	0	86	100	0	1	0	59	47	9	0	123	80	8	0	224	35	2	0
13ad238ff80cde86ce862692d31236d7	32	31	43	0	0	0	0	78	0	0	62	41	0	28	0	0	0	36	94	53	51	34	0	0	38	48	0	0	118	145	0	31	36	30	0	0	0	30	17	0	92	39	28	131	0	0	0	0	0
f4cc74482db26ac017f4a91a8ec167a0	0	0	24	21	0	0	40	0	0	0	42	27	0	0	115	55	0	0	50	21	0	0	80	123	0	0	119	131	0	0	76	0	0	0	90	71	0	0	0	0	0	0	0	48	109	0	0	47	49
a692447d1d4a9236da351fcabe3fc31a	118	87	0	0	0	0	0	0	0	0	0	0	0	0	0	0	0	0	0	0	0	0	129	0	0	0	0	0	0	0	0	0	0	0	128	133	0	0	0	0	0	107	0	0	0	0	0	96	131
f84110f380003e86fee81e17692c2a6a	61	40	47	0	0	0	61	71	36	0	33	83	0	0	40	0	56	61	82	60	0	0	0	68	0	0	47	48	187	113	0	63	14	0	23	0	0	0	0	0	77	0	0	57	51	0	0	23	52
16fe20641b202ac884fe87f2f365eba2	34	31	37	7	22	18	21	0	0	0	0	14	0	16	0	0	26	15	19	19	0	24	21	0	23	18	28	11	27	28	18	12	50	17	31	29	0	56	64	11	25	46	28	22	17	10	0	6	24
fe6ded5c9d96beb2f8375223321a332c	0	0	75	114	0	0	0	0	0	0	0	0	0	0	124	0	0	0	0	0	0	0	0	0	0	0	80	100	45	123	153	109	0	82	0	0	0	0	0	0	0	0	54	64	93	0	17	0	0
113e5cb2dbb0b2086e230fc9d845310f	0	0	0	0	0	0	0	0	0	0	38	43	0	0	0	0	0	0	124	0	0	0	0	0	0	0	0	0	47	36	0	0	0	0	0	0	0	0	0	0	0	0	0	0	0	27	0	0	0
9dbda1391f1ae2de2d2561be90f647f0	8	0	24	28	0	0	51	15	0	0	24	39	0	0	43	23	0	0	30	30	2	5	52	0	16	14	125	79	34	17	30	49	0	0	45	26	0	26	7	0	13	17	8	23	26	9	0	0	43
5c6d027e67b83f48cb4e0c7fb0f9ccd6	91	69	98	0	49	57	42	39	24	35	33	83	0	0	0	0	28	48	0	0	0	0	0	0	104	128	0	0	54	41	0	0	0	0	0	45	0	23	27	67	31	0	0	0	0	34	0	27	0
5ce46d4c44c801a2474a903f9a748d79	0	0	0	0	0	0	159	0	0	0	0	67	0	0	187	58	20	38	40	33	0	0	57	0	0	0	126	67	40	28	0	0	0	0	50	118	0	0	0	0	0	0	0	0	0	0	0	26	58
64d5c3c3a9dff84dd315b64c14a92708	13	17	37	60	6	0	7	0	0	0	0	0	0	22	56	27	0	0	20	10	26	13	88	107	13	0	56	58	0	0	0	16	43	34	96	87	0	0	0	0	0	86	45	46	89	132	34	99	12
275c4069b70c9ffa06e9f5882db84aa8	0	0	0	0	0	0	83	0	0	0	0	0	0	0	0	0	0	0	0	0	0	0	0	0	0	0	0	0	91	103	58	306	0	0	0	37	0	45	53	0	29	0	0	0	0	0	0	0	0
37a0e117aa83c805b4fa33a83e4248b1	28	26	20	5	32	15	0	2	0	0	7	0	0	0	9	0	0	0	0	0	0	0	8	0	23	18	3	5	27	10	9	15	100	91	8	35	0	50	64	0	55	51	39	12	18	12	0	0	0
9a5c92b89c881efed612cd280954af17	0	0	0	104	0	0	0	0	0	0	0	0	0	0	87	60	0	0	24	0	15	0	61	159	0	0	52	78	39	27	53	0	0	0	69	72	0	0	0	0	0	0	0	0	109	0	0	0	37
8b03e9ed2be2dd35716dfb1a7d20b7cc	0	0	0	0	0	0	0	0	0	0	0	0	0	0	0	0	0	0	0	0	0	0	0	0	0	0	0	0	0	0	0	231	0	0	0	170	0	0	0	0	0	0	0	0	0	0	0	0	0
4e939fdc5dc98f311864a3b68595088a	0	0	0	0	141	0	0	0	0	0	0	0	0	0	0	0	0	0	0	0	0	0	0	0	92	75	0	0	0	0	0	0	0	0	194	0	0	0	0	0	0	0	123	0	0	0	0	0	0
8cbc1afcb81c5c68e790235bb950cbbf	26	11	27	14	28	28	0	3	0	0	0	4	29	55	0	7	0	6	0	0	5	0	12	12	40	0	17	17	24	15	20	26	10	14	10	10	0	66	41	0	11	83	71	16	19	44	0	34	21
4fb9f02522b7ee711c8508bf9f8c74c8	0	0	132	0	0	0	0	0	0	0	0	0	0	0	0	0	0	0	0	0	0	0	0	0	0	0	0	0	178	0	0	155	0	89	0	159	0	0	0	0	0	0	0	0	80	0	0	0	0
53f675db141f8716f6a4e9b1841d226b	7	8	41	24	0	14	39	20	1	0	24	29	0	4	51	48	4	0	22	25	2	7	130	66	6	5	49	60	27	7	28	62	19	23	22	54	0	0	0	0	0	14	12	17	68	10	0	47	84
345c308f76539edd9e91d297e2d97c13	0	20	76	0	0	0	0	0	20	0	33	30	0	0	0	25	23	19	24	15	38	46	0	0	33	44	17	33	27	26	40	0	44	33	0	0	0	0	18	39	50	0	0	87	0	22	0	21	0
cd74dff9536eba82bac8c6d71a8eea45	159	95	237	0	0	0	0	0	46	53	31	36	0	0	0	0	0	14	0	6	0	0	17	0	15	27	0	42	0	0	0	0	0	0	0	175	0	0	0	422	0	0	0	0	0	38	7	34	99
0e5b5509f43bc65f250966100a4a5c99	0	0	0	168	0	0	0	0	52	75	0	23	207	152	48	38	46	54	0	37	31	84	0	0	33	25	0	0	0	0	47	0	42	31	0	41	0	12	0	0	0	0	0	0	36	0	0	0	32
7fd7bfc985e0f7495f1a9bb40bc44dcf	0	0	71	0	0	0	45	0	13	0	35	48	0	0	75	0	0	0	0	0	15	23	58	94	0	0	0	90	51	43	108	48	0	0	38	84	0	0	0	0	0	0	0	58	0	0	0	0	0
f4a8aff56ada61ec5fcd8223b4bdc289	50	36	54	0	0	44	94	31	0	36	81	78	0	0	0	0	0	0	78	75	0	0	0	0	0	0	0	17	46	0	53	0	0	49	48	23	0	24	23	0	62	0	0	0	0	27	0	0	62
2df9d92f20826df33a1e2c6e0d91c1b3	0	0	0	38	0	0	0	0	0	0	0	0	0	0	35	95	0	0	0	0	0	0	0	40	77	38	146	83	0	0	0	101	0	0	0	0	0	0	0	0	0	140	69	42	70	48	0	0	138
013278edc71cfb15d8cf1721619259c4	54	28	42	75	43	0	0	54	0	22	106	72	0	0	0	56	72	64	89	0	0	0	0	0	0	0	0	0	0	0	0	0	0	23	109	0	0	0	0	0	0	37	0	40	0	14	0	0	0
f1fc45aae5d628307e6c30c41d17c892	19	9	52	30	19	21	0	13	0	0	2	0	78	56	45	0	0	0	0	0	0	0	24	17	48	44	23	19	31	39	14	133	13	9	29	39	0	26	16	0	31	60	28	30	23	21	0	17	0
00d0b30327c0d4cedc8738974f330269	0	0	11	44	0	0	0	0	0	0	89	45	10	9	82	32	18	12	35	53	0	0	67	159	0	11	54	142	0	17	39	0	0	0	121	72	0	0	0	0	0	0	0	0	52	8	0	26	43
0be31311933b0d26d811dd5df11c8116	0	0	0	0	0	0	23	0	0	0	130	89	0	0	94	67	0	0	75	78	0	0	85	79	0	0	89	146	0	0	266	0	0	0	53	62	0	0	0	0	0	0	0	0	0	0	0	0	0
eb0c1770f8003ef04e74ce5daed81b65	73	48	33	0	26	21	0	26	38	33	32	51	22	27	30	16	60	103	17	8	18	50	24	20	97	113	20	77	34	22	31	0	0	0	10	0	0	10	11	17	0	0	0	0	0	57	16	19	0
3d99d872c95c089eb1314046d10fec3f	59	17	60	20	16	0	0	38	0	0	51	39	0	0	16	0	18	0	35	56	0	0	32	22	0	29	14	95	21	23	86	0	0	0	40	47	0	0	0	0	48	0	0	44	50	23	0	30	22
653b494569c8f392be44bdf92075322f	0	12	64	0	40	0	0	0	0	0	0	0	31	27	49	75	0	34	0	0	0	0	0	0	123	73	123	36	0	0	0	0	0	0	0	0	0	97	84	0	0	0	0	0	63	0	0	20	0
cf07846f97cba79f66e9a094dc34790e	88	52	47	0	62	36	81	229	0	0	21	0	0	24	0	0	0	0	0	12	34	31	58	0	0	0	0	0	0	19	0	0	0	0	17	0	0	0	0	0	0	40	33	27	0	0	0	0	30
3852523902b72b40a7621775d8aa9435	0	0	30	67	16	24	75	0	0	0	11	22	15	0	22	27	0	0	31	0	0	18	16	0	0	10	58	16	33	31	79	83	24	21	27	24	0	0	0	0	51	33	33	58	21	12	14	0	20
e20fe16bdee3e67cf3113697a667b6d3	0	0	20	0	0	0	0	73	0	0	0	24	0	0	0	0	0	0	0	0	0	0	0	0	0	0	0	25	0	0	0	0	0	0	0	0	0	0	0	1538	0	0	0	0	0	0	0	0	0
7317f57049aa8d4251121de722ca9d56	0	0	0	93	91	64	50	0	0	0	0	0	38	41	161	73	0	0	0	69	0	0	40	40	23	0	65	65	0	0	42	68	0	0	0	0	0	0	0	0	0	30	23	0	0	0	0	42	26
c309aef7b6abaa62cc4b81130261d724	342	240	291	0	61	46	61	0	40	33	54	247	0	0	0	0	0	0	0	51	0	0	48	0	0	0	0	0	0	0	0	0	0	0	0	0	0	0	0	0	0	0	0	0	0	0	0	0	32
4c7c657b773525c8b8e6400f207076fe	0	0	0	359	0	0	0	0	0	0	0	0	0	0	0	0	0	246	133	0	0	0	351	0	0	0	0	232	0	0	0	0	0	0	153	0	0	0	0	0	0	0	0	0	0	0	0	0	0
fb3b5501a4990560dd4fedcb3db1a26a	60	57	60	0	22	33	0	61	34	45	16	90	51	49	0	0	17	16	0	0	26	49	35	0	218	217	0	0	50	35	0	0	0	0	0	0	0	0	0	27	0	27	18	0	28	0	0	0	0
c46832f4d802a0bcbc4894d0472bbc13	0	0	0	0	227	178	0	0	0	0	0	0	0	0	0	0	0	0	0	0	0	0	0	0	15	0	0	0	0	0	0	0	0	0	0	0	0	9	42	11	0	43	17	0	0	36	0	0	0
df5f12d935c243b537a2c6fb40c3948d	0	0	0	67	0	0	70	12	3	0	45	18	14	14	181	55	0	5	9	8	0	0	0	69	0	0	6	52	9	0	13	0	50	90	91	91	0	0	0	0	0	0	0	14	83	0	0	9	0
6beb258d2d6c3f8b18a7498496f233f9	0	0	31	0	0	7	43	17	0	0	44	0	0	0	20	39	0	11	0	52	3	0	28	0	0	25	34	48	31	22	66	58	22	10	63	40	0	12	0	0	53	32	20	39	56	0	0	4	34
98207601183ecc49d1c001afd7762847	55	54	56	0	0	0	29	13	0	0	13	17	0	0	0	0	0	0	0	0	0	0	13	0	0	0	14	0	10	0	0	11	0	13	0	20	0	37	34	39	36	14	0	23	0	29	0	22	14
97678682f0d4dd88307c0b12768aa97d	33	22	47	0	18	21	25	0	34	35	62	33	28	18	0	0	40	57	72	128	0	15	31	19	22	19	18	90	44	51	65	18	32	25	39	26	0	0	0	0	0	27	0	17	18	22	0	0	30
07e5f70d644be6ec0e54423b4b41d9b8	0	0	28	55	24	0	0	34	0	0	25	26	23	20	74	64	0	0	27	26	35	0	72	142	38	37	129	73	0	0	0	0	31	0	69	21	0	0	0	0	0	36	42	41	44	0	0	0	51
cdecd0e6e9abefe9a10466caed4a9561	29	0	50	32	49	34	43	0	0	0	0	0	0	0	0	0	22	51	0	40	0	0	0	0	0	0	0	0	81	41	85	60	56	57	86	50	0	0	0	0	0	25	0	0	0	0	0	0	0
50efcf8af3651fe5851c44559be46ab9	0	0	0	0	0	0	0	342	0	0	0	0	0	0	0	0	0	0	0	0	0	0	0	0	0	0	0	0	0	0	0	1297	0	0	0	0	0	0	0	0	0	0	0	0	0	0	0	0	0
b6ef31a051d4710fede1b36987bee079	0	0	0	0	0	0	0	0	0	0	74	0	0	0	0	0	0	0	0	0	0	0	0	0	0	0	0	0	0	0	131	227	110	0	72	0	0	0	0	0	0	0	0	0	0	0	0	0	0
c703198e8c8b2c9a30490ec22f86d50a	0	0	0	0	0	0	0	0	0	0	0	0	0	0	0	0	0	0	0	0	0	0	0	0	0	0	0	0	0	0	0	0	0	0	0	0	0	0	0	0	0	0	0	0	0	0	0	0	0
70c24b046857fd893b4911d9457a8402	17	16	0	0	89	42	0	0	0	0	0	0	0	0	0	0	20	0	0	0	23	23	0	0	21	16	0	0	88	61	0	46	75	20	0	0	0	138	47	0	0	107	79	0	0	127	21	0	0
2f85fd16b074a6e58a2b9ed9e0c30987	5	6	0	0	46	15	0	0	7	11	0	0	149	149	3	0	28	25	0	4	71	81	0	25	89	99	10	0	40	16	26	0	100	87	0	0	0	0	0	0	0	99	73	0	0	35	11	0	5
4d4598eb2f20fe1f7ac0ffe48d6c5b41	29	27	54	11	0	0	0	0	0	0	57	24	11	16	29	30	29	40	53	73	0	12	46	21	74	44	43	68	54	31	130	0	12	17	71	18	0	0	0	0	0	19	0	7	32	13	0	46	59
4a64f417c480a8bd28899795cc1e041a	84	70	133	0	0	0	0	0	0	0	0	0	0	0	0	25	0	0	37	34	0	0	72	29	47	46	0	38	49	36	33	45	0	0	51	45	0	0	0	0	0	0	0	0	55	80	0	0	44
56d572820f43fe30244066df3e859ebf	6	0	30	56	0	0	77	14	0	0	0	10	4	0	74	72	10	0	63	28	0	0	30	48	7	10	83	86	13	8	10	14	0	0	41	36	0	12	0	0	4	18	29	34	79	11	0	73	75
77d04f73ee18fe417483b597ee561e33	0	24	52	0	0	0	0	10	0	0	78	34	0	0	69	10	0	0	38	34	0	0	62	17	12	12	125	155	0	0	51	0	0	0	69	48	0	0	0	0	0	0	0	23	68	0	0	38	32
9f08f23525a5a860510ce694847ff235	0	0	0	0	0	272	0	0	0	0	0	0	0	0	0	0	0	0	0	0	0	0	0	0	323	0	0	0	0	0	0	0	0	0	0	0	0	0	0	0	0	426	0	0	0	290	0	0	0
b258d52a9871838dbfa3a56192947040	0	0	0	64	0	0	0	0	0	0	0	0	48	67	0	89	0	0	0	0	6	0	0	194	79	54	23	58	0	0	0	0	0	0	22	0	0	0	0	0	0	0	7	0	17	0	0	9	10
930f7466f7bc6547a73c40943abac1c6	80	72	0	0	0	0	0	28	0	0	0	0	0	0	0	0	8	0	0	15	30	20	0	0	0	0	0	17	64	87	19	0	0	0	0	0	0	21	17	0	117	50	24	99	239	10	0	0	12
f051a05dd90cb7b3d42ba6df66204157	0	0	0	0	0	0	0	0	0	0	0	0	0	0	0	0	0	0	0	0	0	0	0	0	0	0	0	0	0	0	0	0	141	174	32	62	0	0	0	33	0	0	0	0	0	0	0	0	13
559ef3698baecba434781febd424209a	0	0	0	0	0	0	0	0	0	0	0	0	209	329	0	0	0	0	0	0	0	0	0	0	0	0	0	0	0	0	0	0	38	0	0	0	0	371	246	0	0	0	0	0	0	0	0	0	0
1ca64f415082b9076674e5b2efbe7944	36	14	48	43	0	0	42	0	0	0	0	15	0	0	22	17	0	0	109	23	10	20	44	9	0	13	38	0	17	0	35	0	19	9	23	63	0	0	0	0	50	0	12	25	23	19	0	16	27
99a5d36335a4e0214df634f7ef124685	0	0	0	0	0	0	0	0	0	0	0	0	0	0	0	174	0	0	0	0	0	0	0	0	0	159	0	0	0	217	0	0	0	0	203	183	0	0	0	0	0	0	246	0	0	0	0	102	0
75626a972e45e3f9affadaf4f19b746f	0	0	0	0	0	0	0	0	0	0	0	0	0	0	0	0	0	0	0	0	39	126	0	100	0	0	0	0	0	0	0	0	361	405	0	16	0	0	0	0	0	0	0	0	42	0	0	0	0
7dc911ea2e3f0fbf9a5c5947975caa0c	28	0	88	0	0	0	20	0	0	0	24	22	0	0	0	0	0	0	37	0	0	0	71	19	0	0	76	52	0	0	25	0	0	0	38	53	0	0	0	16	15	21	0	18	32	28	0	27	36
e196809149ca44235282bab3b356a57d	0	0	0	29	40	107	134	52	0	0	0	0	0	0	0	0	0	0	0	0	0	0	0	0	0	0	0	0	19	15	0	19	0	0	37	29	0	75	61	0	0	58	64	30	11	36	0	0	25
e6cf7834c920beab7c58a03d37fc39bb	0	0	0	0	0	0	0	0	0	0	0	0	0	1405	0	0	0	0	0	0	0	0	0	0	0	0	0	0	0	0	0	0	0	0	0	0	0	0	0	0	0	96	66	0	0	0	0	0	0
615bd33c02924e045567c5a2f2e6c5f0	10	7	13	14	5	19	36	40	0	0	28	66	0	7	0	22	22	26	45	11	3	0	29	28	46	18	15	16	20	19	40	17	0	12	20	38	0	0	6	0	51	15	3	30	11	13	0	8	38
c31a01fc9c3845a7e7dc2ff21c7e9aa6	0	0	0	0	39	42	0	0	185	127	0	0	275	209	0	0	0	0	0	0	0	0	0	0	0	0	0	0	68	40	21	0	0	0	0	0	0	0	30	0	0	0	26	0	0	17	0	0	0
81bc354d69ee2b6be47ccd9077908d98	35	25	19	62	10	0	0	64	11	9	0	28	0	0	0	35	170	235	19	0	17	36	30	39	0	0	0	31	11	26	17	14	25	21	0	18	0	0	0	85	0	35	13	74	32	33	0	29	0
d72b539b75e99845b5d5430b00585e4b	0	0	0	0	35	0	0	0	0	0	0	0	15	14	0	0	0	0	27	0	0	0	0	0	15	0	0	0	0	0	0	0	0	0	0	0	0	240	221	0	0	43	0	0	0	0	0	0	0
8ea40458f744629a8d102995637747e7	90	99	109	0	31	0	0	0	0	0	45	36	0	24	0	0	0	0	0	0	0	0	0	0	0	0	0	0	0	0	0	0	17	0	37	0	0	0	0	0	0	0	0	0	0	0	0	0	577
9d2c7e547a61784a327ee16d604583e4	39	17	45	0	0	0	0	116	0	0	0	31	0	0	0	0	23	0	0	37	43	42	47	0	0	0	33	59	31	24	45	0	0	0	63	52	0	0	0	0	51	7	44	29	33	18	0	48	41
6fb4cf8b5f62b49b8447785b5a6c252b	73	41	27	0	17	51	0	24	54	43	0	16	0	0	0	33	0	7	0	0	39	51	0	0	56	78	0	0	218	140	0	0	0	0	0	34	0	28	20	0	0	17	31	140	0	16	0	0	0
37f01ec959a71ee591fc0abda0863148	25	14	37	0	0	8	54	19	9	0	41	22	0	0	21	0	0	0	19	26	0	0	35	17	7	8	26	40	58	43	28	80	9	7	52	29	0	22	13	0	14	24	0	26	39	0	10	14	30
60ffdff0b284115d9ffad14705e2155f	0	0	0	30	3	0	66	0	0	0	20	20	5	4	127	55	0	0	35	46	0	0	46	105	0	0	61	151	0	6	61	19	0	0	61	35	0	3	0	0	0	5	0	9	68	10	0	19	34
d29f5c2276e5c39023b2a73593ed907b	0	0	26	151	0	0	82	0	0	0	20	23	0	21	248	112	0	0	0	70	0	0	20	83	0	0	111	0	0	0	0	0	0	0	61	0	0	0	0	0	0	0	0	0	29	0	0	73	68
424ef0d22b1772fccf47c2f8c939778e	0	0	0	50	0	0	51	0	0	0	40	0	0	0	66	58	0	0	0	75	0	0	72	86	0	0	210	46	0	0	0	0	0	0	67	0	0	0	0	0	0	0	0	0	0	0	0	49	71
a47870a1f4fe1dabf25a4926b1f6e2ec	35	0	0	29	0	15	18	0	0	0	0	0	0	0	18	0	0	0	0	0	0	31	30	18	14	0	0	27	23	0	15	24	103	94	37	33	0	39	0	0	45	0	0	20	19	0	0	0	0
7979727b11c36306f322b0763e32607a	0	0	0	0	0	0	0	0	175	80	16	0	0	0	0	0	0	0	0	0	0	0	0	0	0	0	0	0	0	0	0	0	639	534	40	34	0	0	0	0	0	0	0	0	0	0	0	0	0
24c1e501738baca53e938b23b2ec26f2	0	0	0	0	0	0	0	0	0	0	0	0	0	0	0	0	0	139	0	0	592	0	0	0	0	0	0	0	0	0	0	0	0	0	0	0	0	0	0	0	0	0	0	0	0	0	0	0	0
c9de210c5a513e7749d7e67ce403d19a	40	20	66	89	0	0	0	0	19	18	52	119	10	0	44	56	15	11	29	21	0	0	25	35	0	0	18	30	23	0	30	0	0	0	0	96	0	0	0	145	38	0	0	0	0	0	0	0	0
fbe24f93b3840d0134aa678c004d4197	54	45	44	0	117	233	0	14	0	0	0	0	0	0	0	0	0	0	0	0	0	17	27	0	0	0	27	0	0	0	21	0	22	13	40	109	0	24	25	0	37	0	0	0	49	72	15	18	0
f229bc8757981ab84ae78a847d2bcabd	143	101	0	0	75	58	0	0	0	0	0	32	49	42	0	0	0	0	0	84	69	46	0	0	108	96	0	0	0	0	0	0	32	0	0	0	0	0	0	0	0	70	38	85	0	0	0	0	0
850c5745e4c7c5f76d2a46d77621eae3	34	24	48	0	0	12	40	0	0	10	70	75	0	0	0	21	30	28	79	34	0	0	35	24	12	9	22	38	20	21	31	19	0	4	30	13	0	8	0	0	39	0	9	24	0	0	0	23	33
584d84c15510efe6741d85effe7befb9	33	11	61	40	15	8	55	34	0	0	23	33	8	12	35	38	0	0	20	28	13	16	64	0	0	0	31	30	19	10	65	19	0	19	34	10	0	58	51	0	28	9	0	7	34	11	0	0	21
0a026e9af22682f7b82a2ad73ce8091a	0	0	0	0	0	0	0	0	0	0	0	0	0	0	0	0	0	0	0	0	0	0	0	0	0	0	0	0	0	0	0	0	330	0	0	0	0	0	0	0	0	427	0	0	0	752	0	0	0
bb2d1c68251443a48328593bf6d9d024	107	47	110	26	0	0	0	37	0	0	47	0	0	0	0	0	0	0	77	52	14	11	0	47	0	0	0	125	0	0	44	0	10	0	27	59	0	0	0	0	56	0	0	24	69	23	0	0	0
138cbc08bcd82eb4cf070def8fe449be	72	40	24	0	36	0	56	18	0	0	0	0	0	0	0	0	0	0	0	0	0	0	0	0	0	0	0	0	0	0	0	43	0	0	0	0	0	0	10	19	0	34	10	63	0	0	0	0	0
ca0f287e0189879c3a67f7ea07d014e3	0	0	0	0	0	0	64	0	0	0	0	0	0	0	0	0	0	0	0	12	0	0	0	0	0	0	0	0	0	0	0	31	0	11	25	0	0	0	0	0	44	0	0	0	0	0	0	0	0
51134a7e94eaa43b755fcefbcae08912	0	0	59	0	0	0	87	51	0	0	30	0	0	0	99	42	0	0	0	0	0	0	131	87	0	0	41	43	154	83	0	0	0	0	0	35	0	0	0	0	64	0	0	39	155	0	0	0	0
77599677762880ea8751ee5415827be2	0	0	0	33	69	43	0	0	26	21	0	0	73	66	0	28	0	0	0	0	15	36	0	0	77	67	0	0	43	48	0	0	31	49	0	21	0	85	56	0	25	26	25	0	0	0	0	0	0
a45377cd695453ef87780e7f66e0cd0e	39	102	0	0	0	0	61	126	40	0	0	0	0	0	0	0	0	26	0	63	0	45	0	0	41	63	0	0	49	44	0	63	0	0	0	0	0	0	0	0	0	0	20	0	0	0	0	0	0
51c65a2d37493731431cb3d8a911d3ad	12	0	19	55	0	15	0	20	12	0	79	93	0	0	0	18	10	15	79	64	0	0	61	0	8	0	11	75	34	42	105	26	0	7	26	35	0	0	0	0	11	17	10	33	28	0	0	0	53
31b512de83c06e01038cb713fbe61916	0	0	0	0	0	0	0	0	0	0	113	0	0	0	0	0	0	0	61	523	0	0	0	0	0	0	0	0	0	0	72	0	0	0	0	0	0	0	0	0	0	0	0	0	0	0	0	0	0
0539a337caf5658c33e620857eb60161	0	0	0	0	181	0	0	0	0	0	0	0	0	0	0	0	0	0	0	0	0	0	0	0	0	0	0	0	0	0	0	0	362	336	0	0	0	0	0	0	0	0	0	0	0	0	0	0	0
aaee72db82e53b7fb23ab936df1b21eb	0	0	0	0	0	0	0	0	0	0	0	0	0	0	0	0	0	0	0	0	0	0	0	13	0	0	0	0	0	0	0	0	0	0	0	0	0	0	0	1470	0	0	0	0	0	0	0	0	0
aef43ecb233278d0b3305e634ac1829d	0	0	12	56	0	0	0	0	0	0	34	40	0	7	125	87	0	0	13	78	0	0	56	38	0	11	70	34	0	0	0	0	0	0	44	22	0	0	0	0	0	0	0	0	50	22	0	39	75
b6699f15170248fdf5a5d5226011a2a9	31	15	0	0	14	0	0	0	0	21	0	21	0	0	0	0	73	84	17	0	0	11	0	0	20	26	0	0	143	111	0	20	0	0	0	0	0	55	46	0	34	0	0	33	0	0	0	0	0
cada40cd24baacd183303bc62a7c52ba	53	40	32	14	146	24	27	103	0	0	0	0	0	0	6	7	0	0	0	0	0	0	0	0	0	0	29	25	0	0	0	32	0	0	10	13	0	0	0	0	15	95	62	51	7	0	0	0	20
8e413196eb7b6db3bea6567734c294e7	0	0	0	0	0	0	95	0	0	0	224	0	0	0	0	210	0	0	0	0	0	0	0	0	0	0	0	171	0	0	0	0	0	0	0	0	0	0	0	0	0	0	0	0	0	63	0	141	285
7a3a76e2f6802a5e5e798698a1d58085	31	11	48	28	0	0	15	0	0	0	30	0	12	0	40	32	0	0	9	0	0	0	75	42	0	0	24	58	15	0	46	0	0	33	51	57	0	16	10	0	0	56	51	27	101	15	0	52	17
47a69247f2f6162d3ae6aa44fb566b89	29	51	23	68	30	33	0	0	45	0	46	36	0	0	43	53	0	45	92	33	0	0	18	21	0	49	20	81	14	0	69	16	19	17	16	0	0	0	0	0	0	0	0	0	31	33	0	0	38
b601f174ab82e02bdc82c73f97db2dd0	0	0	22	46	22	0	41	0	0	0	0	0	0	0	106	62	0	0	42	0	0	12	62	132	0	0	87	83	0	0	0	77	0	0	80	0	0	0	0	0	0	0	0	32	55	0	0	80	54
1611965cb10e9df19a0ad7210e0bd802	18	21	35	12	4	0	36	10	0	0	10	0	13	25	0	0	0	15	23	12	0	0	28	7	0	0	0	14	22	18	17	46	9	0	0	46	0	0	0	0	35	11	15	26	24	8	0	30	25
240b5cf40685446315746ecb8d9ba551	14	7	5	10	87	39	48	9	0	0	0	0	0	0	0	1	0	0	0	0	5	7	3	0	30	33	2	0	10	14	6	26	0	3	0	3	0	124	121	0	5	40	44	5	50	26	0	0	10
ce535b2784eb0202bc96507a7b5151d0	0	0	0	0	69	77	0	0	0	0	0	0	93	0	0	0	0	0	0	0	0	0	0	0	0	0	0	0	0	0	0	259	96	124	0	0	0	0	0	0	0	0	0	0	0	0	0	0	0
ed46fff3195ae23717b1a56b460e5ab8	46	22	25	19	0	0	0	0	0	0	0	0	0	0	38	23	29	0	29	86	0	0	40	24	0	0	41	105	44	43	0	0	13	0	62	33	0	0	0	0	0	0	0	29	29	184	30	71	36
2ff49c00fa6ca606d89de235f96664b4	63	56	22	0	0	0	0	152	20	0	0	0	0	0	0	0	42	39	48	0	124	147	0	0	26	24	0	0	43	42	0	11	0	0	20	0	0	14	7	0	44	0	0	71	0	0	0	0	17
59010e6f08885b55b93a230946ad8f7b	70	52	6	0	0	0	0	16	0	0	0	427	0	0	38	106	0	0	0	99	0	0	0	0	23	17	0	15	51	28	0	0	0	0	0	0	0	0	0	0	0	0	0	0	0	176	21	27	22
65d86d68fdf396099b32ef6d949892b8	0	0	0	0	0	0	0	69	0	0	0	0	0	0	0	0	141	129	0	0	39	57	0	0	0	0	0	0	81	88	0	0	0	0	0	0	0	21	21	0	0	27	0	47	0	0	0	0	0
11e5cf7173f46ee0d1e0832c328b6f5f	0	0	0	0	0	0	0	142	0	0	0	0	0	0	20	0	0	0	0	0	0	0	0	0	0	0	65	59	0	0	0	0	0	0	0	0	0	0	0	0	0	202	157	80	0	0	0	0	16
7ff346973a282aa55de296afdb5d74af	403	303	11	0	16	6	40	0	0	0	0	0	0	0	0	0	9	10	10	31	25	48	156	0	0	0	14	16	0	7	0	0	0	0	0	0	0	0	0	153	0	14	0	8	0	22	0	107	0
da4ad2b23b17b3b7dbaa727165b71b5c	0	0	0	0	0	0	11	0	0	0	109	98	0	0	0	22	0	0	260	101	0	0	0	0	16	15	16	0	15	31	0	17	0	0	58	0	0	0	0	0	23	0	0	9	0	0	0	0	56
5bdcc4d6b6a245ccd3e24abba40f47fe	0	0	25	21	23	18	92	11	10	0	32	35	36	46	44	44	0	0	0	20	0	0	42	0	0	16	24	0	57	31	39	123	23	30	58	21	0	30	16	0	0	0	0	0	0	0	0	0	36
8d27f553e2ddd1a75b0a15da7983a7e5	45	26	32	0	17	16	24	0	0	0	0	0	0	0	0	0	20	20	46	0	0	0	5	7	0	0	7	25	0	0	0	0	0	0	0	0	0	0	0	53	0	35	105	0	0	492	69	215	0
3fecaedbeed4fe43d0c821b175de852d	30	14	6	0	43	0	70	0	0	0	0	0	34	53	0	0	0	0	0	80	31	0	0	0	0	0	0	0	4	144	44	0	37	40	0	0	0	23	13	0	114	5	5	80	7	136	0	0	0
f9f6721808b7d6301d454a8bac71a033	0	0	0	34	0	0	102	0	0	0	66	72	0	0	187	163	0	0	0	171	0	0	58	0	0	0	71	50	0	0	0	0	0	0	0	0	0	0	0	0	0	0	0	0	0	0	0	0	0
6c6d52eb196139bcc9aef88e622ffa7c	0	0	0	0	840	588	0	0	0	0	0	0	0	0	0	0	0	0	0	0	0	0	0	0	0	0	0	0	0	0	0	0	0	0	0	0	0	0	0	0	0	0	0	0	0	0	0	0	0
91feb6716a162a54bc952fd8e28d159e	83	0	278	0	0	0	0	0	0	0	0	0	0	0	0	0	0	0	0	0	0	0	0	0	0	0	0	0	206	0	382	0	0	0	0	0	0	0	0	0	0	0	0	0	0	0	0	0	0
379cf90be2267e66454a1d773f88487c	6	6	22	8	5	8	36	25	0	0	18	10	0	0	32	31	0	0	17	27	0	0	47	22	0	11	44	38	19	11	47	25	13	5	77	96	0	0	0	0	56	9	0	64	41	13	0	49	47
4255e26f2cfe660ba1857382db1a6cf0	32	39	24	8	11	5	9	10	154	175	11	76	30	35	0	0	8	7	0	9	19	28	0	5	0	0	11	42	36	37	11	7	9	3	12	0	0	8	9	0	14	9	0	0	0	8	0	0	7
0fb3375d0a2ba3b7716187f8ca38a328	0	0	0	0	116	0	0	0	0	0	0	0	0	0	0	0	0	0	0	0	0	0	0	0	0	0	0	0	0	0	0	0	77	0	0	0	0	72	0	0	77	0	0	0	70	0	0	0	0
2ae00fffc776f73f6b05ffcdf0fef277	0	0	0	46	0	0	0	0	0	0	0	0	0	0	53	16	0	0	0	0	0	55	25	189	0	0	0	0	0	0	0	0	14	0	136	75	0	6	6	0	0	0	0	0	65	49	0	83	0
f2ae9fc56e5898781d069de6f9c6a0fc	0	0	0	0	0	0	0	0	0	0	0	73	0	0	0	0	0	0	0	0	0	0	0	0	0	0	0	0	0	0	0	0	0	0	0	0	0	0	0	0	0	0	0	0	0	0	0	0	0
577482c4ed93a7e5f961e544ddb80175	28	24	0	0	0	0	0	46	0	14	8	33	0	0	0	0	31	48	7	0	23	73	0	0	0	0	0	0	406	336	0	0	0	0	0	0	0	0	0	0	14	0	8	28	0	23	0	0	0
f523f7281e57eda84c1add2b4583a3f5	0	0	0	0	0	0	0	0	0	0	0	0	0	0	0	0	0	0	0	0	0	0	0	0	315	0	674	0	0	0	0	0	0	0	0	0	0	0	0	0	0	0	0	0	0	0	0	0	0
b0739a7403f8d272bd84c838e0b14ddd	0	0	26	0	26	26	64	0	0	0	0	0	0	0	0	0	0	0	0	0	0	0	0	0	28	0	55	0	45	53	70	119	0	0	0	0	0	0	0	0	0	32	33	28	0	64	0	0	46
91427221461b7c72420eaca56cc62b55	0	0	0	0	32	0	0	0	0	0	19	26	0	0	47	27	0	0	46	77	0	0	29	85	0	41	116	51	0	0	29	96	0	0	12	16	0	0	0	0	0	0	0	0	47	0	0	50	99
bca4b927500c0879493a599f7d628560	27	37	13	0	25	26	15	0	18	7	0	12	0	30	0	0	31	0	0	20	0	0	20	0	0	25	20	26	47	29	0	29	69	61	0	32	0	27	34	0	15	0	46	0	0	19	0	0	0
6727bb2c91a7a6b0489e814af3bb9cbc	160	103	247	21	0	0	13	0	13	0	46	45	9	7	21	9	20	12	33	16	0	0	20	0	0	0	12	56	11	0	72	16	0	0	22	5	0	0	0	0	16	0	0	19	10	0	0	0	12
929a599e050241ab99a5ccc0238cfeeb	7	0	0	0	51	41	0	0	8	0	0	0	30	39	0	0	30	45	0	0	0	21	0	0	22	19	0	0	24	34	0	0	0	0	0	0	0	59	39	0	0	21	22	14	0	0	0	0	0
de3e5c52640f2a5caf9a76c3f4c13832	0	131	0	0	156	0	0	0	0	0	0	0	0	0	0	0	0	0	0	0	0	131	0	0	0	0	0	0	0	0	0	0	0	0	0	0	0	0	0	0	0	210	0	0	0	0	0	0	0
972b651b895d5a691d7b7a44b61d8163	26	0	0	0	61	0	0	34	0	0	0	0	92	66	0	0	0	0	0	0	43	68	0	0	0	62	0	0	0	0	0	0	0	16	0	0	0	29	29	0	0	52	37	43	0	76	11	24	0
cb80be4ac2def4c41b4338fe839038be	0	0	11	90	0	0	0	0	0	0	0	0	33	28	0	0	0	0	0	0	26	0	0	48	0	0	31	39	35	0	59	0	23	28	57	55	0	0	0	0	0	26	16	21	44	20	0	40	50
a406c99bfec65fc85ab7852ed2bb48db	0	0	0	0	83	16	0	0	0	14	0	0	61	54	0	0	3	13	4	0	79	88	0	0	17	13	0	0	0	10	0	0	147	211	0	0	0	46	57	0	0	27	16	5	0	9	0	0	0
702af9e944edfd5a1a7f0dce0d566376	0	0	0	0	0	0	0	132	0	0	0	53	0	0	0	0	22	29	0	0	35	59	0	0	0	0	0	0	45	73	0	0	0	0	8	0	0	0	20	30	36	0	25	22	16	0	0	0	0
e4ee05bbf4ea42bb7404e560a5998628	0	0	0	36	0	0	0	0	0	0	65	66	0	0	24	38	0	0	70	53	0	0	29	0	0	0	0	17	0	0	126	26	0	0	65	42	0	0	0	0	20	0	0	0	0	0	0	0	53
8040142e8795ca30a4389fafbb9193ae	46	41	50	0	39	24	18	0	0	0	0	0	0	0	0	0	0	0	0	32	0	0	0	0	0	0	15	13	0	12	10	24	0	0	0	0	0	36	28	0	0	68	47	15	32	44	15	126	13
7da1299ab8186f27f3398521ade85763	0	0	0	43	0	0	47	0	0	9	23	30	12	0	237	46	0	0	43	29	14	21	75	83	0	0	15	44	0	0	19	0	0	0	47	30	0	0	0	0	0	0	0	0	46	0	0	41	17
e97c76ed1922082beeaab9adba4839e8	103	58	79	47	85	25	28	144	0	0	0	9	0	0	18	96	0	0	15	8	0	0	19	25	0	0	0	18	0	0	14	51	10	12	0	21	0	9	0	9	20	21	11	14	72	6	0	0	6
fcd80f0cf279eff3c50b66a78d98beeb	0	0	0	0	0	0	4	0	0	0	0	34	0	0	0	0	6	21	0	0	38	73	0	17	259	76	24	0	0	0	0	0	0	0	0	0	0	0	0	298	0	0	0	0	0	179	105	114	0
a8220a0fc261bcab231d10b4fd99abf3	26	60	40	17	13	0	0	0	0	0	0	23	0	0	0	0	0	0	0	0	13	0	0	0	27	0	0	28	19	0	17	0	19	47	34	32	0	13	14	12	35	38	0	36	0	22	0	25	37
f7ec03df01e09cd63e18784cb95b2ba4	0	7	58	17	0	0	59	7	0	0	23	10	0	13	26	54	9	0	12	22	0	12	48	20	74	37	176	29	11	0	12	23	8	2	11	21	0	11	11	0	0	48	30	12	23	33	0	37	40
5707aec650f4573f96e642209f8583df	0	0	0	0	32	0	0	0	0	0	0	0	0	0	130	0	0	0	0	0	0	0	292	122	0	0	118	0	0	0	0	0	0	51	0	0	0	0	0	0	0	0	0	0	168	0	0	99	0
62c50fa73b784929f58df43925f4ec2e	36	0	0	0	0	0	0	0	0	0	0	0	0	0	0	0	0	0	0	0	357	316	0	0	0	0	0	0	206	161	45	0	0	0	0	0	0	0	0	0	0	46	20	25	96	0	0	0	0
151f25319c8715bb49632a77fb021ad5	21	11	50	35	0	0	0	0	0	19	103	62	9	0	14	63	15	13	24	50	0	0	77	41	16	14	55	30	12	0	87	0	8	8	33	35	0	0	0	0	0	0	12	17	25	24	14	0	42
2adfa0cb3fc2796004436db836d4c5fc	38	26	0	13	31	0	0	0	0	0	0	0	135	128	20	0	0	11	0	0	125	100	0	0	0	0	0	0	0	0	0	0	45	25	0	0	0	49	31	0	0	0	0	0	0	146	23	0	0
c425034aa3749ee9161107272a4efb5c	40	17	0	0	29	68	46	51	0	0	0	0	0	0	0	0	40	50	0	15	0	0	0	0	0	0	0	0	0	41	0	0	0	0	16	0	0	0	0	0	344	0	0	134	0	0	0	0	0
41601343e5fada6be4ebd4bcd85871ec	0	50	104	0	61	48	48	112	0	0	37	0	0	0	0	0	0	0	0	0	0	0	0	0	0	0	0	0	0	0	0	0	0	0	0	0	0	0	0	68	38	0	0	0	0	0	0	0	167
a9164d01308501b576afa06256a15b0f	0	0	0	0	0	0	0	60	75	72	28	28	0	24	0	11	181	193	14	0	0	58	0	0	0	0	0	0	140	82	18	0	0	0	6	0	0	0	0	0	0	0	0	0	0	0	0	0	0
f1554c22d6d84c3d277f11d7a173399a	0	0	30	104	0	0	64	0	0	0	40	35	23	15	111	78	0	0	47	95	0	19	23	38	0	0	33	46	0	0	46	26	0	0	42	66	0	0	0	0	0	24	0	0	36	0	0	0	40
4f31fc43bb2ba611fa37c25e788fecf7	52	14	27	0	7	0	15	165	0	0	41	0	0	0	0	0	48	45	75	28	19	27	17	0	0	0	40	42	0	0	61	0	0	0	0	0	0	0	0	139	35	13	11	58	78	0	0	36	0
9f1ffeadaafc99891302c43cdc1f60ab	10	15	12	54	31	35	0	0	0	0	0	0	0	0	0	26	0	0	0	0	0	10	0	0	34	30	0	24	0	0	0	37	19	11	0	0	0	24	18	0	0	78	34	0	23	87	0	0	110
a4f08c54e7c37c2c19e95cb1d4923883	0	45	0	0	66	60	76	61	0	0	69	0	0	50	0	84	0	0	11	73	0	0	0	47	0	0	0	20	47	0	0	0	23	0	0	53	0	0	0	0	46	52	32	46	0	0	0	0	0
8abee613313f4e54f8fd048185690219	0	0	52	0	0	0	33	28	0	0	34	0	0	0	69	21	0	0	38	30	0	14	36	37	17	22	74	48	0	0	27	0	5	14	54	55	0	0	0	0	0	31	0	25	64	0	0	40	24
a63f9569800cf21fd9ff0688769e1efb	0	0	0	0	0	0	0	0	0	0	0	0	0	0	0	0	0	0	0	0	0	0	0	0	0	0	0	0	0	0	0	0	0	0	0	0	0	0	0	0	0	0	0	0	0	0	0	0	0
5acbb3fc9b6fc532d845c6faf273438e	17	17	0	0	0	0	0	0	0	0	0	50	0	0	0	0	0	0	81	0	0	0	0	0	0	0	0	0	0	0	0	0	0	0	0	0	0	0	0	40	0	0	0	0	0	884	83	85	0
08d017308a07a987edefaa087cdd1ff4	0	0	0	0	0	0	0	0	0	0	39	87	0	0	0	0	15	0	33	135	0	0	59	0	0	0	0	714	0	0	32	0	0	0	0	0	0	0	0	0	0	0	0	0	0	0	0	0	34
9683c60a736e550f15c9e53d62e22e30	18	12	12	0	45	56	7	18	0	0	12	0	0	0	0	0	25	70	14	0	2	2	4	0	22	44	28	35	21	13	39	42	8	7	16	35	0	11	20	0	36	39	27	31	36	0	0	0	15
830e60506f48a6f956c035a725955fb3	17	0	0	0	85	46	0	0	0	11	0	0	15	40	0	0	26	31	0	0	33	44	0	0	134	151	0	0	65	42	0	0	0	7	0	0	0	47	25	0	0	0	0	0	0	28	15	0	0
478cb48a11d2ee43a3387d81d94f48d7	0	0	0	0	0	49	61	0	0	0	0	0	0	0	0	0	0	0	0	0	0	0	0	0	0	0	0	0	36	0	0	121	0	0	0	0	0	47	57	0	0	0	0	0	0	0	0	0	0
2edf0e973fdb1e1f2c23a39420693fba	0	12	14	0	192	95	0	15	0	15	0	0	0	35	0	40	0	27	0	0	70	68	0	0	15	0	0	0	0	48	0	0	50	37	0	0	0	0	0	0	0	52	59	57	0	39	0	13	0
71509fce8c53d3b6ca2f966c09dd46d2	0	0	0	0	0	0	0	0	0	0	0	0	0	0	0	0	0	0	0	0	0	0	0	0	33	0	0	0	0	0	0	0	0	541	0	0	0	0	0	0	0	0	0	0	0	0	0	0	0
5552891f580e8647473bf1fc272ff10f	0	0	0	0	0	0	0	0	0	0	0	0	0	0	0	0	229	179	0	0	0	0	0	0	0	0	0	0	123	0	0	0	0	0	0	0	0	0	0	0	233	0	0	181	0	0	0	0	0
51ca6b588298f82e4cccba1e0a021abb	22	20	43	95	0	0	18	12	0	0	0	0	29	17	58	65	0	0	22	21	60	31	38	25	15	16	26	13	0	0	0	0	76	72	63	91	0	0	0	0	15	0	0	0	36	0	0	0	0
3e0849fce8ca14b26ea9712b15b77375	13	0	17	17	0	0	0	24	0	0	28	20	0	0	0	15	17	13	345	28	0	0	53	18	35	11	24	55	9	23	35	22	0	0	35	20	0	0	0	0	0	0	0	32	41	9	0	0	39
cecee86d77826700ea6331a4d7775279	13	6	23	0	72	95	12	0	0	0	0	0	19	24	26	13	8	6	1	0	43	56	0	0	69	47	0	0	20	20	0	0	24	42	0	0	0	65	52	0	7	73	69	8	15	12	8	0	0
6bb5b0fd998444a0b9350e82fe477bf2	0	0	25	30	29	20	34	36	0	0	0	0	0	0	0	53	41	0	0	37	0	0	0	0	44	58	0	0	0	0	0	31	0	24	46	15	0	12	40	0	0	0	12	30	0	0	0	0	0
a51111439dd09a6c2a8680a3576b70fa	33	38	0	0	60	79	0	0	0	0	0	0	28	42	0	0	0	0	0	0	23	90	0	0	0	0	0	0	59	42	0	0	148	125	0	0	0	0	0	0	0	0	0	0	0	34	0	0	0
bf5ddf6f43e6ae54d9212601893e9e90	0	0	0	0	0	0	36	0	0	0	38	0	0	0	0	0	0	0	0	0	0	0	28	0	0	0	0	38	15	0	0	0	0	0	0	0	0	49	32	0	65	0	0	0	0	0	0	0	0
2e632098f84552281c4531e2dd167247	0	0	20	0	0	0	51	0	0	0	32	31	0	0	0	0	13	0	0	39	0	0	23	0	8	15	19	64	39	32	91	33	13	0	44	30	0	14	0	0	36	19	0	43	0	0	0	0	0
76601b6d7476b7f4d0c4a0708505a15b	0	0	114	27	0	0	10	25	0	0	21	0	8	0	40	28	8	6	13	0	0	0	60	66	13	14	80	91	0	0	15	0	0	0	32	44	0	0	0	0	0	0	0	25	45	0	0	70	27
cad60aeb8b2cd699999b722b8e4d1efc	0	0	0	0	0	0	0	0	0	0	0	0	0	0	0	0	0	0	0	0	0	0	0	0	20	13	25	0	0	0	0	0	0	0	44	35	0	27	37	0	107	0	0	31	0	0	0	0	0
89cbcc406634277ca0b00e75ebfa79ae	113	0	0	0	200	0	0	159	60	136	120	0	0	0	0	0	0	0	0	0	0	0	0	0	0	0	0	0	0	0	0	0	4	0	0	0	0	35	30	0	0	0	0	0	0	0	0	0	213
5e76fd3faac279979980622608ace37b	0	0	0	0	0	26	48	21	0	0	0	0	12	13	0	0	0	10	0	0	0	0	0	0	20	0	0	23	18	30	0	43	0	0	0	0	0	44	16	0	0	22	21	37	26	0	0	26	0
b81bdb718c68b866fe1183c43e64b2e7	0	0	0	49	0	0	0	0	0	0	0	0	0	24	0	39	0	0	0	0	0	0	0	0	0	0	0	0	29	30	0	41	58	0	38	49	0	0	0	0	79	0	0	46	0	0	0	0	0
0419f27b4e1a17edb4ff475067bc2d28	0	0	0	0	0	0	0	0	0	0	0	0	1280	0	0	0	0	0	0	0	0	0	0	0	0	0	0	0	0	0	0	0	0	0	0	0	0	0	0	0	0	0	0	0	0	0	0	0	0
58ab07fdbcb6fade0d877363c32007a9	0	0	54	72	0	0	49	0	0	0	50	25	0	0	50	0	0	0	35	54	0	0	75	85	0	0	28	37	31	15	64	17	0	0	86	30	0	0	0	0	0	0	0	23	50	0	0	46	22
ca053b4d3f2aa260c29d4880f5a4a9f4	0	0	0	66	0	18	69	0	0	0	0	0	0	0	0	0	0	0	29	12	0	0	33	0	34	0	72	20	13	22	84	60	0	42	38	36	0	0	0	0	0	28	0	53	24	0	0	0	33
c6f96c0b79d9a6b82fb53a5518bce977	0	0	44	52	0	0	28	0	0	0	28	0	0	0	58	62	0	0	57	25	0	0	53	31	0	0	33	68	0	0	0	49	0	0	91	87	0	0	0	0	0	31	0	35	58	0	0	53	37
b01c3c4b26d619e0b7fe0a516d48dfb3	0	0	0	0	0	0	0	0	0	0	0	0	0	0	0	0	0	0	0	0	0	0	248	182	0	0	332	0	0	0	0	0	0	0	216	0	0	0	0	0	0	0	0	0	0	0	0	0	0
46a6e065a113584ec7ef08705a4f8883	0	0	190	0	0	0	0	0	0	0	0	0	0	0	0	0	0	0	92	0	0	0	0	0	0	0	0	0	0	0	100	0	0	0	0	0	0	0	0	75	0	0	0	0	0	95	0	0	137
168e377ea09857ef607d23851ff7f56d	0	0	29	40	0	0	53	0	0	0	30	29	0	0	64	39	0	0	19	0	0	29	72	72	0	0	88	127	33	0	78	0	0	27	58	61	0	0	0	0	0	0	0	0	59	0	0	22	24
e90ae7cb13a019e4e82e1fc87de68978	30	23	57	0	11	0	55	25	0	0	47	48	0	0	25	0	17	14	35	35	0	0	35	0	0	0	26	60	0	0	52	34	0	0	30	37	0	0	0	0	20	0	9	38	25	0	0	0	55
c22fca4bf161aec670f108d97d721ff7	0	0	14	29	0	0	51	0	0	0	0	0	0	0	55	34	0	0	0	29	0	0	39	52	0	0	48	34	0	0	29	39	0	0	54	50	0	0	0	0	0	0	0	30	58	0	0	18	46
13f209adc1eb431d706497d27eb256f6	0	0	0	0	0	0	0	0	181	136	0	0	0	0	0	0	331	322	0	0	0	0	0	0	123	174	0	0	0	0	0	0	0	0	0	0	0	0	0	0	0	0	0	0	0	0	0	0	0
5f22dd6fe7a2cb8b07aba021350b8334	50	0	27	0	18	24	0	0	0	0	37	0	0	0	0	35	0	27	44	53	0	0	0	0	0	0	22	68	24	56	110	28	0	22	42	0	0	0	0	0	0	50	23	0	19	0	0	0	32
35fd4c3df1e722e3ddb0f3d5d690a8d5	22	0	0	0	0	0	0	0	0	0	0	0	0	0	0	0	0	0	0	0	0	0	0	0	32	0	0	0	64	65	0	0	36	38	0	0	0	59	67	0	0	82	37	22	0	0	0	0	0
ba9f447f56047d7641b6493a53df9ca5	10	14	23	18	19	0	26	0	0	0	21	9	9	0	44	13	10	14	0	14	7	17	18	28	48	33	20	12	0	7	21	0	21	12	0	11	0	17	34	0	0	29	17	15	12	21	0	16	17
a27686fef323630b42fc66660ad909bf	54	33	55	0	0	0	0	24	0	0	0	0	0	0	10	0	0	0	0	4	19	36	39	73	0	0	42	57	0	0	31	0	0	13	10	67	0	0	0	22	49	13	15	72	39	17	0	0	27
8d347bd39959712074ff0356bc365d5c	0	0	0	0	0	0	20	0	0	0	0	0	0	0	0	0	0	0	0	0	0	0	0	0	0	0	0	0	0	0	0	26	0	0	33	0	0	0	0	0	39	55	74	49	0	0	0	0	0
717f8551b045c54aeaad9802c60e1cce	0	0	0	0	0	0	0	0	0	0	0	0	0	0	0	41	0	0	0	0	0	0	0	0	0	0	37	0	0	0	0	0	91	67	0	87	0	0	0	0	0	0	0	0	0	0	0	0	0
ad8701099e163d230e28baa4cd7b715c	8	0	37	29	0	0	31	0	0	0	19	25	0	14	0	27	19	0	17	0	0	0	0	0	0	0	30	41	41	35	29	66	24	44	30	37	0	0	0	0	0	18	14	23	12	0	0	0	0
fba7c136222948eeb66cf6095815ae68	0	10	42	19	0	0	0	0	0	0	42	37	17	0	43	38	0	0	19	60	7	8	46	29	0	0	17	90	11	0	84	0	10	0	0	95	0	0	0	0	121	0	0	19	51	10	0	0	0
6c5c80f2bae6fbb63b58016c6acf16cb	0	0	0	0	83	28	35	0	0	0	0	0	0	0	0	21	31	25	0	0	0	0	0	0	0	0	0	11	81	55	61	39	126	136	0	15	0	28	0	0	0	18	0	0	55	0	0	0	0
894174ed133b6595e76310518df18182	0	0	0	0	0	113	0	73	0	0	0	0	0	0	0	0	0	0	0	0	38	0	0	91	0	115	146	0	0	0	257	0	0	0	0	0	0	0	0	0	0	0	0	0	0	0	0	0	0
afabed17a08ffea3fd97aa1e4079bd73	0	11	16	35	0	0	18	0	0	0	20	12	7	10	130	36	7	15	17	16	0	0	18	57	15	17	30	22	16	15	42	6	18	38	45	70	0	0	0	0	0	13	0	17	58	8	0	10	0
c4185261f5da617d7d859cad792aa279	0	0	21	0	0	0	41	0	0	0	33	64	0	0	58	31	0	0	37	13	0	0	80	47	0	12	60	48	0	0	37	12	0	0	16	0	0	0	9	0	0	0	0	0	31	0	0	52	18
495d017ff4580e87e970da2bfb0f0840	0	0	37	0	0	0	70	0	0	0	89	29	0	0	83	92	13	0	58	92	0	0	35	76	0	0	0	93	0	0	32	0	0	0	0	0	0	0	0	0	0	0	0	17	22	11	0	0	0
12e333e6d1f055aaafd45a9a91ca2fec	0	0	0	0	0	0	0	0	0	0	0	0	0	0	0	0	0	0	0	0	0	0	0	0	216	0	0	0	0	0	0	0	0	0	295	0	0	0	0	0	0	0	0	0	0	0	0	0	0
3e927c47600325c1c5a174e83e2c236c	0	0	0	0	0	0	0	0	0	0	0	0	0	0	107	0	0	0	0	0	0	0	164	0	0	0	0	143	0	0	0	0	0	0	293	0	0	0	0	0	0	0	0	0	110	0	0	68	0
d42bf6c11827d4d9b324bac90a2cdcc8	0	0	11	70	0	0	47	0	0	0	0	11	0	0	58	34	4	0	55	34	0	0	159	54	0	0	70	67	0	0	16	15	0	0	66	0	0	0	0	0	0	0	0	13	72	7	0	72	39
a767ef0731668fa4127e737312962d4b	46	32	0	0	0	0	0	0	0	0	0	0	0	0	0	44	0	0	0	0	0	31	45	89	0	0	50	126	39	0	76	0	0	0	0	64	0	0	0	0	37	0	0	0	84	0	0	0	0
011f26f20f1b8a009f4172f3e633af3a	6	8	21	38	0	0	21	26	0	0	21	0	7	9	79	22	0	0	27	70	0	7	56	28	0	0	25	35	11	8	25	30	59	27	36	53	0	0	9	0	0	0	0	5	31	30	0	28	7
798600e2de34363c35d56da76c943603	34	24	0	0	0	0	0	0	0	28	0	0	0	0	0	0	0	0	0	0	0	0	0	0	73	0	0	0	0	59	50	0	54	60	0	0	0	0	0	0	0	56	122	78	0	0	0	0	0
822d65411b3788173c6504d8fd1a15af	25	21	0	0	21	27	0	52	40	25	0	18	0	0	0	0	31	35	26	0	34	23	0	0	0	20	7	0	24	18	4	0	10	0	0	0	0	19	32	0	104	25	31	49	7	0	0	0	0
2b1d67f93f05ce1d33860473880d37b7	0	0	0	0	0	0	0	0	165	150	0	908	0	0	0	0	0	0	0	0	0	0	0	0	0	0	0	0	0	0	0	0	0	0	0	0	0	0	0	0	0	0	0	0	0	0	0	0	0
9e9795fde134d216bf9a0d034bd0beb3	29	43	213	0	11	5	33	0	46	51	0	753	0	0	0	0	0	0	0	0	0	0	0	0	0	0	0	0	0	0	0	0	0	0	0	0	0	0	0	0	0	0	0	0	0	0	0	0	22
b8c4ed03d7d91546b9f6ad80b80135a3	293	272	40	0	32	0	8	0	0	0	0	0	0	0	0	0	31	18	0	21	18	20	80	19	0	0	0	0	0	0	30	0	0	0	0	19	0	0	0	48	0	34	15	28	17	83	12	13	0
c1d0d880fc2f51f3e8429d4e3507d4ea	0	0	0	0	0	34	0	0	0	0	0	0	23	22	0	0	0	0	0	0	0	0	0	0	0	9	0	0	0	0	0	0	0	21	0	0	0	0	0	0	0	0	0	17	0	11	0	0	0
d3eb884fcb74b91d9d18da117f2b26de	39	0	40	41	0	0	0	22	0	0	0	0	0	0	0	0	0	0	0	0	46	53	69	0	43	0	0	43	0	81	29	70	0	0	0	45	0	0	0	0	65	0	26	46	0	0	0	0	31
525cd79e557999ec83f322134b5215c4	0	5	26	0	0	0	0	0	0	0	0	0	0	0	0	0	0	0	0	0	22	46	76	101	5	5	31	12	0	0	0	13	8	0	36	24	0	26	19	41	0	0	10	0	61	0	0	150	47
d5a4f2af029d80be13e2d227ae220a96	0	0	0	72	0	0	34	0	0	0	0	0	0	0	62	49	0	0	0	43	0	0	43	84	0	0	104	69	0	0	40	123	0	0	0	0	0	0	0	0	0	0	0	0	55	0	0	31	55
[truncated: 19,884 more rows]
[truncated: 24 more columns]

## Sheet: 18S Taxonomic Assignments
Feature ID	Sequence	Kingdom	Phylum	Class	Order	Family	Genus	Species
[truncated: 1,364 more rows]

## Sheet: ITS Taxonomic Assignments
Feature ID	Edited	Sequence	Plotted	Kingdom	Phylum	Class	Order	Family	Genus	Species	SpeciesHypothesis		Confidence
[truncated: 4,252 more rows]

[truncated: 16 more sheets: 16S Taxonomic Assignments, Effect_Size_Summary, DBH Regresssions, Spatial autocorrelation, Top Eucalypt Root ITS taxa, Top Eucalypt Soil ITS taxa, Top Pine Root ITS taxa, Top Pine Soil ITS taxa, Top Eucalypt Root 16S taxa, Top Eucalypt Soil 16S taxa, Top Pine Root 16S taxa, Top Pine Soil 16S taxa, Top Eucalypt Root 18S taxa, Top Eucalypt Soil 18S taxa, Top Pine Root 18S taxa, Top Pine Soil 18S taxa]
